# Supplementary material for: A second crystalline modification of 2-{3-methyl-2-[(2Z)-pent-2-en-1-yl]cyclo­pent-2-en-1-yl­idene}hydrazinecarbo­thio­amide
Source: IUCrdata. 2023 Nov 30;8(Pt 11):x231018. doi: 10.1107/S2414314623010180 (PMC10833130; doi:10.1107/S2414314623010180)
Supplement: Supplementary file 1 [file x-08-x231018-sup1.cif]

##############################################################################
#                                                                            #
# This CIF contains the data for a data article accepted for                 #
# publication in IUCrData. It conforms to the requirements of                #
# Notes for Authors for IUCrData, and has been                               #
# peer reviewed under the auspices of IUCrData.                              #
#                                                                            #
# Full details of the Crystallographic Information File format               #
# are given in the paper "The Crystallographic Information File (CIF):       #
# a New Standard Archive File for Crystallography" by S. R. Hall, F. H.      #
# Allen and I. D. Brown [Acta Cryst. (1991), A47, 655-685].                  #
#                                                                            #
# The current version of the core CIF dictionary is obtainable from          #
# ftp://ftp.iucr.org/pub/cif_core.dic.                                       #
#                                                                            #
# Software is freely available for graphical display of the structure(s)     #
# in this CIF. For information consult the CIF software page                 #
# http://www.iucr.org/resources/cif/software.                                #
#                                                                            #
# This file may be used for bona fide research purposes within the           #
# scientific community so long as proper attribution is given to the data    # 
# article from which it was obtained.                                        #
#                                                                            #
##############################################################################
data_I
_audit_creation_method     SHELXL-2018/3
_chemical_name_systematic
;\
2-{3-Methyl-2-[(2<i>Z</i>)-pent-2-en-1-yl]cyclopent-2-en-1-ylidene}\
hydrazinecarbothioamide
;
_chemical_name_common     'cis-jasmone thiosemicarbazone'
_chemical_formula_moiety     'C12 H19 N3 S'
_chemical_formula_sum     'C12 H19 N3 S'
_chemical_formula_iupac     'C12 H19 N3 S'
_chemical_formula_weight     237.36
_chemical_melting_point     ?
_chemical_absolute_configuration     ?
_space_group_crystal_system     monoclinic
_space_group_name_H-M_alt     'P 21/c'
_space_group_name_Hall     '-P 2ybc'
loop_
    _space_group_symop_operation_xyz
    'x, y, z'
    '-x, y+1/2, -z+1/2'
    '-x, -y, -z'
    'x, -y-1/2, z-1/2'
_cell_length_a     15.0159(7)
_cell_length_b     8.0595(3)
_cell_length_c     10.8243(5)
_cell_angle_alpha     90
_cell_angle_beta     94.372(3)
_cell_angle_gamma     90
_cell_volume     1306.15(10)
_cell_formula_units_Z     4
_cell_measurement_reflns_used     60208
_cell_measurement_theta_min     2.91
_cell_measurement_theta_max     27.485
_cell_measurement_temperature     123
_exptl_crystal_description     plate
_exptl_crystal_colour     colourless
_exptl_crystal_size_max     0.174
_exptl_crystal_size_mid     0.14
_exptl_crystal_size_min     0.054
_exptl_crystal_density_diffrn     1.207
_exptl_crystal_density_meas     ?
_exptl_crystal_density_method     'not measured'
_exptl_crystal_F_000     512
_exptl_absorpt_coefficient_mu     0.227
_exptl_absorpt_correction_type     multi-scan
_exptl_absorpt_process_details
;
(Blessing, 1995)
;
_exptl_absorpt_correction_T_min     0.9215
_exptl_absorpt_correction_T_max     0.9983
_diffrn_ambient_temperature     123
_diffrn_source     'sealed X-ray tube'
_diffrn_radiation_type     MoK\a
_diffrn_radiation_wavelength     0.71073
_diffrn_radiation_monochromator     'horizontally mounted graphite crystal'
_diffrn_measurement_device_type     'Enraf--Nonius FR590 Kappa CCD'
_diffrn_measurement_method     'CCD rotation images, thick slices, \k-goniostat'
_diffrn_detector_area_resol_mean     9
_diffrn_reflns_number     24176
_diffrn_reflns_av_R_equivalents     0.0826
_diffrn_reflns_av_unetI/netI     0.0463
_diffrn_reflns_theta_min     3.155
_diffrn_reflns_theta_max     27.570
_diffrn_reflns_theta_full     25.242
_diffrn_measured_fraction_theta_max     0.992
_diffrn_measured_fraction_theta_full     0.999
_diffrn_reflns_limit_h_min     -19
_diffrn_reflns_limit_h_max     19
_diffrn_reflns_limit_k_min     -10
_diffrn_reflns_limit_k_max     10
_diffrn_reflns_limit_l_min     -13
_diffrn_reflns_limit_l_max     14
_diffrn_radiation_probe     x-ray
_refine_special_details     ?
_reflns_number_total     3002
_reflns_number_gt     2241
_reflns_threshold_expression     'I > 2\s(I)'
_refine_ls_structure_factor_coef     Fsqd
_refine_ls_matrix_type     full
_refine_ls_R_factor_all     0.0798
_refine_ls_R_factor_gt     0.0540
_refine_ls_wR_factor_gt     0.1297
_refine_ls_wR_factor_ref     0.1427
_refine_ls_goodness_of_fit_ref     1.086
_refine_ls_restrained_S_all     1.086
_refine_ls_number_reflns     3002
_refine_ls_number_parameters     212
_refine_ls_number_restraints     0
_refine_ls_hydrogen_treatment     mixed
_refine_ls_weighting_scheme     calc
_refine_ls_weighting_details
              'w=1/[\s^2^(Fo^2^)+(0.0690P)^2^+0.7307P] where P=(Fo^2^+2Fc^2^)/3'
_atom_sites_solution_hydrogens     mixed
_atom_sites_solution_primary     direct
_atom_sites_solution_secondary     difmap
_refine_ls_shift/su_max     0.000
_refine_ls_shift/su_mean     0.000
_refine_diff_density_max     0.592
_refine_diff_density_min     -0.449
_refine_ls_extinction_method     none
_refine_ls_extinction_coef     .
loop_
    _atom_type_symbol
    _atom_type_description
    _atom_type_scat_dispersion_real
    _atom_type_scat_dispersion_imag
    _atom_type_scat_source
    C C 0.0033 0.0016 'International Tables Vol C Tables 4.2.6.8 and 6.1.1.4'
    H H 0.0000 0.0000 'International Tables Vol C Tables 4.2.6.8 and 6.1.1.4'
    N N 0.0061 0.0033 'International Tables Vol C Tables 4.2.6.8 and 6.1.1.4'
    S S 0.1246 0.1234 'International Tables Vol C Tables 4.2.6.8 and 6.1.1.4'
_computing_data_collection
;
COLLECT (Nonius, 1998)
;
_computing_cell_refinement
;
HKL, Scalepack (Otwinowski & Minor, 1997)
;
_computing_data_reduction
;
HKL Denzo and Scalepack (Otwinowski & Minor, 1997)
;
_computing_structure_solution
;
SIR-92 (Altomare <i>et al.</i>,  1994)
;
_computing_structure_refinement
;
<i>SHELXL2018/3</i> (Sheldrick, 2015)
;
_computing_molecular_graphics
;
DIAMOND (Brandenburg, 2006), CrystalExplorer (Wolff <i>et al.</i>,
2012)
;
_computing_publication_material
;
WinGX (Farrugia, 2012), publCIF (Westrip, 2010) and
enCIFer (Allen <i>et al.</i>,
2004)
;
loop_
    _atom_site_type_symbol
    _atom_site_label
    _atom_site_fract_x
    _atom_site_fract_y
    _atom_site_fract_z
    _atom_site_U_iso_or_equiv
    _atom_site_adp_type
    _atom_site_calc_flag
    _atom_site_occupancy
    _atom_site_disorder_assembly
    _atom_site_disorder_group
    S S1 0.49279(4) -0.38063(6) 0.29692(5) 0.02576(19) Uani d 1 . .
    N N1 0.35988(12) -0.5052(2) -0.01509(16) 0.0239(4) Uani d 1 . .
    N N2 0.40985(12) -0.5194(2) 0.09773(17) 0.0235(4) Uani d 1 . .
    H H1 0.4271(17) -0.617(3) 0.133(2) 0.030(7) Uiso d 1 . .
    N N3 0.42480(14) -0.2376(2) 0.09074(19) 0.0275(5) Uani d 1 . .
    H H2 0.3988(18) -0.242(4) 0.016(3) 0.039(5) Uiso d 1 . .
    H H3 0.4455(19) -0.149(4) 0.126(3) 0.039(5) Uiso d 1 . .
    C C1 0.32864(14) -0.6392(3) -0.0662(2) 0.0224(5) Uani d 1 . .
    C C2 0.33976(16) -0.8181(3) -0.0266(2) 0.0251(5) Uani d 1 . .
    H H2A 0.3276(15) -0.833(3) 0.065(2) 0.024(4) Uiso d 1 . .
    H H2B 0.4031(17) -0.853(3) -0.036(2) 0.024(4) Uiso d 1 . .
    C C3 0.27458(17) -0.9129(3) -0.1170(2) 0.0295(5) Uani d 1 . .
    H H3A 0.3041(16) -1.002(4) -0.156(2) 0.035(5) Uiso d 1 . .
    H H3B 0.2234(17) -0.961(3) -0.074(2) 0.035(5) Uiso d 1 . .
    C C4 0.24066(15) -0.7858(3) -0.2109(2) 0.0269(5) Uani d 1 . .
    C C5 0.27121(15) -0.6322(3) -0.1810(2) 0.0253(5) Uani d 1 . .
    C C6 0.25021(17) -0.4704(3) -0.2465(2) 0.0299(5) Uani d 1 . .
    H H6A 0.3013(19) -0.413(4) -0.246(3) 0.039(5) Uiso d 1 . .
    H H6B 0.2284(17) -0.490(3) -0.337(3) 0.039(5) Uiso d 1 . .
    C C7 0.18173(18) -0.3701(3) -0.1851(2) 0.0349(6) Uani d 1 . .
    H H7 0.1977(18) -0.347(3) -0.097(3) 0.041(8) Uiso d 1 . .
    C C8 0.1055(2) -0.3144(4) -0.2354(3) 0.0520(8) Uani d 1 . .
    H H8A 0.077777 -0.233393 -0.190673 0.062 Uiso calc 0.590(14) A 1
    H H8B 0.059808 -0.292155 -0.184493 0.062 Uiso calc 0.410(14) A 2
    C C9A 0.0569(4) -0.3651(9) -0.3570(6) 0.0381(17) Uani d 0.590(14) A 1
    H H9A1 0.014033 -0.451696 -0.342863 0.046 Uiso calc 0.590(14) A 1
    H H9A2 0.099214 -0.408217 -0.412357 0.046 Uiso calc 0.590(14) A 1
    C C10A 0.0088(6) -0.2146(8) -0.4159(9) 0.0420(18) Uani d 0.590(14) A 1
    H H10A -0.034413 -0.174691 -0.362002 0.063 Uiso calc 0.590(14) A 1
    H H10B -0.020921 -0.245795 -0.494084 0.063 Uiso calc 0.590(14) A 1
    H H10C 0.051400 -0.128624 -0.428493 0.063 Uiso calc 0.590(14) A 1
    C C11 0.17972(19) -0.8356(4) -0.3194(3) 0.0371(6) Uani d 1 . .
    H H11A 0.161(2) -0.743(4) -0.376(3) 0.051(5) Uiso d 1 . .
    H H11B 0.125(2) -0.877(4) -0.291(3) 0.051(5) Uiso d 1 . .
    H H11C 0.206(2) -0.916(4) -0.370(3) 0.051(5) Uiso d 1 . .
    C C12 0.43977(14) -0.3783(2) 0.1527(2) 0.0221(4) Uani d 1 . .
    C C9B 0.0882(7) -0.2831(15) -0.3810(7) 0.043(3) Uani d 0.410(14) A 2
    H H9B1 0.108084 -0.172234 -0.400126 0.052 Uiso d 0.410(14) A 2
    H H9B2 0.120614 -0.362544 -0.427766 0.052 Uiso d 0.410(14) A 2
    C C10B -0.0104(10) -0.290(3) -0.4108(15) 0.090(6) Uani d 0.410(14) A 2
    H H10D -0.034871 -0.381309 -0.367063 0.135 Uiso calc 0.410(14) A 2
    H H10E -0.022841 -0.306245 -0.498360 0.135 Uiso calc 0.410(14) A 2
    H H10F -0.037061 -0.188515 -0.386266 0.135 Uiso calc 0.410(14) A 2
loop_
    _atom_site_aniso_label
    _atom_site_aniso_U_11
    _atom_site_aniso_U_22
    _atom_site_aniso_U_33
    _atom_site_aniso_U_12
    _atom_site_aniso_U_13
    _atom_site_aniso_U_23
    S1 0.0399(4) 0.0149(3) 0.0215(3) -0.0017(2) -0.0048(2) -0.0004(2)
    N1 0.0299(10) 0.0203(9) 0.0208(9) -0.0005(8) -0.0020(7) 0.0003(7)
    N2 0.0330(10) 0.0148(9) 0.0215(9) -0.0010(7) -0.0045(8) -0.0010(7)
    N3 0.0414(12) 0.0160(9) 0.0241(11) -0.0025(8) -0.0047(9) -0.0005(8)
    C1 0.0252(11) 0.0207(11) 0.0215(11) -0.0015(8) 0.0023(8) -0.0016(9)
    C2 0.0298(12) 0.0174(10) 0.0275(12) -0.0013(9) -0.0023(9) -0.0026(9)
    C3 0.0343(13) 0.0249(12) 0.0289(12) -0.0053(10) -0.0004(10) -0.0040(10)
    C4 0.0252(11) 0.0303(12) 0.0250(11) -0.0026(9) 0.0014(9) -0.0039(10)
    C5 0.0265(11) 0.0266(11) 0.0226(11) 0.0005(9) 0.0009(9) -0.0002(9)
    C6 0.0339(13) 0.0299(12) 0.0253(12) 0.0003(10) -0.0026(10) 0.0028(10)
    C7 0.0506(16) 0.0272(13) 0.0261(13) 0.0051(11) -0.0020(11) -0.0040(10)
    C8 0.0579(19) 0.0569(18) 0.0405(16) 0.0247(15) -0.0007(14) -0.0123(15)
    C9A 0.032(3) 0.033(3) 0.048(3) 0.003(2) -0.003(2) -0.004(3)
    C10A 0.041(4) 0.038(3) 0.046(4) 0.006(2) -0.007(3) 0.003(3)
    C11 0.0353(15) 0.0436(15) 0.0316(14) -0.0105(12) -0.0024(11) -0.0053(12)
    C12 0.0258(11) 0.0156(10) 0.0249(11) 0.0009(8) 0.0019(9) -0.0006(9)
    C9B 0.047(5) 0.046(5) 0.037(4) 0.004(4) 0.003(3) 0.005(3)
    C10B 0.047(7) 0.173(19) 0.050(6) 0.012(10) 0.001(5) 0.021(11)
_geom_special_details
;
 All esds (except the esd in the dihedral angle between two l.s. planes)
 are estimated using the full covariance matrix.  The cell esds are taken
 into account individually in the estimation of esds in distances, angles
 and torsion angles; correlations between esds in cell parameters are only
 used when they are defined by crystal symmetry.  An approximate (isotropic)
 treatment of cell esds is used for estimating esds involving l.s. planes.
;
loop_
    _geom_bond_atom_site_label_1
    _geom_bond_atom_site_label_2
    _geom_bond_site_symmetry_2
    _geom_bond_distance
    _geom_bond_publ_flag
    S1 C12 . 1.698(2) ?
    N1 C1 . 1.285(3) ?
    N1 N2 . 1.388(2) ?
    N2 C12 . 1.345(3) ?
    N2 H1 . 0.90(3) ?
    N3 C12 . 1.328(3) ?
    N3 H2 . 0.87(3) ?
    N3 H3 . 0.85(3) ?
    C1 C5 . 1.458(3) ?
    C1 C2 . 1.510(3) ?
    C2 C3 . 1.534(3) ?
    C2 H2A . 1.03(2) ?
    C2 H2B . 1.00(2) ?
    C3 C4 . 1.504(3) ?
    C3 H3A . 0.96(3) ?
    C3 H3B . 1.00(3) ?
    C4 C5 . 1.351(3) ?
    C4 C11 . 1.489(3) ?
    C5 C6 . 1.506(3) ?
    C6 C7 . 1.502(4) ?
    C6 H6A . 0.90(3) ?
    C6 H6B . 1.02(3) ?
    C7 C8 . 1.308(4) ?
    C7 H7 . 0.98(3) ?
    C8 C9A . 1.512(6) ?
    C8 C9B . 1.598(8) ?
    C8 H8A . 0.9300 ?
    C8 H8B . 0.9300 ?
    C9A C10A . 1.526(10) ?
    C9A H9A1 . 0.9700 ?
    C9A H9A2 . 0.9700 ?
    C10A H10A . 0.9600 ?
    C10A H10B . 0.9600 ?
    C10A H10C . 0.9600 ?
    C11 H11A . 1.00(3) ?
    C11 H11B . 0.96(3) ?
    C11 H11C . 0.95(3) ?
    C9B C10B . 1.49(2) ?
    C9B H9B1 . 0.9700 ?
    C9B H9B2 . 0.9700 ?
    C10B H10D . 0.9600 ?
    C10B H10E . 0.9600 ?
    C10B H10F . 0.9600 ?
loop_
    _geom_angle_atom_site_label_1
    _geom_angle_atom_site_label_2
    _geom_angle_atom_site_label_3
    _geom_angle_site_symmetry_1
    _geom_angle_site_symmetry_3
    _geom_angle
    _geom_angle_publ_flag
    C1 N1 N2 . . 117.67(18) ?
    C12 N2 N1 . . 117.32(18) ?
    C12 N2 H1 . . 118.2(16) ?
    N1 N2 H1 . . 124.3(16) ?
    C12 N3 H2 . . 118.8(19) ?
    C12 N3 H3 . . 116.3(19) ?
    H2 N3 H3 . . 125(3) ?
    N1 C1 C5 . . 120.47(19) ?
    N1 C1 C2 . . 130.6(2) ?
    C5 C1 C2 . . 108.90(18) ?
    C1 C2 C3 . . 104.07(18) ?
    C1 C2 H2A . . 111.4(14) ?
    C3 C2 H2A . . 113.8(13) ?
    C1 C2 H2B . . 108.9(13) ?
    C3 C2 H2B . . 111.0(13) ?
    H2A C2 H2B . . 107.6(19) ?
    C4 C3 C2 . . 105.00(19) ?
    C4 C3 H3A . . 110.8(15) ?
    C2 C3 H3A . . 111.1(15) ?
    C4 C3 H3B . . 110.1(15) ?
    C2 C3 H3B . . 111.7(14) ?
    H3A C3 H3B . . 108(2) ?
    C5 C4 C11 . . 127.8(2) ?
    C5 C4 C3 . . 111.8(2) ?
    C11 C4 C3 . . 120.4(2) ?
    C4 C5 C1 . . 109.67(19) ?
    C4 C5 C6 . . 128.7(2) ?
    C1 C5 C6 . . 121.56(19) ?
    C7 C6 C5 . . 112.6(2) ?
    C7 C6 H6A . . 109.3(18) ?
    C5 C6 H6A . . 107.2(18) ?
    C7 C6 H6B . . 109.0(15) ?
    C5 C6 H6B . . 111.1(16) ?
    H6A C6 H6B . . 108(2) ?
    C8 C7 C6 . . 127.4(2) ?
    C8 C7 H7 . . 118.7(16) ?
    C6 C7 H7 . . 113.9(16) ?
    C7 C8 C9A . . 128.2(3) ?
    C7 C8 C9B . . 122.4(4) ?
    C7 C8 H8A . . 115.9 ?
    C9A C8 H8A . . 115.9 ?
    C7 C8 H8B . . 118.8 ?
    C9B C8 H8B . . 118.8 ?
    C8 C9A C10A . . 109.3(5) ?
    C8 C9A H9A1 . . 109.8 ?
    C10A C9A H9A1 . . 109.8 ?
    C8 C9A H9A2 . . 109.8 ?
    C10A C9A H9A2 . . 109.8 ?
    H9A1 C9A H9A2 . . 108.3 ?
    C9A C10A H10A . . 109.5 ?
    C9A C10A H10B . . 109.5 ?
    H10A C10A H10B . . 109.5 ?
    C9A C10A H10C . . 109.5 ?
    H10A C10A H10C . . 109.5 ?
    H10B C10A H10C . . 109.5 ?
    C4 C11 H11A . . 114.3(18) ?
    C4 C11 H11B . . 109.3(18) ?
    H11A C11 H11B . . 104(2) ?
    C4 C11 H11C . . 112.3(18) ?
    H11A C11 H11C . . 105(3) ?
    H11B C11 H11C . . 111(3) ?
    N3 C12 N2 . . 117.47(19) ?
    N3 C12 S1 . . 121.54(17) ?
    N2 C12 S1 . . 120.98(16) ?
    C10B C9B C8 . . 107.0(10) ?
    C10B C9B H9B1 . . 107.9 ?
    C8 C9B H9B1 . . 109.0 ?
    C10B C9B H9B2 . . 113.0 ?
    C8 C9B H9B2 . . 111.1 ?
    H9B1 C9B H9B2 . . 108.7 ?
    C9B C10B H10D . . 109.5 ?
    C9B C10B H10E . . 109.5 ?
    H10D C10B H10E . . 109.5 ?
    C9B C10B H10F . . 109.5 ?
    H10D C10B H10F . . 109.5 ?
    H10E C10B H10F . . 109.5 ?
loop_
    _geom_torsion_atom_site_label_1
    _geom_torsion_atom_site_label_2
    _geom_torsion_atom_site_label_3
    _geom_torsion_atom_site_label_4
    _geom_torsion_site_symmetry_1
    _geom_torsion_site_symmetry_2
    _geom_torsion_site_symmetry_3
    _geom_torsion_site_symmetry_4
    _geom_torsion
    _geom_torsion_publ_flag
    C1 N1 N2 C12 . . . . -177.82(19) ?
    N2 N1 C1 C5 . . . . 176.34(19) ?
    N2 N1 C1 C2 . . . . -2.8(4) ?
    N1 C1 C2 C3 . . . . 171.8(2) ?
    C5 C1 C2 C3 . . . . -7.4(2) ?
    C1 C2 C3 C4 . . . . 7.3(3) ?
    C2 C3 C4 C5 . . . . -5.1(3) ?
    C2 C3 C4 C11 . . . . 175.9(2) ?
    C11 C4 C5 C1 . . . . 179.4(2) ?
    C3 C4 C5 C1 . . . . 0.5(3) ?
    C11 C4 C5 C6 . . . . 1.9(4) ?
    C3 C4 C5 C6 . . . . -177.1(2) ?
    N1 C1 C5 C4 . . . . -174.7(2) ?
    C2 C1 C5 C4 . . . . 4.5(3) ?
    N1 C1 C5 C6 . . . . 3.0(3) ?
    C2 C1 C5 C6 . . . . -177.7(2) ?
    C4 C5 C6 C7 . . . . 100.2(3) ?
    C1 C5 C6 C7 . . . . -77.0(3) ?
    C5 C6 C7 C8 . . . . -123.5(3) ?
    C6 C7 C8 C9A . . . . 14.5(7) ?
    C6 C7 C8 C9B . . . . -24.3(7) ?
    C7 C8 C9A C10A . . . . -145.8(5) ?
    N1 N2 C12 N3 . . . . -4.8(3) ?
    N1 N2 C12 S1 . . . . 174.04(15) ?
    C7 C8 C9B C10B . . . . 156.7(12) ?
loop_
    _geom_hbond_atom_site_label_D
    _geom_hbond_atom_site_label_H
    _geom_hbond_atom_site_label_A
    _geom_hbond_site_symmetry_A
    _geom_hbond_distance_DH
    _geom_hbond_distance_HA
    _geom_hbond_distance_DA
    _geom_hbond_angle_DHA
    _geom_hbond_publ_flag
    N2 H1 S1 2_645 0.90(3) 2.53(3) 3.4142(19) 166(2) yes
    N3 H3 S1 2_655 0.85(3) 2.48(3) 3.325(2) 173(3) yes
    C2 H2B S1 2_645 1.00(2) 2.93(2) 3.436(2) 112.2(16) yes
_shelx_space_group_comment
;
The symmetry employed for this shelxl refinement is uniquely defined
by the following loop, which should always be used as a source of
symmetry information in preference to the above space-group names.
They are only intended as comments.
;
_shelx_estimated_absorpt_T_min     ?
_shelx_estimated_absorpt_T_max     ?
_shelx_hkl_file
;
 -23   0   7   -0.10    4.26
  23   0  -7    3.44    4.76
 -23   0   7   -6.33    5.21
 -23   0   8   20.01    6.26
  23   0  -8   23.40    6.31
 -23   0   8   22.15    5.36
  23   0  -9    1.13    5.32
  23   1  -7   22.80    7.30
 -23   1   7   25.89    6.06
  23  -1  -7   36.25    6.30
 -23   1   7   28.56    5.68
 -23  -1   7   12.22    7.13
  23   1  -8    9.14    4.98
 -23  -1   8   13.17    5.51
 -23   1   8   10.98    5.28
  23  -1  -8   -1.84    6.43
 -23   1   8    5.06    6.41
  22   0  -4    5.26    5.26
 -22   0   4    7.72    5.39
 -22   0   5    4.60    4.29
 -22   0   5   -1.02    6.51
  22   0  -5   -5.55    6.36
  22   0  -6    9.60    6.57
 -22   0   6    8.27    4.03
 -22   0   6   14.66    6.62
  22   0  -7    0.00    5.98
 -22   0   7   -3.58    6.44
 -22   0   7   -2.30    4.50
 -22   0   8    8.13    4.22
  22   0  -8   14.45    6.11
 -22   0   8   -4.52    5.96
 -22   0   9   -3.07    4.13
  22   0  -9   -6.66    4.81
 -22   0   9    3.61    4.75
  22   0 -10   72.45    9.38
 -22   0  10  113.14    8.90
 -22   0  10   79.79    9.56
  22  -1  -4   10.70    6.96
 -22  -1   4    2.14    5.19
  22   1  -4    5.59    5.69
 -22   1   4   12.02    6.82
 -22   1   4   -7.06    4.81
  22   1  -5    0.10    5.27
  22  -1  -5   22.50    6.96
 -22   1   5   17.17    6.10
 -22  -1   5    6.61    6.10
 -22   1   5   17.34    7.04
  22  -1  -6   -5.66    6.27
 -22   1   6    4.18    4.71
 -22   1   6    7.06    6.65
  22   1  -6    2.13    4.76
 -22  -1   6    5.90    5.29
 -22   1   7    8.86    4.75
  22  -1  -7   21.33    6.20
 -22  -1   7   13.44    5.70
  22   1  -7   21.89    5.17
 -22   1   7   22.10    6.78
 -22   1   8    8.17    4.76
 -22  -1   8    4.71    3.45
 -22  -1   8   10.21    5.62
  22   1  -8   19.40    5.38
  22  -1  -8   22.07    4.91
 -22   1   8    7.52    4.77
  22  -1  -9   25.12    6.59
  22   1  -9   29.57    7.44
 -22  -1   9   37.62    8.51
 -22  -1   9   35.58    5.60
 -22   1   9   22.59    6.87
 -22   1   9   39.37    6.25
 -22   1  10   17.18    5.80
 -22  -1  10   11.43    5.25
 -22  -1  10   11.53    4.87
  22   1 -10    5.12    5.12
 -22   1  10    2.31    6.08
  22  -1 -10   -1.45    5.60
 -22   2   5    2.46    5.24
 -22   2   5    4.60    5.33
  22   2  -5    8.77    5.71
  22  -2  -5    3.04    5.06
 -22  -2   5    5.40    6.42
 -22  -2   6   -4.17    5.29
  22   2  -6    7.63    5.19
  22  -2  -6   -3.45    4.98
 -22   2   6    3.19    5.05
 -22   2   6   -3.27    4.85
  22  -2  -7    4.90    6.12
 -22   2   7    2.01    4.87
 -22   2   7   10.98    6.42
  22   2  -7    7.32    5.28
 -22  -2   7    5.39    5.29
  22   2  -8    1.12    5.39
 -22   2   8   -1.27    5.19
  22  -2  -8   -1.13    4.73
 -22  -2   8    1.93    5.09
 -22   2   8   -0.83    4.48
 -22  -2   9   21.30    7.03
 -22   2   9   20.99    6.40
  22  -2  -9   29.72    6.94
  22   2  -9   42.63    7.63
 -22   2   9   47.07    6.44
 -22   2  10    2.94    4.83
  22   2 -10    5.30    5.20
  22  -2 -10    0.63    5.85
 -22  -2  10    3.88    6.03
 -22  -3   6   34.39    7.45
 -22  -3   6   27.26    5.26
 -22   3   6   17.68    6.14
  22  -3  -6   37.51    6.54
 -22   3   6   41.82    6.89
  22   3  -6   26.84    7.68
 -22   3   7   63.76    7.54
  22   3  -7   32.37    7.45
 -22  -3   7   55.07    8.65
  22  -3  -7   56.52    7.30
 -22   3   7   33.65    6.69
  22   3  -8   41.05    7.95
 -22   3   8   23.34    5.71
  22  -3  -8   35.47    6.93
 -22  -3   8   10.67    6.91
 -22   3   8   21.01    6.72
  21   0  -2   31.66    7.13
 -21   0   2   41.04    5.91
 -21   0   2   34.46    7.04
 -21   0   3   -9.26    6.31
 -21   0   3    3.14    3.95
  21   0  -3   10.33    6.38
  21   0  -4    9.70    5.05
 -21   0   4   19.13    4.99
 -21   0   4   16.15    5.49
 -21   0   5   -1.83    5.89
  21   0  -5   -1.51    4.64
 -21   0   5   -0.31    3.29
 -21   0   6   -1.53    4.18
 -21   0   6   -4.89    4.06
  21   0  -6   -0.20    4.24
 -21   0   7   -6.95    3.79
 -21   0   7    0.31    4.29
  21   0  -7    4.56    4.05
 -21   0   8    7.50    4.52
  21   0  -8    5.80    4.68
 -21   0   8    9.65    3.92
  21   0  -9    1.64    5.43
 -21   0   9   -2.23    5.41
 -21   0   9   11.67    6.20
 -21   0  10   38.31    5.91
  21   0 -10   29.19    5.67
 -21   0  10   26.50    6.24
 -21   0  11   -5.35    4.72
  21   0 -11   -5.19    4.46
 -21   0  11    0.21    5.33
 -21   1   2    8.46    6.73
 -21   1   3    8.66    5.40
 -21  -1   3   -6.42    5.10
  21  -1  -3    5.46    5.46
 -21   1   3   -2.65    5.09
  21   1  -3    4.38    5.60
 -21   1   4   -2.75    4.99
 -21   1   4    5.04    4.93
  21  -1  -4   13.92    5.55
  21   1  -4   10.35    6.19
 -21  -1   4   -1.93    5.80
  21  -1  -5    3.43    6.05
 -21   1   5    0.00    4.37
 -21   1   5    5.92    5.51
 -21  -1   5   -1.12    4.67
 -21  -1   5    3.46    3.46
  21   1  -5   12.25    5.06
 -21   1   6   15.98    4.63
 -21  -1   6   13.75    3.59
  21  -1  -6    7.69    4.65
  21   1  -6    3.04    4.55
 -21   1   6   10.75    5.83
 -21  -1   6   13.41    5.28
  21  -1  -7   18.19    4.88
 -21   1   7   14.09    4.56
 -21   1   7   -0.31    5.45
 -21  -1   7   11.91    5.29
  21   1  -7   21.08    4.86
 -21  -1   7   18.62    4.06
  21  -1  -8   12.68    5.83
 -21   1   8   17.17    5.90
 -21  -1   8    4.11    4.11
 -21  -1   8   16.95    5.00
  21   1  -8    0.61    4.57
 -21   1   8   11.04    4.03
 -21   1   9   23.75    6.04
 -21  -1   9   30.24    7.38
 -21   1   9   38.95    5.83
 -21  -1   9   41.25    5.10
  21   1  -9   19.17    6.53
  21  -1  -9   41.84    6.18
  21  -1 -10   23.68    6.34
 -21  -1  10    7.21    5.46
 -21   1  10    9.86    5.03
  21   1 -10   21.72    5.64
 -21   1  10   15.90    5.37
 -21  -1  10   15.33    4.44
 -21  -1  11    0.94    4.83
 -21   1  11    4.51    5.77
  21  -1 -11  -11.72    5.44
 -21   1  11    0.63    4.85
  21   1 -11   -1.65    4.94
 -21  -1  11   -5.69    5.27
 -21   2   3   20.07    5.87
  21  -2  -3   10.92    5.77
 -21   2   3   17.19    5.52
 -21  -2   3   12.39    6.76
  21   2  -3   -0.62    6.57
 -21   2   4    2.46    5.43
  21  -2  -4    2.63    4.95
 -21   2   4    1.25    4.99
 -21  -2   4   11.23    6.33
  21   2  -4    1.33    6.65
  21  -2  -5    7.09    4.66
  21   2  -5   13.15    5.30
 -21   2   5   10.51    4.94
 -21   2   5   -1.03    4.93
 -21  -2   5   10.58    3.89
 -21  -2   5    5.80    4.79
  21  -2  -6   -2.34    4.57
  21   2  -6   16.47    4.88
 -21   2   6   11.64    5.19
 -21  -2   6   24.10    5.90
 -21   2   6    0.72    4.95
  21  -2  -7   -6.74    5.21
 -21   2   7    6.79    4.99
 -21  -2   7    2.85    4.98
 -21   2   7    0.21    5.29
  21   2  -7   -0.20    4.77
  21  -2  -8   -1.85    4.52
 -21  -2   8    0.51    4.68
  21   2  -8    4.57    4.67
 -21   2   8    1.88    4.48
 -21   2   8   10.06    4.98
  21  -2  -9    7.77    5.70
 -21   2   9   12.91    5.35
 -21   2   9    2.95    5.06
 -21  -2   9    8.56    5.30
 -21  -2   9    4.96    3.59
  21   2  -9   11.29    5.19
 -21   2  10   -4.93    5.46
 -21  -2  10   -1.12    4.90
 -21  -2  10    2.43    4.02
  21   2 -10   -1.83    4.59
 -21   2  10   19.02    6.02
 -21  -2  11   72.53    6.84
 -21  -2  11   58.79    7.89
 -21   2  11   53.44    8.39
  21  -2 -11   72.46    8.64
  21   2 -11   66.00    7.97
 -21   2  11   70.32    6.40
 -21  -3   4   10.78    5.34
  21  -3  -4   -2.95    4.88
  21   3  -4    3.92    5.16
 -21   3   4    3.72    5.17
 -21   3   4   -2.52    4.62
  21   3  -5    5.86    5.55
 -21  -3   5    2.46    4.91
  21  -3  -5    8.15    5.09
 -21   3   5    7.82    5.50
 -21   3   5    2.07    4.66
 -21  -3   5    7.54    4.63
 -21   3   6   25.77    6.15
 -21  -3   6   19.98    6.53
 -21   3   6   20.29    6.66
  21  -3  -6   27.30    6.24
  21   3  -6   24.46    6.96
 -21  -3   7    4.27    6.10
 -21   3   7    3.14    5.02
 -21   3   7   23.41    4.98
  21  -3  -7   10.18    4.83
  21   3  -7   12.14    5.31
 -21   3   8   13.93    5.70
  21   3  -8    7.74    5.09
 -21  -3   8   12.69    5.58
  21  -3  -8   19.66    6.21
 -21   3   8   14.08    5.99
  21   3  -9   66.89    9.46
 -21   3   9   93.27    8.63
  21  -3  -9   85.44    9.28
 -21  -3   9   83.56    9.84
  21  -3 -10   39.15    7.24
 -21  -3  10   27.08    8.01
 -21   3  10   48.48    7.86
  21   3 -10   40.85    8.13
 -21  -4   5   11.35    4.82
 -21   4   5    7.62    6.46
 -21   4   5    6.28    6.07
 -21  -4   5    8.23    6.58
  21   4  -5   -3.21    5.18
  21  -4  -5    1.23    6.47
  21   4  -6    1.24    6.60
 -21  -4   6   -8.50    6.14
  21  -4  -6    6.70    6.29
 -21   4   6   -3.60    6.67
 -21   4   6   -2.42    5.46
  21  -4  -7    2.17    5.49
 -21  -4   7   -3.36    6.52
  21   4  -7    4.10    6.36
 -21   4   7    1.37    4.64
 -21  -4   8   23.03    7.20
  21  -4  -8   24.77    6.56
  21   4  -8   30.55    7.77
 -21   4   8   28.88    5.46
 -21  -4   9    2.23    6.17
 -21   4   9    2.41    4.81
  21  -4  -9    2.93    5.55
  21   4  -9    2.24    6.92
  20   0  -1  -11.97    5.32
 -20   0   1    4.91    6.03
  20   0  -2   26.14    6.10
 -20   0   2   16.27    4.48
 -20   0   2   19.36    5.50
 -20   0   3    4.47    5.69
 -20   0   3    5.28    3.66
  20   0  -3   -2.13    4.35
 -20   0   4   54.84    7.62
  20   0  -4   58.36    7.57
 -20   0   4   71.54    5.97
 -20   0   5   10.47    4.47
 -20   0   5    3.00    3.20
  20   0  -5    6.46    4.44
 -20   0   6   -6.31    5.09
 -20   0   6    0.00    3.24
  20   0  -6   -1.72    4.75
 -20   0   7   -0.31    5.42
  20   0  -7   -1.01    3.85
 -20   0   7   -1.59    3.39
 -20   0   8    4.62    4.52
 -20   0   8   14.78    4.15
  20   0  -8   11.72    4.59
 -20   0   9   -2.12    4.03
 -20   0   9   -3.62    5.58
  20   0  -9    0.72    5.33
  20   0 -10  109.39   10.02
 -20   0  10  108.86    9.59
 -20   0  10   87.42    9.67
 -20   0  10  115.35    7.25
 -20   0  11    0.21    4.70
 -20   0  11    5.65    4.60
 -20   0  11    2.28    3.11
  20   0 -11    0.83    4.26
 -20   0  12   61.11    6.45
  20   0 -12   75.45    8.56
 -20   0  12   46.59    7.87
 -20   0  12   57.37    6.89
  20   1  -1   -4.22    5.15
 -20  -1   1    9.94    5.64
 -20   1   1    2.64    5.09
 -20   1   1    4.19    6.64
  20  -1  -1   -8.45    6.32
  20  -1  -2   13.79    5.58
 -20   1   2   14.34    4.88
 -20  -1   2   11.03    5.31
  20   1  -2   10.74    5.73
 -20   1   2   15.29    5.30
 -20   1   3    4.68    4.79
  20  -1  -3    1.01    4.85
  20   1  -3    6.11    4.99
 -20   1   3   -0.82    4.60
 -20  -1   3   -3.06    3.57
 -20  -1   3    4.99    4.99
 -20  -1   4    3.15    3.46
  20   1  -4   10.75    4.87
  20  -1  -4    2.32    4.74
 -20  -1   4    4.82    3.10
 -20  -1   4    5.08    4.78
 -20   1   4    6.52    5.09
 -20   1   4   14.47    4.65
 -20  -1   5    2.54    4.37
 -20   1   5    1.63    5.92
  20  -1  -5   -0.61    4.24
  20   1  -5  -10.32    4.05
 -20   1   5    0.10    3.76
 -20  -1   5    4.08    2.76
  20  -1  -5   -2.14    3.98
 -20  -1   6   27.47    3.62
  20   1  -6   18.01    5.26
 -20   1   6   16.58    4.23
  20  -1  -6   16.49    4.76
 -20  -1   6    3.35    5.59
 -20   1   6   10.95    4.61
 -20  -1   7   32.37    5.29
 -20   1   7   23.46    5.14
  20  -1  -7   32.43    5.19
 -20  -1   7   39.01    4.31
 -20   1   7   36.87    5.42
  20   1  -7   25.13    5.37
  20  -1  -8    2.03    4.07
 -20  -1   8    3.50    3.82
 -20   1   8    6.52    4.35
  20   1  -8    3.05    4.27
 -20  -1   8   -0.82    4.39
  20  -1  -8   11.26    4.30
 -20   1   8    2.76    4.46
 -20  -1   9   -3.19    3.82
  20  -1  -9    2.45    4.19
  20   1  -9    5.10    5.20
 -20  -1   9    0.41    5.33
  20  -1  -9   -1.03    4.44
 -20   1   9   -8.78    4.23
 -20   1   9    7.61    5.63
 -20  -1  10   13.81    4.64
  20  -1 -10   16.11    4.89
  20   1 -10   11.48    5.02
 -20   1  10   13.43    3.57
 -20  -1  10    5.56    4.84
 -20   1  10   15.53    4.93
 -20   1  10   13.24    5.05
 -20  -1  11   36.16    5.44
 -20  -1  11   23.26    6.31
 -20   1  11   15.29    5.66
  20   1 -11   29.33    5.66
 -20   1  11   23.81    4.60
  20  -1 -11   31.63    5.87
 -20   1  11   20.79    5.38
  20  -1 -12   -0.84    5.37
 -20  -1  12   20.88    5.51
 -20   1  12   15.71    5.87
 -20   1  12    2.83    4.71
 -20  -1  12    8.92    6.43
  20   1 -12   15.08    6.20
 -20  -2   2   11.29    5.54
  20   2  -2    8.25    5.57
 -20   2   2   15.35    5.22
 -20   2   2   12.81    4.72
  20  -2  -2    7.20    5.78
  20  -2  -3    5.46    6.07
 -20   2   3    7.86    5.17
 -20   2   3    9.62    6.34
  20   2  -3   12.72    5.54
 -20  -2   3   12.38    5.22
  20  -2  -4   17.89    5.86
 -20  -2   4    3.16    4.59
  20   2  -4    1.94    4.70
 -20  -2   4    0.32    3.55
 -20   2   4    5.64    5.53
 -20   2   4    7.31    3.87
  20  -2  -5    7.29    4.25
 -20  -2   5    4.27    4.78
 -20   2   5   17.51    4.85
  20   2  -5   20.98    4.99
 -20   2   5   11.61    4.93
 -20   2   6   10.11    5.36
 -20   2   6   21.11    4.88
 -20  -2   6   16.13    2.76
  20  -2  -6   23.68    4.98
  20   2  -6   14.02    4.78
 -20  -2   6   27.43    6.40
  20  -2  -7   -5.93    4.19
  20   2  -7    7.31    4.67
 -20  -2   7   -2.44    4.57
 -20  -2   7    3.72    2.69
  20  -2  -7    4.87    4.36
 -20   2   7    2.87    4.04
 -20   2   7    1.87    4.25
 -20   2   8    5.08    4.45
 -20  -2   8   -0.11    3.05
  20  -2  -8    6.38    5.25
 -20   2   8   -3.55    4.70
  20  -2  -8    3.87    5.19
  20   2  -8   -2.44    4.27
 -20  -2   8   -6.61    4.37
 -20  -2   9   18.63    5.70
  20  -2  -9   20.85    4.98
 -20  -2   9   20.81    4.04
  20   2  -9   21.25    5.19
 -20   2   9   37.19    6.11
 -20   2   9   23.42    4.83
  20   2 -10    3.67    5.60
 -20   2  10   -1.48    5.39
 -20  -2  10    3.70    3.59
 -20   2  10    1.99    3.99
 -20  -2  10    2.25    4.69
 -20   2  10    9.44    5.14
  20  -2 -10   -1.05    5.13
 -20   2  11   81.88    7.35
 -20  -2  11   79.31    7.22
  20  -2 -11   82.32    8.44
 -20  -2  11   62.24    7.88
  20   2 -11   78.55    8.18
 -20   2  11   77.17    8.19
  20   2 -12    3.17    5.94
 -20   2  12    6.21    4.95
  20  -2 -12  -16.54    5.62
 -20  -2  12   -1.24    4.56
 -20  -2  12   10.27    6.37
 -20   2  12   -0.84    6.31
 -20   3   2    2.27    4.94
  20  -3  -2   20.12    6.10
  20   3  -2   17.69    5.83
 -20  -3   2   22.41    5.89
 -20   3   2   21.93    5.90
  20  -3  -3   18.28    5.59
 -20   3   3   -4.02    4.85
 -20   3   3   -1.67    5.85
 -20  -3   3   -7.03    4.79
 -20  -3   3   -7.31    6.18
  20   3  -3   -5.28    5.90
  20   3  -4    3.40    6.19
 -20  -3   4    2.80    4.41
 -20  -3   4   14.25    6.15
 -20   3   4   11.47    6.00
  20  -3  -4   12.91    6.20
 -20   3   4    6.95    4.84
 -20   3   5    8.71    6.01
  20  -3  -5   13.25    6.11
  20   3  -5    5.03    4.72
 -20  -3   5    6.95    6.03
 -20   3   5   -0.42    5.51
 -20  -3   5   18.02    4.61
 -20   3   6   23.98    5.10
  20   3  -6   12.06    5.93
 -20  -3   6   34.42    6.72
 -20   3   6   14.99    5.00
  20  -3  -6   25.78    5.42
 -20  -3   7   10.16    4.87
  20  -3  -7    4.67    5.59
  20   3  -7   19.26    5.40
 -20   3   7   12.07    5.40
  20  -3  -7   13.68    4.83
 -20   3   7   13.08    5.65
 -20  -3   8   34.57    6.39
  20  -3  -8   45.44    6.63
 -20   3   8   25.87    6.31
  20   3  -8   57.36    6.92
 -20   3   8   47.65    6.02
  20   3  -9   42.87    7.52
 -20  -3   9   42.95    7.09
 -20   3   9   32.02    6.13
  20  -3  -9   47.96    7.09
 -20   3   9   50.80    7.04
 -20   3  10   -3.88    5.34
 -20   3  10    3.56    4.08
  20  -3 -10    5.57    5.36
 -20  -3  10   -1.52    4.97
  20   3 -11   48.27    8.13
 -20  -3  11   41.41    8.02
  20  -3 -11   53.37    6.77
 -20   3  11   45.05    6.31
 -20   3  11   44.71    7.87
 -20   4   3   -0.84    6.62
 -20   4   3    8.85    6.56
  20  -4  -3    2.86    5.11
 -20  -4   3   -8.60    6.84
  20   4  -3    2.72    5.43
 -20  -4   3    4.16    4.69
 -20   4   4    2.51    5.54
 -20  -4   4    3.54    4.72
 -20  -4   4   -2.48    6.29
 -20   4   4   -0.63    6.02
  20   4  -4   -2.60    5.83
  20  -4  -4    1.95    4.92
 -20  -4   5   -1.92    4.70
  20  -4  -5  -15.31    5.86
 -20   4   5   -1.57    5.76
  20   4  -5    3.83    4.87
 -20  -4   5   -0.10    6.06
 -20   4   5    0.21    5.83
 -20   4   6    3.57    4.73
  20  -4  -6    5.98    4.85
 -20  -4   6    5.83    6.44
 -20   4   6   14.92    5.61
  20   4  -6   16.27    6.39
 -20   4   7   -1.48    4.64
  20  -4  -7    6.11    5.49
 -20   4   7    4.74    4.43
 -20  -4   7   -2.34    4.88
  20   4  -7   -9.12    4.51
  20  -4  -8   47.88    6.56
 -20  -4   8   34.54    6.38
  20   4  -8   38.26    6.73
 -20   4   8   52.13    7.25
  20   4  -9   -0.61    6.20
  20  -4  -9    7.53    5.23
 -20   4   9    9.93    6.06
 -20  -4   9    2.73    6.36
  20  -4 -10   20.61    5.78
 -20  -4  10    9.98    6.66
 -20   4  10   23.11    6.69
  20   4 -10   27.29    6.09
  20   5  -5   53.31    8.35
 -20   5   5   63.40    7.73
  20  -5  -5   47.77    8.29
 -20   5   5   39.79    8.15
 -20  -5   5   74.31    8.50
 -20  -5   5   61.11    7.33
  20   5  -6    1.35    5.19
  20  -5  -6    0.62    5.41
 -20   5   6   -4.85    4.85
 -20  -5   6   -3.49    5.33
 -20   5   7    0.10    5.87
  20  -5  -7    8.87    5.01
 -20  -5   7    7.54    6.42
  20   5  -7    6.60    5.98
 -20  -5   8   19.46    7.09
  20  -5  -8   41.43    6.49
 -20   5   8   17.53    6.78
  20   5  -8   21.52    7.07
  19   0  -1  -12.06    5.82
 -19   0   1   -6.02    5.21
 -19   0   1    1.84    4.09
  19   0  -2    9.65    5.89
 -19   0   2   -0.10    3.77
 -19   0   2   -0.51    4.89
 -19   0   3    2.64    4.47
  19   0  -3    1.76    3.32
 -19   0   3   -4.69    3.77
  19   0  -3   -6.37    4.25
 -19   0   4   96.83    7.45
  19   0  -4  114.94    8.48
  19   0  -4  113.79    7.16
 -19   0   4  111.41    6.32
 -19   0   4  102.95    8.63
 -19   0   5   -4.78    4.88
 -19   0   5    6.44    3.33
  19   0  -5    1.11    4.94
  19   0  -6    5.96    3.94
 -19   0   6   13.44    4.48
 -19   0   6    8.74    3.48
 -19   0   7   -1.91    3.40
 -19   0   7    5.52    5.11
  19   0  -7   -1.22    4.56
  19   0  -8    3.76    3.86
  19   0  -8    3.77    4.18
 -19   0   8    0.92    4.62
 -19   0   8    2.13    3.51
  19   0  -9    2.15    5.03
 -19   0   9   -1.05    2.53
 -19   0   9   -4.86    4.96
 -19   0   9   -2.64    3.70
  19   0  -9   -5.52    3.78
 -19   0  10   42.42    6.24
  19   0 -10   48.43    6.30
 -19   0  10   44.05    5.77
 -19   0  10   50.11    4.57
  19   0 -10   33.48    6.37
 -19   0  11    0.83    4.90
  19   0 -11   10.70    4.67
 -19   0  11    9.51    4.49
 -19   0  11   -4.25    3.21
  19   0 -12  174.98   13.38
 -19   0  12  122.27   12.49
 -19   0  12  146.98   11.99
  19   0 -13    9.94    5.97
 -19   0  13   -9.50    6.05
  19   1  -1    6.48    5.14
 -19  -1   1   -2.25    4.81
  19  -1  -1    7.23    4.89
 -19   1   1    4.39    5.21
 -19   1   1    7.84    5.30
 -19   1   2   -0.71    4.49
 -19   1   2   -2.24    4.38
  19  -1  -2    2.63    5.37
 -19  -1   2    3.29    2.98
  19   1  -2   -2.66    4.60
 -19  -1   2    3.37    4.69
  19   1  -3   -5.90    4.17
 -19   1   3   -0.20    5.70
 -19  -1   3    1.37    3.05
  19  -1  -3    4.08    3.87
 -19   1   3   -1.23    4.42
 -19  -1   3    0.71    3.06
  19  -1  -3    4.04    5.45
 -19  -1   3    0.41    5.60
  19  -1  -4   -2.48    3.62
 -19  -1   4    2.64    5.18
 -19   1   4    6.21    4.48
 -19  -1   4    2.48    3.13
  19   1  -4    2.64    5.27
 -19  -1   4    0.41    3.37
  19  -1  -4    0.30    4.13
 -19   1   4    3.43    3.53
 -19  -1   5  -12.99    5.18
 -19   1   5    1.12    4.08
 -19  -1   5    1.03    2.46
  19   1  -5   -7.59    4.96
  19  -1  -5    5.25    4.54
 -19   1   5    2.84    3.89
  19  -1  -5    2.24    3.77
 -19  -1   6   14.42    4.67
  19  -1  -6   31.17    5.16
  19  -1  -6   12.33    4.14
 -19  -1   6   15.71    3.02
 -19   1   6   16.18    5.12
  19   1  -6   19.22    5.26
 -19   1   6   17.19    4.46
  19   1  -7   27.86    5.27
  19  -1  -7   25.33    4.78
 -19  -1   7   12.92    4.58
 -19   1   7   22.36    4.26
 -19  -1   7   26.76    3.92
 -19   1   7   27.69    5.66
  19  -1  -7   19.66    4.97
 -19   1   8   44.12    6.42
 -19  -1   8   40.02    5.82
  19  -1  -8   34.42    5.33
 -19  -1   8   44.96    4.48
 -19   1   8   44.39    5.53
  19   1  -8   38.72    5.59
  19  -1  -8   24.02    4.99
 -19  -1   9    9.53    4.71
  19   1  -9    7.65    4.18
  19  -1  -9    6.92    5.16
 -19   1   9   12.41    5.01
 -19  -1   9   14.94    2.52
  19  -1  -9   -0.72    4.91
 -19   1   9   10.45    4.54
 -19  -1   9    9.22    3.82
 -19   1   9    3.79    3.06
 -19  -1  10    6.19    4.20
 -19  -1  10    5.35    2.78
 -19   1  10   13.96    5.14
  19  -1 -10    7.93    4.84
 -19   1  10    9.40    3.76
  19   1 -10   12.50    5.64
 -19  -1  10    2.88    4.43
  19  -1 -10    6.76    4.58
 -19   1  10    2.94    4.62
 -19  -1  11   -3.20    4.55
 -19   1  11   -1.56    3.65
  19   1 -11    3.40    5.45
 -19   1  11  -11.20    4.71
 -19  -1  11    0.83    4.05
  19  -1 -11    0.63    3.88
 -19   1  11    3.48    4.33
 -19   1  12    4.93    4.72
  19   1 -12  -11.36    5.68
 -19   1  12   -5.14    4.41
 -19  -1  12    1.76    4.97
 -19  -1  12   -7.36    5.70
  19  -1 -12   -8.43    5.37
 -19  -2   1   38.47    7.30
  19   2  -1   32.31    7.56
  19  -2  -1   53.99    7.12
 -19   2   1   35.36    5.73
 -19   2   1   40.55    6.45
 -19  -2   2   12.10    4.82
  19  -2  -2   18.75    6.28
  19   2  -2   19.57    5.67
 -19  -2   2   17.79    4.27
 -19   2   2   22.93    6.24
 -19   2   2   20.26    5.76
 -19  -2   3   13.18    5.21
 -19   2   3    5.81    4.15
  19   2  -3   -1.03    5.84
 -19   2   3   -0.51    4.71
  19  -2  -3    2.43    4.85
 -19  -2   3    0.11    2.88
  19  -2  -4    9.50    5.06
  19   2  -4    6.33    4.49
 -19  -2   4   21.91    5.10
 -19  -2   4    3.78    3.45
 -19   2   4    5.13    5.95
 -19  -2   4    0.82    2.67
 -19   2   4   -2.94    4.41
 -19  -2   5    9.46    4.58
  19   2  -5    5.29    4.27
 -19  -2   5    6.94    2.55
  19  -2  -5    4.55    4.35
 -19   2   5    0.31    5.45
  19  -2  -5   16.31    4.66
 -19   2   5    8.57    4.55
 -19  -2   6   12.18    5.28
  19   2  -6   -3.15    4.16
 -19  -2   6    6.46    2.67
  19  -2  -6    1.62    4.76
 -19   2   6    1.91    3.83
 -19   2   6   -4.54    3.92
  19  -2  -6    9.46    4.37
 -19   2   7   -0.85    3.61
  19  -2  -7   -3.75    4.36
 -19   2   7   -2.49    3.74
  19  -2  -7   -1.43    4.19
  19   2  -7    1.93    4.67
 -19  -2   7   -7.92    4.97
 -19  -2   7   -6.06    2.92
 -19   2   8    3.17    4.87
  19   2  -8   17.36    5.28
 -19  -2   8   16.78    3.40
 -19   2   8   13.99    4.39
  19  -2  -8   12.22    4.69
  19  -2  -8   18.23    4.74
 -19  -2   8   15.03    5.28
  19   2  -9   20.43    5.69
 -19   2   9    4.41    5.15
 -19   2   9   17.47    4.10
 -19   2   9   19.04    5.05
  19  -2  -9   22.22    4.99
 -19  -2   9   12.92    4.78
  19  -2  -9   18.24    6.25
 -19  -2   9   21.34    4.14
 -19   2  10   -1.90    4.44
 -19  -2  10    3.67    5.10
 -19   2  10    1.05    3.56
 -19   2  10   -4.61    4.61
  19  -2 -10    2.93    3.98
  19   2 -10   -4.38    5.20
 -19  -2  10    3.36    3.46
 -19  -2  11   68.75    6.54
 -19   2  11   67.16    6.62
  19  -2 -11   53.69    7.49
 -19   2  11   64.75    7.77
 -19  -2  11   62.41    7.88
  19   2 -11   71.28    8.58
 -19   2  12   11.06    4.95
  19   2 -12    9.21    6.24
 -19   2  12   12.46    5.18
  19  -2 -12   -1.80    5.09
 -19  -2  12   12.26    4.84
 -19  -2  12   -0.51    5.85
  19  -3  -1   -4.99    5.60
 -19   3   1    6.38    5.66
 -19  -3   1   10.14    5.90
  19   3  -1    3.97    5.84
 -19   3   1    1.24    5.77
 -19  -3   2   35.18    7.43
  19   3  -2   32.73    7.79
 -19   3   2   32.88    6.49
 -19   3   2   44.62    7.28
 -19  -3   2   46.56    5.80
  19  -3  -2   41.17    6.71
 -19   3   3   -0.21    4.75
  19  -3  -3   -2.13    4.88
 -19  -3   3    2.47    5.04
 -19  -3   3   -6.10    3.96
 -19   3   3    6.81    5.45
  19   3  -3    4.14    4.55
 -19  -3   4   -1.74    5.33
 -19   3   4   -7.92    4.54
  19   3  -4   -2.88    4.84
  19  -3  -4    5.90    4.47
 -19   3   4   -7.35    4.66
 -19  -3   4   -3.33    3.98
 -19   3   5    9.65    4.57
  19   3  -5   12.00    5.43
 -19  -3   5    3.88    5.41
  19  -3  -5    6.49    5.78
  19  -3  -5   10.70    4.49
 -19   3   5   12.84    4.03
 -19  -3   6   19.73    5.90
 -19   3   6   17.61    4.69
  19  -3  -6   11.46    5.27
 -19   3   6   31.21    5.52
  19  -3  -6   20.57    4.81
  19   3  -6   25.23    5.92
 -19  -3   7    9.65    2.46
 -19  -3   7    7.61    4.56
  19  -3  -7    9.75    4.06
 -19   3   7   18.83    4.66
  19  -3  -7    4.01    5.14
  19   3  -7   16.29    4.58
 -19   3   7    3.04    5.23
 -19  -3   8   74.22    6.89
  19  -3  -8   55.45    6.93
  19  -3  -8   82.85    7.26
 -19  -3   8   68.39    4.85
 -19   3   8   55.54    6.95
  19   3  -8   66.96    7.32
 -19   3   8   64.54    6.75
 -19  -3   9    5.31    3.29
 -19   3   9    8.50    4.41
  19  -3  -9   13.14    5.22
 -19  -3   9    2.73    4.35
  19   3  -9   -2.94    4.77
 -19   3   9    3.04    3.67
 -19   3   9    2.01    4.44
  19   3 -10    6.19    4.87
 -19  -3  10    7.19    5.06
 -19   3  10    5.56    3.88
 -19  -3  10    9.67    3.26
  19  -3 -10    5.46    5.04
 -19   3  10    8.18    5.56
  19  -3 -11   17.02    5.60
 -19   3  11   16.41    6.42
 -19   3  11   13.90    5.06
 -19  -3  11   20.81    5.07
  19   3 -11   20.42    5.69
 -19  -3  11   22.83    5.88
 -19   3  12    4.14    5.73
 -19  -3  12   -2.85    5.09
  19  -3 -12   -1.28    5.31
  19   3 -12    1.32    4.78
 -19  -3  12   -0.10    5.54
 -19  -4   2   -1.59    3.49
 -19   4   2    8.47    5.33
  19  -4  -2   10.63    6.03
 -19  -4   2    8.20    6.33
 -19   4   2    5.61    5.20
  19   4  -2    2.62    6.39
 -19   4   3    2.95    4.74
 -19   4   3    0.42    6.15
 -19  -4   3   -6.31    5.07
  19  -4  -3   -7.37    4.81
  19   4  -3    7.31    5.43
 -19  -4   3    2.46    4.28
  19   4  -4   17.56    6.24
 -19   4   4   15.06    5.86
  19  -4  -4   31.26    6.46
 -19  -4   4   16.16    5.46
 -19  -4   4   17.93    6.29
 -19   4   4   21.06    6.35
 -19  -4   5    8.61    5.54
 -19   4   5   14.52    6.15
  19  -4  -5    9.15    4.93
  19   4  -5    1.96    4.55
 -19   4   5    5.24    4.82
 -19   4   6    8.42    5.58
  19   4  -6    5.55    5.45
  19  -4  -6   -6.81    5.26
 -19   4   6    5.39    5.92
 -19  -4   6    5.92    5.61
 -19   4   7    4.43    4.96
 -19  -4   7    4.67    4.87
  19   4  -7    3.89    4.81
 -19   4   7   10.95    4.63
  19  -4  -7   11.60    5.80
 -19   4   8   -4.87    4.87
  19   4  -8    3.67    5.60
 -19   4   8   -0.42    5.13
 -19  -4   8    6.07    5.06
  19   4  -9    0.20    4.67
 -19   4   9    2.61    5.44
 -19  -4   9    2.72    4.94
  19  -4  -9    1.57    4.81
 -19   4  10  106.74   10.18
  19  -4 -10  101.43    8.74
 -19  -4  10   79.29    9.67
  19   4 -10  106.44   10.45
 -19   4  10  108.19    9.44
 -19   4  11   -5.06    5.28
 -19  -4  11    7.96    6.35
  19   4 -11    6.69    5.98
  19  -4 -11   -9.29    4.43
 -19   4  11   -0.53    6.85
 -19  -5   3   -0.62    6.24
  19  -5  -3   -3.40    5.15
  19   5  -3    2.94    6.20
 -19   5   3   13.08    5.38
 -19   5   3    2.84    5.26
 -19  -5   3    3.51    5.11
 -19  -5   4    2.59    4.97
  19  -5  -4    3.00    6.20
 -19   5   4    0.32    6.02
 -19  -5   4    3.09    4.79
  19   5  -4   -3.67    5.13
 -19   5   4    5.92    5.18
 -19   5   5   19.81    6.14
 -19   5   5   21.54    6.76
 -19  -5   5   12.69    5.61
  19   5  -5   20.94    6.46
 -19  -5   5   17.31    6.18
  19  -5  -5   17.42    5.91
 -19  -5   6    6.35    4.91
  19  -5  -6    4.68    5.62
  19   5  -6    2.90    4.97
 -19   5   6    2.94    4.73
 -19  -5   7   60.62    8.95
  19   5  -7   42.91    7.62
 -19   5   7   67.61    8.49
  19  -5  -7   66.75    7.62
  19   5  -8   -1.84    6.14
  19  -5  -8    3.87    4.92
 -19  -5   8    8.39    6.37
 -19   5   8    1.88    4.48
 -19   5   9    4.90    5.21
  19   5  -9   11.41    5.30
 -19  -5   9   13.49    5.44
  19  -5  -9   12.27    5.87
  18   0  -1    6.53    5.41
 -18   0   1    6.53    5.51
 -18   0   1   -3.07    4.00
 -18   0   2   50.37    6.72
  18   0  -2   32.79    6.30
  18   0  -2   31.88    4.42
 -18   0   2   43.50    4.82
  18   0  -3    9.20    4.45
 -18   0   3    4.18    2.40
  18   0  -3    1.97    2.80
 -18   0   3    8.84    4.47
 -18   0   3   -3.89    3.48
  18   0  -4   -1.53    3.58
  18   0  -4    8.27    4.14
 -18   0   4   16.44    4.57
 -18   0   4    2.27    3.72
 -18   0   4    0.65    2.59
 -18   0   5    5.75    3.35
 -18   0   5   -5.38    3.76
  18   0  -5   -4.95    4.14
  18   0  -5    3.73    3.83
  18   0  -6   73.06    6.47
 -18   0   6   66.31    6.42
 -18   0   6   75.38    5.33
  18   0  -6   56.40    6.47
 -18   0   7   14.32    5.01
 -18   0   7   -7.04    3.10
  18   0  -7    1.62    4.67
  18   0  -7   -2.13    4.46
  18   0  -8   15.10    4.28
 -18   0   8   15.83    2.55
  18   0  -8    7.13    4.79
 -18   0   8    6.58    3.91
 -18   0   8    8.61    3.51
 -18   0   9    1.16    3.69
 -18   0   9   -4.58    2.50
 -18   0   9    0.21    4.86
  18   0  -9   12.32    4.00
  18   0  -9    2.15    4.50
  18   0 -10   42.46    5.89
 -18   0  10   37.16    4.13
  18   0 -10   39.73    6.07
 -18   0  10   48.03    6.55
 -18   0  10   47.19    5.43
  18   0 -11    7.90    5.71
  18   0 -11   -3.41    4.66
 -18   0  11   -6.76    4.06
 -18   0  11    7.94    5.33
  18   0 -12   49.34    6.89
 -18   0  12   37.68    6.66
 -18   0  12   35.00    7.13
  18   0 -13    7.32    5.65
 -18   0  13   -3.76    4.28
 -18  -1   1    1.64    4.40
  18   1  -1   -1.54    4.21
 -18   1   1   -4.39    5.51
 -18   1   1    2.14    4.19
  18  -1  -1    5.39    5.80
 -18   1   2    8.87    5.81
 -18  -1   2   -2.36    3.50
 -18  -1   2    4.38    4.28
 -18  -1   2    7.32    2.89
  18  -1  -2    2.54    4.13
 -18   1   2   -0.10    4.51
  18   1  -2    2.04    4.29
  18  -1  -2    9.11    5.57
 -18  -1   3    5.08    4.37
  18  -1  -3   11.11    3.77
 -18   1   3    9.29    4.13
  18  -1  -3   16.86    5.45
  18   1  -3    6.20    4.17
  18   1  -3    5.95    3.18
 -18   1   3   23.42    6.01
 -18  -1   3    9.80    3.09
 -18  -1   3    9.61    3.07
 -18   1   4    4.70    3.55
  18  -1  -4   -3.03    4.13
  18  -1  -4    1.24    3.52
 -18  -1   4    4.36    3.96
 -18  -1   4    7.23    3.34
  18  -1  -4   -8.78    3.53
 -18  -1   4    1.23    3.17
 -18   1   4   -0.10    4.28
  18   1  -4    0.81    4.05
 -18   1   4    0.75    2.13
 -18   1   5   10.03    3.80
  18   1  -5   11.33    4.15
 -18  -1   5    7.74    3.10
  18  -1  -5   -3.43    3.53
  18  -1  -5   -0.40    3.94
  18  -1  -5    1.12    3.57
 -18   1   5    4.59    3.78
 -18  -1   5    0.20    4.06
 -18   1   6   35.86    5.12
 -18  -1   6   42.10    4.42
 -18  -1   6   48.22    5.69
  18  -1  -6   35.48    4.95
  18  -1  -6   49.31    5.67
  18   1  -6   47.43    6.07
 -18   1   6   52.27    5.23
  18   1  -7    1.32    4.46
 -18  -1   7    0.81    3.97
 -18   1   7    4.80    3.73
  18  -1  -7    3.46    4.38
 -18   1   7    2.37    5.05
 -18  -1   7    2.24    3.30
  18  -1  -7   -1.83    3.65
  18   1  -7   -1.82    3.75
 -18  -1   8   11.70    2.13
 -18   1   8   22.59    4.97
 -18   1   8   11.13    2.86
  18   1  -8    8.95    4.37
  18   1  -8   21.75    5.18
 -18  -1   8   15.21    4.39
  18  -1  -8   13.53    5.02
 -18   1   8   13.99    4.45
 -18  -1   8   17.26    3.62
  18  -1  -8    2.75    4.59
  18   1  -9   62.15    6.33
 -18  -1   9   48.53    3.82
  18  -1  -9   63.24    6.72
 -18   1   9   57.64    4.61
  18   1  -9   46.35    6.43
 -18  -1   9   56.26    6.05
  18  -1  -9   42.27    5.85
 -18   1   9   57.58    6.68
 -18  -1   9   54.19    4.96
 -18   1   9   68.06    6.63
 -18  -1  10   25.83    5.45
 -18  -1  10   10.52    4.06
  18  -1 -10   19.62    4.85
  18   1 -10   21.33    5.64
  18  -1 -10   28.53    4.79
 -18   1  10   17.16    5.23
 -18   1  10   21.11    3.95
  18   1 -10   22.86    5.33
 -18   1  10   20.36    4.41
  18   1 -11    5.36    4.94
 -18   1  11   -0.31    3.97
 -18   1  11    5.22    3.97
 -18  -1  11   -0.21    4.24
 -18   1  11   -0.11    3.80
  18  -1 -11   -3.77    4.93
 -18  -1  11    5.89    5.48
  18   1 -11    6.59    5.15
 -18   1  12   13.74    5.87
  18   1 -12   14.66    5.06
 -18  -1  12    1.24    6.12
 -18  -1  12   10.23    4.44
  18  -1 -12   19.92    5.59
 -18   1  12   18.73    5.16
 -18  -1  13   14.80    6.11
  18   1 -13   -5.07    6.00
 -18   1  13    9.48    6.11
  18  -1 -13    5.60    5.39
 -18  -1  13   13.19    6.13
 -18  -2   1   89.18    9.25
 -18   2   1   87.17   10.04
  18   2  -1   84.50    8.90
 -18   2   1  103.09    8.67
  18  -2  -1   96.69    9.87
 -18  -2   1   87.98    6.98
  18  -2  -2   -2.23    4.36
  18   2  -2    1.95    5.66
 -18   2   2    2.37    4.75
 -18  -2   2    1.23    5.63
 -18   2   2    6.76    4.81
 -18  -2   2    4.83    4.10
 -18  -2   3   34.15    3.64
  18  -2  -3   27.62    6.27
 -18   2   3   35.23    4.70
  18   2  -3   26.01    5.02
 -18   2   3   29.19    6.45
 -18  -2   3   40.56    4.62
 -18  -2   3   41.55    5.31
 -18  -2   4   34.49    3.40
 -18   2   4   34.67    5.64
 -18  -2   4   35.63    6.11
  18   2  -4   31.92    5.81
 -18  -2   4   32.83    4.85
 -18   2   4   31.69    4.96
  18  -2  -4   30.96    4.86
  18  -2  -4   23.85    4.79
  18  -2  -4   40.76    5.46
 -18  -2   5    0.00    4.06
 -18   2   5    9.77    4.83
  18  -2  -5    6.38    5.07
 -18  -2   5    0.41    2.15
  18   2  -5    1.12    3.86
  18  -2  -5   -4.45    4.55
  18  -2  -5   -0.21    3.80
 -18   2   5    5.20    4.56
 -18   2   6    6.17    3.51
 -18  -2   6    6.00    2.69
  18  -2  -6    1.22    4.17
  18   2  -6    7.41    4.06
 -18   2   6    5.06    3.82
  18  -2  -6    3.85    3.44
 -18  -2   6    8.52    4.26
  18  -2  -7   13.92    4.60
 -18  -2   7    0.00    4.97
 -18   2   7    5.31    3.19
 -18  -2   7    7.71    2.75
  18  -2  -7    2.13    3.65
  18   2  -7   11.05    4.67
 -18   2   7    4.36    4.47
 -18  -2   8   29.74    3.73
 -18   2   8   23.55    4.86
 -18   2   8   21.00    5.22
  18  -2  -8   27.83    5.16
 -18  -2   8   25.95    1.81
  18   2  -8   35.72    4.67
  18  -2  -8   13.36    4.90
 -18  -2   8   21.82    4.77
 -18   2   8   23.03    3.49
 -18  -2   9   45.46    6.41
 -18   2   9   36.34    4.73
 -18   2   9   22.61    4.73
  18  -2  -9   51.76    6.03
 -18  -2   9   38.10    4.54
  18   2  -9   34.76    6.10
  18  -2  -9   27.12    4.83
 -18   2   9   47.08    4.83
 -18   2  10   -1.68    3.98
  18  -2 -10   -4.82    4.51
 -18  -2  10   -1.56    3.85
 -18   2  10   -2.54    4.44
 -18  -2  10   -4.28    4.49
  18   2 -10    4.79    4.48
 -18   2  10    3.03    3.77
 -18   2  11   24.17    5.15
 -18   2  11   27.23    5.05
  18   2 -11   26.65    6.02
 -18   2  11   15.94    5.31
  18  -2 -11   34.83    5.81
 -18  -2  11   31.39    4.84
 -18  -2  11   18.00    6.34
 -18  -2  12    9.54    4.82
 -18   2  12    8.15    5.30
 -18   2  12    7.92    5.91
  18  -2 -12    6.79    4.56
 -18  -2  12    2.98    4.72
  18   2 -12    7.06    4.71
 -18   2  13   42.27    7.56
  18   2 -13   49.73    7.79
 -18  -2  13   33.28    6.68
 -18   2  13   41.09    7.54
  18  -2 -13   33.22    6.60
 -18  -3   1   75.84    7.55
  18   3  -1   55.98    6.99
 -18   3   1   78.34    8.09
 -18  -3   1   71.36    6.87
  18  -3  -1   70.28    8.15
 -18   3   1   59.66    7.83
 -18  -3   2    1.17    3.71
  18   3  -2    4.98    4.77
 -18   3   2    0.21    4.64
 -18   3   2    6.56    5.52
  18  -3  -2    3.15    4.78
 -18  -3   2   -2.27    4.33
 -18   3   3   -0.95    4.52
  18  -3  -3    1.12    5.39
 -18  -3   3    2.98    4.11
 -18   3   3   -0.52    5.48
 -18  -3   3   -9.77    3.76
  18   3  -3    3.72    4.34
 -18   3   4   16.72    4.76
  18  -3  -4    8.24    4.88
 -18  -3   4    7.78    5.53
 -18   3   4   11.91    5.49
  18   3  -4   18.31    5.35
 -18  -3   4   10.08    4.07
  18  -3  -4   15.75    4.57
 -18  -3   5    4.48    4.18
  18  -3  -5    1.62    4.56
  18   3  -5    0.61    4.20
 -18   3   5   -1.49    4.89
 -18   3   5    1.87    5.19
 -18  -3   5    1.55    1.65
  18  -3  -5   14.28    5.41
 -18  -3   6    8.94    4.37
  18   3  -6    9.90    4.29
  18  -3  -6   15.46    5.02
  18  -3  -6    4.87    4.66
 -18  -3   6   10.34    2.05
 -18   3   6   16.13    4.14
 -18   3   6   12.72    5.21
 -18   3   7   33.72    5.55
  18   3  -7   28.38    5.70
 -18  -3   7   41.35    3.34
  18  -3  -7   31.29    5.35
 -18  -3   7   25.93    6.08
 -18   3   7   41.11    5.71
  18  -3  -7   35.96    5.39
  18  -3  -8   41.45    5.82
 -18  -3   8   41.00    3.62
 -18   3   8   27.05    5.58
  18   3  -8   35.84    6.19
 -18   3   8   42.69    6.00
  18  -3  -8   48.81    6.22
 -18  -3   8   53.70    6.58
 -18  -3   9   17.59    5.66
 -18   3   9   10.80    4.40
 -18   3   9   15.20    5.45
 -18   3   9    9.83    4.34
  18   3  -9   16.43    5.17
 -18  -3   9   10.78    3.28
  18   3 -10   40.07    7.00
 -18  -3  10   66.26    5.72
  18  -3 -10   49.83    6.31
 -18   3  10   35.78    5.31
 -18   3  10   47.12    5.78
 -18   3  10   47.97    5.46
 -18  -3  10   41.50    7.39
 -18  -3  11    9.22    4.51
 -18   3  11   16.59    4.97
 -18  -3  11    7.20    5.17
 -18   3  11   14.24    5.27
  18   3 -11   15.64    5.58
  18  -3 -12    0.96    4.68
 -18  -3  12   -4.27    6.21
 -18  -3  12    8.97    5.00
  18   3 -12    5.09    6.10
 -18   3  12   19.61    6.50
 -18   3  12    7.01    4.99
  18   4  -1    3.99    4.83
  18  -4  -1   -4.80    4.91
 -18  -4   1    1.57    4.51
 -18  -4   1    4.47    4.99
 -18   4   1    2.18    6.75
 -18   4   1    0.00    5.41
 -18  -4   2    9.35    5.10
  18  -4  -2    7.98    5.11
 -18  -4   2    7.16    5.29
  18   4  -2    1.57    4.81
 -18   4   2   12.70    5.00
 -18   4   2   12.15    6.08
 -18  -4   3   -2.58    4.45
  18   4  -3    3.75    4.48
 -18   4   3   -4.32    5.70
 -18   4   3    0.10    5.43
  18  -4  -3   -4.40    5.63
 -18  -4   3    3.85    4.60
 -18   4   4   27.22    5.09
 -18  -4   4   32.76    5.34
  18   4  -4    9.96    5.61
  18  -4  -4   16.63    5.82
 -18  -4   4   26.45    6.18
  18  -4  -4   26.87    5.95
 -18   4   4   18.53    5.97
  18   4  -5   -0.21    4.03
  18  -4  -5    0.92    4.99
 -18  -4   5    7.68    4.51
  18  -4  -5    6.27    4.22
 -18   4   5    6.30    4.09
 -18   4   5    2.12    5.40
  18   4  -6    7.29    4.31
 -18   4   6    6.44    5.49
  18  -4  -6   -0.30    3.66
 -18   4   6    1.90    4.95
 -18  -4   6    9.57    4.79
  18  -4  -6   -1.65    4.95
  18  -4  -7    6.42    4.25
 -18   4   7    4.10    5.15
 -18  -4   7   13.58    5.98
  18  -4  -7    0.31    4.07
 -18   4   7    2.43    3.80
  18   4  -7   16.96    5.42
 -18   4   8   13.66    4.76
  18  -4  -8    7.29    4.68
 -18  -4   8   11.71    5.65
  18   4  -8   11.40    4.68
 -18   4   8   23.55    4.92
 -18   4   9   14.75    5.55
  18  -4  -9   17.26    4.50
 -18  -4   9   11.68    5.34
 -18  -4   9   23.07    3.49
  18   4  -9    7.41    5.48
 -18   4   9   17.78    4.92
 -18   4  10   63.21    7.57
 -18   4  10   74.17    7.47
 -18  -4  10   61.66    5.72
  18   4 -10   74.97    8.71
 -18  -4  10   56.78    8.26
  18  -4 -10   71.46    7.05
 -18  -4  11   14.42    4.09
 -18   4  11   19.29    5.94
 -18   4  11   15.34    6.66
  18  -4 -11   14.56    4.85
  18   4 -11   10.13    5.17
 -18  -4  11   15.22    5.54
 -18  -5   2    4.07    5.84
 -18   5   2   -3.26    6.41
  18   5  -2   -4.95    5.48
 -18  -5   2   -0.21    4.13
 -18   5   2    0.63    6.20
  18  -5  -2   -1.03    5.66
  18   5  -3    0.74    5.88
 -18   5   3   15.92    6.22
 -18  -5   3   13.30    4.15
  18  -5  -3   13.10    5.98
 -18  -5   3    4.26    5.41
 -18   5   3   -0.84    6.54
  18  -5  -4    6.62    4.55
  18   5  -4    6.70    5.34
 -18  -5   4    5.90    6.11
 -18   5   4   -0.42    4.76
 -18  -5   4   -2.44    4.88
 -18   5   4   -3.49    6.24
 -18   5   5    6.43    4.85
  18  -5  -5    5.19    4.36
  18   5  -5    7.70    5.72
 -18  -5   5    4.42    5.76
 -18   5   5    3.71    4.45
 -18   5   6   10.41    4.46
  18   5  -6   16.75    6.20
  18  -5  -6   12.27    4.47
 -18  -5   6    4.90    6.13
 -18   5   6    9.13    5.15
  18  -5  -7   63.42    7.10
 -18   5   7   53.40    6.80
  18   5  -7   50.03    6.58
 -18  -5   7   66.27    7.61
  18  -5  -8    3.35    4.29
 -18  -5   8    6.76    4.64
  18   5  -8    5.01    4.60
 -18   5   8   -4.38    5.00
  18   5  -9    5.59    6.00
  18  -5  -9    7.44    4.40
 -18   5   9    9.92    5.43
 -18  -5   9   11.46    6.23
 -18   5  10   36.33    6.93
 -18   5  10   15.01    5.98
  18  -5 -10   28.76    5.78
  18   5 -10   32.96    7.20
 -18  -5  10   27.60    6.92
 -18  -6   3   25.04    6.78
  18  -6  -3   29.62    6.96
 -18  -6   3   25.91    6.56
 -18   6   3   23.93    6.70
 -18   6   3   24.96    6.11
  18  -6  -4    2.09    6.05
  18   6  -4    3.37    5.05
 -18   6   4   12.52    5.58
 -18  -6   4    2.39    5.92
 -18  -6   4   -0.63    5.71
  18  -6  -5   25.62    6.48
 -18   6   5   39.53    7.45
  18   6  -5   33.91    7.43
 -18  -6   5   28.82    6.73
 -18  -6   5   16.72    6.81
  18  -6  -6   -2.20    3.98
 -18   6   6   -3.34    4.91
  18   6  -6    0.73    5.72
 -18  -6   6   10.65    6.35
  18   6  -7   -2.48    4.85
  18  -6  -7    9.55    4.83
 -18  -6   7   -4.47    5.29
 -18   6   7   -2.08    6.13
 -18   6   8   -1.25    4.88
 -18  -6   8   10.00    6.26
  18   6  -8    0.51    4.62
  18  -6  -8    3.47    4.20
  18  -6  -9   18.19    5.15
 -17   0   1    1.94    4.28
  17   0  -1    2.65    4.49
 -17   0   1    3.80    3.80
  17   0  -1    0.42    3.29
  17   0  -2   90.50    7.92
  17   0  -2   89.01    6.33
 -17   0   2  103.13    8.24
 -17   0   2  102.31    6.63
 -17   0   2   87.05    4.69
  17   0  -3    3.43    2.81
 -17   0   3   -1.80    2.44
  17   0  -3   -1.31    3.64
 -17   0   3    4.16    3.86
 -17   0   3   -5.55    3.80
  17   0  -4   56.18    4.40
 -17   0   4   60.49    4.49
  17   0  -4   40.98    4.85
  17   0  -4   65.25    6.15
 -17   0   4   51.05    6.19
  17   0  -5    2.12    3.83
  17   0  -5   -0.30    3.43
 -17   0   5   -5.58    3.16
 -17   0   5    0.61    3.45
 -17   0   6   13.65    3.41
  17   0  -6   11.22    4.25
  17   0  -6   23.04    4.04
 -17   0   6   13.44    4.18
  17   0  -7    0.41    3.96
 -17   0   7    2.24    3.20
 -17   0   7  -14.52    4.50
  17   0  -7    2.54    4.57
 -17   0   8    3.08    3.70
  17   0  -8    6.53    4.18
 -17   0   8    7.22    2.72
  17   0  -8   -0.82    3.47
 -17   0   8   -0.95    3.39
 -17   0   9    3.56    3.77
 -17   0   9    0.31    3.62
 -17   0   9   -2.78    2.47
  17   0  -9    3.59    4.10
  17   0  -9   -1.85    4.21
 -17   0  10   31.50    4.99
  17   0 -10   49.20    6.10
  17   0 -10   33.64    5.78
 -17   0  10   46.57    6.45
  17   0 -11   -8.83    5.19
 -17   0  11   -1.04    3.53
 -17   0  11   -3.97    5.01
  17   0 -11   -1.76    4.25
 -17   0  12  129.05    9.90
  17   0 -12  139.52   10.76
 -17   0  12  120.52   10.17
  17   0 -13   -1.88    4.39
 -17   0  13   -9.50    6.06
  17  -1  -1    2.95    4.37
 -17   1   1   10.85    4.71
  17   1  -1    9.50    3.17
  17   1  -1   10.46    4.51
 -17  -1   1   12.50    2.85
  17  -1  -1    3.51    3.94
 -17   1   1   -1.33    4.39
 -17  -1   1   -0.82    4.50
 -17   1   2    2.98    4.01
  17  -1  -2    1.75    1.75
 -17  -1   2   -2.82    2.82
  17   1  -2    2.04    4.90
  17  -1  -2    2.02    4.15
 -17  -1   2   -6.80    3.40
  17   1  -2   -1.46    2.71
 -17  -1   2   -8.86    5.09
 -17   1   2   -4.38    4.79
  17  -1  -2    6.04    3.49
  17   1  -3   44.27    5.08
 -17  -1   3   39.12    5.18
  17  -1  -3   43.00    4.72
  17  -1  -3   49.26    5.05
 -17   1   3   52.96    5.70
 -17   1   3   43.06    2.67
  17   1  -3   41.47    3.80
 -17  -1   3   30.76    5.16
  17  -1  -3   34.47    5.76
 -17   1   3   40.01    4.27
 -17  -1   3   44.23    3.76
 -17  -1   3   42.97    4.33
  17   1  -4   24.80    4.35
 -17   1   4   27.31    5.40
 -17   1   4   18.14    3.99
  17  -1  -4   17.65    5.04
  17  -1  -4   20.58    3.72
  17  -1  -4   20.39    4.64
 -17  -1   4   13.05    3.08
 -17  -1   4    8.22    4.06
 -17  -1   4   12.46    4.97
 -17   1   5   40.03    5.31
 -17  -1   5   30.76    5.18
 -17  -1   5   28.89    4.56
  17  -1  -5   28.26    4.24
  17  -1  -5   31.91    4.39
  17   1  -5   19.52    5.06
 -17  -1   5   21.42    3.44
 -17   1   5   28.43    4.04
  17   1  -5   34.57    5.26
  17  -1  -5   23.83    4.85
  17   1  -6    3.34    4.15
 -17  -1   6   -6.60    4.36
  17  -1  -6    1.52    3.74
  17  -1  -6    2.74    4.05
 -17   1   6    2.24    3.42
 -17  -1   6    4.56    3.18
 -17   1   6   12.81    4.71
  17   1  -6    1.72    3.95
 -17  -1   7    5.99    3.32
 -17   1   7   -1.34    3.61
  17   1  -7    1.72    4.26
  17  -1  -7   -4.06    3.15
 -17   1   7   -0.11    3.73
  17   1  -7    1.11    4.46
  17  -1  -7   -5.60    3.46
 -17  -1   7    2.85    4.78
 -17  -1   8   24.90    2.70
  17  -1  -8   25.04    4.93
  17  -1  -8   31.87    4.80
 -17  -1   8   24.59    5.20
 -17   1   8   35.92    4.65
  17   1  -8   26.03    4.78
 -17   1   8   33.80    5.39
 -17   1   8   36.17    3.58
  17   1  -8   19.14    4.99
 -17  -1   8   21.64    3.50
  17  -1  -9   -0.52    4.24
 -17  -1   9   -1.46    3.24
 -17  -1   9   -4.92    4.41
  17  -1  -9    2.88    4.01
  17   1  -9   -1.94    4.59
 -17   1   9   -2.41    3.67
  17   1  -9    8.08    4.70
 -17   1   9    2.70    2.91
 -17   1   9   -2.61    4.17
  17  -1 -10    0.21    4.06
  17   1 -10    0.92    4.01
 -17  -1  10   -1.03    3.81
 -17   1  10    0.52    3.57
 -17  -1  10   -5.17    4.14
  17   1 -10   -6.46    3.79
 -17   1  10    3.55    3.24
 -17   1  10    5.20    3.33
  17  -1 -10   -6.01    4.25
  17  -1 -11   14.05    4.37
 -17  -1  11    8.37    4.85
  17   1 -11   11.22    4.22
 -17   1  11    3.38    4.64
 -17  -1  11   10.92    4.33
 -17   1  11   11.29    4.39
  17   1 -11   10.73    4.64
 -17   1  11   11.32    4.19
  17  -1 -11    4.30    4.83
 -17   1  12   -3.25    4.41
 -17  -1  12   -0.52    4.75
 -17  -1  12    2.38    4.25
 -17   1  12   -2.96    5.29
  17  -1 -12    8.22    5.06
  17   1 -12   -9.70    5.47
 -17  -1  13   13.04    5.90
 -17  -1  13   -0.42    4.57
  17  -1 -13    3.59    4.96
  17   1 -13    1.65    4.86
 -17   1  13    5.27    6.22
 -17  -2   1    8.92    5.88
 -17   2   1   20.66    4.53
 -17   2   1   14.86    4.92
  17   2  -1   25.52    4.75
 -17  -2   1   21.04    5.13
 -17  -2   1   17.16    3.62
  17  -2  -1   20.13    5.29
  17  -2  -2   -1.42    5.07
  17  -2  -2    9.41    2.51
 -17  -2   2    8.49    4.19
 -17   2   2    3.69    5.02
  17   2  -2    3.39    4.32
 -17  -2   2    5.51    3.60
 -17   2   2    1.97    4.45
 -17  -2   2   17.81    5.16
  17  -2  -2    5.73    3.50
 -17  -2   3  281.22   11.99
  17  -2  -3  208.16   14.40
 -17  -2   3  224.33   15.08
 -17  -2   3  245.18   12.77
 -17   2   3  270.38   15.70
  17   2  -3  264.45   13.83
  17  -2  -3  263.36   13.84
  17  -2  -3  290.90   16.82
 -17  -2   3  308.32   12.87
 -17   2   3  294.90   14.45
 -17  -2   4    9.46    4.98
  17  -2  -4    3.44    3.95
 -17  -2   4    5.56    4.65
  17  -2  -4   -1.11    3.74
  17   2  -4    8.25    4.38
 -17   2   4    3.08    3.90
 -17   2   4    1.06    1.27
 -17  -2   4    5.86    2.67
 -17   2   4   -3.70    4.12
  17  -2  -4   -0.31    3.44
 -17   2   5    5.66    4.84
 -17  -2   5    9.52    4.96
 -17   2   5   -0.53    3.94
  17   2  -5   -7.01    3.66
  17  -2  -5   -2.84    4.36
 -17  -2   5    4.26    3.86
  17  -2  -5    3.70    3.08
 -17  -2   5   -0.21    2.36
  17  -2  -5   -0.81    4.14
  17  -2  -6   33.91    4.66
  17   2  -6   22.92    5.07
  17  -2  -6   33.49    4.89
 -17  -2   6   19.46    4.46
 -17   2   6   32.45    4.76
  17   2  -6   23.63    5.27
 -17   2   6   28.43    4.16
 -17  -2   6   27.71    3.14
 -17   2   7    4.67    3.39
 -17  -2   7    7.89    2.88
  17   2  -7    7.40    3.65
  17   2  -7    3.25    4.36
  17  -2  -7    7.92    4.27
  17  -2  -7    5.12    3.48
 -17   2   7    4.05    4.26
 -17  -2   7    5.88    4.15
 -17   2   8    5.33    4.49
 -17  -2   8   -1.06    2.98
  17   2  -8    1.83    4.36
 -17   2   8    2.74    4.11
  17  -2  -8   -4.75    3.20
 -17  -2   8    0.20    1.74
 -17   2   8    0.32    2.74
 -17  -2   8   -6.29    4.36
  17  -2  -8    0.51    2.97
  17   2  -8   -0.20    4.37
 -17  -2   9   66.28    7.02
  17   2  -9   68.59    7.01
 -17   2   9   80.63    6.09
 -17   2   9   71.53    6.74
 -17   2   9   70.20    5.54
 -17  -2   9   70.17    5.23
  17  -2  -9   68.04    6.35
  17  -2  -9   69.77    6.49
  17   2  -9   66.93    6.73
  17  -2 -10   11.54    4.51
  17   2 -10    0.81    5.19
 -17   2  10   11.51    4.19
 -17  -2  10    4.94    3.60
 -17   2  10    8.78    4.44
 -17   2  10   15.51    5.03
 -17  -2  10    5.91    4.99
  17  -2 -10   10.90    4.15
  17  -2 -11   92.32    7.83
 -17   2  11   94.92    8.43
  17   2 -11  107.90    8.99
 -17  -2  11   82.89    6.76
 -17  -2  11   72.81    7.88
 -17   2  11   81.25    8.61
 -17   2  11   91.90    7.49
 -17   2  12    2.12    5.09
 -17  -2  12    1.03    5.85
  17   2 -12   -1.94    5.73
 -17  -2  12    0.51    4.71
 -17   2  12    7.41    5.50
  17  -2 -12    2.76    4.35
 -17  -2  13   25.01    5.97
 -17   2  13   18.42    6.82
 -17  -2  13   13.36    4.93
 -17   2  13   22.33    6.17
  17   2 -13   20.09    5.33
  17  -2 -13   14.37    5.11
 -17   3   1   31.25    5.49
 -17  -3   1   32.34    4.71
 -17  -3   1   33.47    6.41
  17   3  -1   29.88    6.14
 -17  -3   1   32.82    5.78
  17  -3  -1   27.41    5.61
 -17   3   1   25.78    5.57
  17  -3  -2   10.63    3.58
 -17  -3   2    0.96    3.62
 -17  -3   2    4.01    4.84
 -17   3   2    8.45    4.28
 -17   3   2    7.33    4.75
  17   3  -2    9.85    5.08
 -17  -3   2   12.89    5.58
  17  -3  -2    4.78    4.17
 -17   3   3    8.07    5.38
 -17  -3   3    5.95    5.13
 -17  -3   3    2.84    4.26
  17  -3  -3    7.43    4.28
  17  -3  -3   13.24    3.10
 -17  -3   3   12.02    3.87
  17   3  -3    3.61    3.82
 -17   3   3    6.63    4.42
  17  -3  -3    9.76    5.39
  17  -3  -4    5.50    4.07
  17  -3  -4   13.10    4.27
 -17   3   4    3.39    4.56
 -17   3   4    6.53    4.56
 -17  -3   4   -3.07    4.70
  17   3  -4    8.22    5.04
 -17  -3   4    9.62    4.35
 -17   3   5   13.93    3.95
  17  -3  -5   -3.27    3.78
 -17   3   5    5.80    1.76
  17   3  -5    6.55    4.09
  17  -3  -5    6.79    4.46
 -17  -3   5    3.87    3.87
 -17   3   5    4.25    4.46
 -17  -3   5    5.97    4.96
 -17  -3   5    5.48    1.86
 -17  -3   6    6.09    4.16
 -17   3   6    7.53    4.35
  17  -3  -6    2.23    4.06
  17  -3  -6    4.92    4.41
  17   3  -6    6.42    4.69
 -17   3   6   -0.63    4.28
 -17  -3   6    6.47    1.95
 -17   3   7    9.49    3.80
  17  -3  -7   13.80    4.53
  17  -3  -7   13.22    4.17
 -17  -3   7   13.55    4.05
  17   3  -7   12.30    4.37
 -17   3   7   15.51    4.40
 -17  -3   7   11.62    2.54
  17  -3  -8    9.00    4.09
 -17   3   8   11.34    3.99
 -17   3   8    4.62    3.26
 -17   3   8    8.84    4.42
 -17  -3   8    4.95    4.04
  17  -3  -8    5.50    4.25
 -17  -3   8    1.60    2.87
  17   3  -8    0.20    4.77
  17   3  -9   -2.94    3.85
 -17  -3   9    0.21    2.61
  17  -3  -9    3.30    4.23
 -17  -3   9   -1.92    3.74
 -17   3   9    0.53    3.28
 -17   3   9    6.91    3.46
  17  -3  -9    2.72    3.66
 -17  -3  10   34.70    5.46
 -17   3  10   49.42    5.79
  17  -3 -10   45.65    5.68
 -17   3  10   35.64    6.10
 -17  -3  10   48.70    4.62
 -17   3  10   31.74    5.10
  17   3 -10   49.19    5.68
 -17  -3  11    7.10    5.27
  17   3 -11    4.37    5.28
 -17   3  11   -4.02    4.55
 -17   3  11    2.86    4.77
  17  -3 -11    1.59    4.13
 -17  -3  11    0.41    3.46
 -17  -3  12    7.63    5.70
  17  -3 -12   -0.43    5.21
 -17   3  12    6.20    4.59
 -17  -3  12   -0.92    4.27
 -17   3  12   -1.92    5.22
  17   3 -12    7.93    5.80
 -17   4   1    4.68    4.99
 -17  -4   1   -3.47    3.37
  17  -4  -1   14.02    5.22
  17   4  -1    2.10    5.35
 -17  -4   1   -4.98    5.29
 -17   4   1   18.02    6.25
 -17   4   2  134.66    9.32
 -17  -4   2   92.02    9.09
  17  -4  -2  147.47   10.35
  17   4  -2  128.31    9.95
 -17  -4   2  116.75    8.50
 -17   4   2  103.28   10.22
 -17  -4   2  129.60    9.17
 -17   4   3    5.96    5.43
  17  -4  -3    3.95    3.85
  17  -4  -3    4.92    5.33
  17   4  -3   13.54    4.27
 -17  -4   3   11.87    3.96
 -17  -4   3   16.42    4.54
  17  -4  -3    8.49    5.32
 -17  -4   3   12.11    5.60
 -17   4   3    9.61    5.39
 -17  -4   4    0.61    5.28
 -17   4   4    5.55    5.34
  17   4  -4    6.63    4.04
  17  -4  -4    0.20    5.00
 -17  -4   4    8.51    4.68
 -17   4   4    7.63    4.34
 -17  -4   4   18.09    4.62
  17  -4  -4   10.36    5.03
  17   4  -5    2.99    4.74
 -17   4   5   -2.01    4.87
 -17   4   5   -2.21    4.10
  17  -4  -5   -3.05    3.46
 -17  -4   5    1.52    5.06
  17  -4  -5    3.19    3.91
 -17  -4   5    0.72    5.01
 -17   4   6   12.02    4.22
  17  -4  -6    9.39    4.54
  17   4  -6    5.23    5.23
 -17  -4   6    7.11    5.08
 -17   4   6    7.27    4.74
  17  -4  -6    8.94    3.56
  17  -4  -7    8.08    4.56
  17  -4  -7    6.31    3.66
  17   4  -7    7.86    4.08
 -17  -4   7    0.51    4.25
 -17   4   7    9.13    5.04
 -17  -4   7    6.71    1.65
 -17   4   7   12.57    4.23
 -17  -4   8   55.34    6.55
 -17   4   8   62.04    5.87
  17  -4  -8   59.76    6.25
 -17  -4   8   65.29    4.15
 -17   4   8   44.89    6.46
  17   4  -8   68.10    6.71
 -17   4   8   53.12    5.09
  17   4  -9    8.62    4.26
 -17  -4   9   -2.01    4.13
 -17   4   9   -1.05    4.19
 -17  -4   9    5.23    3.03
 -17   4   9    4.40    4.08
  17  -4  -9   -0.10    3.03
 -17  -4  10   74.37    8.05
 -17   4  10   74.76    8.01
  17   4 -10   53.67    7.19
 -17  -4  10   63.23    5.63
 -17   4  10   63.56    6.75
  17  -4 -10   59.57    6.42
 -17   4  11    4.90    5.11
  17   4 -11    2.84    5.37
  17  -4 -11    5.69    4.43
 -17  -4  11    0.30    4.05
 -17  -4  11   11.09    5.14
 -17   4  11    6.58    6.05
  17  -4 -12  113.50    8.07
 -17  -4  12   88.52   10.12
 -17   4  12   93.11   10.83
  17   4 -12  125.15   11.26
 -17   4  12  133.85   10.87
 -17   5   1    7.65    5.87
  17   5  -1    4.53    4.64
 -17  -5   1   -2.32    4.95
 -17   5   1   -0.10    5.02
  17  -5  -1   -0.51    5.65
 -17  -5   1    2.29    4.59
  17   5  -2    3.05    5.68
 -17   5   2    2.84    5.16
 -17  -5   2    9.55    4.99
 -17   5   2    2.84    4.84
  17  -5  -2   -1.96    4.64
 -17  -5   2   12.71    5.83
 -17   5   3    7.07    5.49
 -17  -5   3    5.81    5.30
  17  -5  -3   10.02    5.58
  17  -5  -3    4.52    4.83
 -17  -5   3   -1.23    5.01
  17   5  -3   11.97    5.46
 -17  -5   3    2.55    4.68
 -17   5   3    0.95    5.07
  17  -5  -4    0.00    3.99
 -17  -5   4   13.77    5.19
 -17   5   4   -8.58    5.19
 -17  -5   4    2.17    5.27
  17   5  -4   -5.22    4.91
 -17  -5   4    4.48    5.70
 -17   5   4   -3.06    4.65
  17  -5  -4    0.21    5.07
  17  -5  -5   -5.19    4.57
 -17   5   5    2.42    4.42
  17   5  -5    1.66    4.36
 -17  -5   5    3.28    4.52
 -17   5   5    3.18    4.88
  17  -5  -6   -0.52    4.68
  17   5  -6   -0.83    4.54
 -17   5   6   13.29    4.89
 -17  -5   6   -1.12    4.69
 -17   5   6   -3.77    5.24
 -17  -5   7   49.01    7.19
  17   5  -7   32.81    6.77
  17  -5  -7   35.47    5.74
 -17   5   7   25.96    5.32
 -17   5   7   35.07    5.33
 -17  -5   8   19.14    6.25
  17  -5  -8    4.91    4.18
 -17   5   8    6.36    4.38
  17   5  -8   -8.98    5.30
  17  -5  -9   36.04    5.14
 -17  -5   9   27.11    5.92
  17   5  -9   33.22    5.49
 -17   5   9   33.99    6.49
 -17   5   9   32.09    6.07
  17   5 -10    0.00    4.46
 -17   5  10    5.38    4.43
 -17  -5  10   -5.02    4.51
 -17   5  10   -2.53    5.48
  17  -5 -10    3.15    3.88
  17   5 -11   -5.27    5.67
  17  -5 -11   -2.94    3.78
 -17  -5  11    3.01    5.12
 -17   5  11   -9.47    5.32
 -17   5  11    8.00    5.01
  17  -6  -2    3.73    5.29
 -17  -6   2    2.09    6.16
 -17   6   2    6.05    5.73
 -17   6   2   10.62    6.52
 -17  -6   2   -0.53    5.28
 -17  -6   3   28.03    5.18
  17  -6  -3   24.96    6.35
 -17   6   3   23.75    6.50
  17   6  -3   15.71    5.91
 -17   6   3   26.94    5.90
 -17  -6   3   38.35    6.57
 -17   6   4    8.62    6.41
 -17   6   4   -2.99    5.02
 -17  -6   4    3.48    4.75
  17  -6  -4   13.36    5.53
  17   6  -4    2.52    5.46
 -17  -6   4    3.42    5.70
 -17  -6   5   48.19    6.49
  17  -6  -5   56.29    6.60
 -17   6   5   51.08    6.29
  17   6  -5   43.67    6.48
 -17   6   6    7.40    5.52
  17  -6  -6   13.21    4.41
  17   6  -6   -1.56    4.88
 -17  -6   6   12.06    5.01
  17   6  -7   -5.98    5.57
  17  -6  -7   -3.89    4.73
 -17  -6   7    6.49    6.19
 -17   6   7   -1.45    4.26
 -17  -6   8   19.65    5.44
 -17   6   8    4.68    5.20
  17  -6  -8   10.83    4.42
  17   6  -8   -3.69    5.64
  17   6  -9    9.49    6.32
  17  -6  -9    0.11    3.89
 -17   6   9   13.16    5.33
 -17  -6   9   11.34    6.32
  17  -7  -4    4.09    6.09
 -17  -7   5    2.58    5.98
 -17   7   5    6.87    5.52
  17  -7  -5   12.95    5.47
 -17  -7   5    6.30    6.30
  17   7  -5   -6.08    5.66
 -17  -7   6   11.16    5.84
 -17   7   6    3.94    5.39
  17   7  -6   17.19    6.36
  17  -7  -6    2.95    5.17
  17  -7  -7    9.40    5.28
  16   0  -1   -0.10    3.97
  16   0  -1    2.20    1.36
 -16   0   1   -7.30    3.29
  16   0  -1    0.53    2.97
 -16   0   1    4.67    4.46
 -16   0   1   -0.51    4.18
 -16   0   2    7.10    4.06
  16   0  -2    6.08    3.65
  16   0  -2    8.01    4.66
 -16   0   2    8.36    2.27
 -16   0   2    6.68    3.60
 -16   0   2   12.20    5.19
  16   0  -2   -3.58    2.95
 -16   0   3   -0.54    2.47
 -16   0   3    0.51    3.55
  16   0  -3   -5.25    3.23
  16   0  -3    1.87    2.91
 -16   0   3    1.52    3.15
  16   0  -3   -0.51    3.43
  16   0  -4   41.27    4.54
  16   0  -4   57.07    5.14
  16   0  -4   39.79    4.30
 -16   0   4   35.71    4.78
 -16   0   4   49.36    4.09
 -16   0   4   44.75    5.07
  16   0  -5   -1.31    4.44
  16   0  -5    2.12    3.94
 -16   0   5    2.04    3.77
 -16   0   5   -1.52    4.16
 -16   0   5   -0.32    3.07
 -16   0   6   12.42    3.67
 -16   0   6   12.99    4.30
  16   0  -6    8.70    4.05
  16   0  -6    3.84    3.54
 -16   0   6   11.13    3.21
 -16   0   7   -7.35    3.09
  16   0  -7    1.02    3.15
 -16   0   7    1.59    2.12
  16   0  -7   -0.61    2.95
 -16   0   7    4.11    3.18
 -16   0   7    6.03    3.37
  16   0  -8   18.69    4.70
 -16   0   8   14.12    2.89
 -16   0   8   19.98    3.68
  16   0  -8   13.08    4.39
 -16   0   8   14.70    4.83
  16   0  -9   11.31    4.22
 -16   0   9    4.76    4.34
 -16   0   9    4.89    3.74
  16   0  -9    1.44    4.11
  16   0 -10   64.11    6.73
  16   0 -10   65.69    6.52
 -16   0  10   61.43    5.91
 -16   0  10   57.07    6.14
  16   0 -11    2.60    4.57
  16   0 -11    0.10    4.05
 -16   0  11    0.52    4.80
 -16   0  11    4.67    3.94
  16   0 -12   54.92    7.19
 -16   0  12   34.78    5.52
 -16   0  12   30.03    6.07
 -16   0  13   -0.52    5.01
  16   0 -13   -2.71    5.22
  16   1  -1   24.83    3.49
 -16  -1   1    7.49    5.16
 -16  -1   1   38.07    5.51
 -16  -1   1   32.54    3.96
  16  -1  -1   25.72    5.29
  16  -1  -1   27.05    2.87
  16   1  -1   26.33    4.71
 -16   1   1   28.17    5.72
  16  -1  -1   36.48    4.58
 -16   1   1   27.92    4.32
 -16  -1   1   27.94    3.28
  16  -1  -2   51.06    6.08
 -16   1   2   57.07    5.61
  16   1  -2   49.73    4.18
  16  -1  -2   48.40    4.66
 -16  -1   2   47.14    5.26
  16  -1  -2   50.70    3.52
 -16   1   2   57.65    5.19
  16  -1  -2   64.79    5.87
 -16  -1   2   51.81    5.29
 -16  -1   2   56.60    4.12
  16   1  -2   51.46    5.50
 -16  -1   2   48.70    4.46
 -16  -1   3   11.21    2.78
  16  -1  -3    9.40    4.24
 -16   1   3    0.73    3.44
 -16   1   3    4.73    1.68
  16   1  -3    2.57    2.36
  16   1  -3    5.88    3.65
 -16  -1   3    8.40    3.54
 -16   1   3    2.96    4.40
 -16  -1   3    5.60    2.69
 -16  -1   3    9.14    3.66
  16  -1  -3   -2.52    3.15
  16   1  -3    4.25    3.75
  16  -1  -3    4.64    3.94
 -16   1   3    2.14    4.18
  16  -1  -4   93.28    6.31
 -16   1   4   70.23    6.53
  16  -1  -4   87.90    6.97
 -16   1   4   82.94    6.76
 -16  -1   4   91.08    7.20
 -16   1   4   80.82    5.51
 -16  -1   4   89.98    5.53
 -16  -1   4   73.49    6.59
  16   1  -4   92.56    6.07
  16   1  -4   77.87    6.58
  16  -1  -4   99.75    6.16
  16  -1  -5  183.80   10.71
  16  -1  -5  184.83    9.69
 -16   1   5  194.37    9.67
 -16   1   5  183.05   11.86
 -16  -1   5  198.03    8.61
 -16  -1   5  172.54   10.55
 -16   1   5  168.66   10.58
 -16  -1   5  186.13   11.78
  16   1  -5  173.89   11.43
  16   1  -5  183.06   10.21
  16  -1  -5  192.18   11.63
 -16   1   6  105.88    6.44
 -16   1   6  101.75    7.41
 -16   1   6   93.61    7.49
  16  -1  -6   89.02    6.88
 -16  -1   6   95.63    6.29
  16   1  -6   87.35    7.09
  16  -1  -6  102.58    8.01
 -16  -1   6  103.82    5.69
  16   1  -6  105.53    7.38
 -16  -1   6  109.89    7.13
 -16  -1   7   35.35    3.85
 -16  -1   7   32.22    4.68
 -16   1   7   37.00    3.40
 -16   1   7   24.53    4.43
 -16  -1   7   35.92    2.64
 -16   1   7   34.92    4.86
 -16   1   7   35.58    4.25
  16   1  -7   41.74    4.76
 -16  -1   7   31.65    4.60
  16  -1  -7   39.34    5.08
  16   1  -7   30.15    4.57
  16  -1  -7   32.32    4.49
 -16  -1   8   -0.41    4.28
  16   1  -8    5.49    4.27
 -16  -1   8    6.52    3.15
  16  -1  -8    5.12    3.69
 -16   1   8    1.45    3.94
 -16   1   8    4.63    3.68
  16  -1  -8   -0.92    3.90
 -16   1   8    0.62    2.60
  16   1  -8   -2.96    4.38
  16  -1  -9    4.97    3.31
  16  -1  -9    8.46    3.92
 -16   1   9   10.55    4.39
 -16  -1   9    8.30    4.20
 -16   1   9    4.66    3.11
 -16  -1   9    8.60    3.31
  16   1  -9    8.19    3.89
 -16   1   9    4.59    3.65
  16   1  -9   16.95    4.49
 -16   1  10    0.73    3.55
  16  -1 -10   -0.31    4.26
  16   1 -10    7.13    4.20
  16  -1 -10    1.98    3.86
 -16   1  10    1.26    4.09
 -16   1  10    6.26    3.55
 -16  -1  10    2.06    4.42
  16   1 -10   -6.48    4.32
 -16  -1  10    2.88    3.81
  16   1 -10    1.64    4.00
  16   1 -11   -9.98    5.14
  16  -1 -11    3.99    4.62
  16  -1 -11   -0.21    4.07
 -16  -1  11   -1.23    4.22
 -16   1  11    2.85    4.43
 -16   1  11   -3.03    4.92
 -16  -1  11   -7.02    4.75
  16   1 -11   -6.52    3.31
 -16  -1  12   14.35    5.37
 -16  -1  12   10.15    5.07
  16   1 -12   -3.12    5.51
  16   1 -12    5.78    5.57
 -16   1  12    9.25    5.57
  16  -1 -12   13.38    4.85
 -16   1  12    7.29    5.07
 -16   1  13    7.91    6.64
 -16  -1  13   19.81    5.81
  16   1 -13    4.65    5.27
  16  -1 -13   28.48    6.96
  16   2  -1   15.89    4.13
  16  -2  -1    6.38    2.98
  16  -2  -1   -1.12    4.07
 -16  -2   1   -3.13    3.33
  16   2  -1    8.17    2.30
 -16  -2   1   11.24    5.37
 -16   2   1    2.37    4.54
 -16   2   1   12.30    4.51
  16  -2  -1    8.82    4.25
 -16  -2   1   16.20    4.31
 -16  -2   2   -6.93    3.41
  16  -2  -2    5.62    2.97
 -16   2   2    1.04    4.16
  16   2  -2    1.23    4.41
 -16  -2   2   -6.17    4.75
 -16  -2   2    9.30    5.01
  16   2  -2    5.67    2.27
 -16   2   2    3.49    3.90
  16  -2  -2    9.65    4.47
  16  -2  -2   -0.71    3.55
  16  -2  -2    1.26    2.41
 -16  -2   3   91.80    8.19
  16   2  -3  100.67    7.47
  16  -2  -3  111.24    7.07
 -16  -2   3  119.72    8.26
  16  -2  -3  102.50    5.85
 -16  -2   3  130.86    6.91
 -16  -2   3  117.73    5.91
 -16   2   3  115.38    8.01
  16  -2  -3  117.41    7.90
 -16   2   3  113.26    7.30
  16  -2  -3   93.53    6.90
  16  -2  -4    0.30    3.84
 -16  -2   4    6.57    3.64
 -16   2   4    5.09    4.45
 -16  -2   4   10.60    2.37
 -16   2   4    9.14    4.93
 -16  -2   4   12.70    4.77
  16   2  -4    8.96    4.58
  16  -2  -4    6.98    3.85
  16   2  -4    6.80    3.55
  16  -2  -4    8.12    3.33
  16  -2  -5  108.74    8.02
 -16  -2   5   98.57    5.02
  16   2  -5   95.61    7.01
 -16   2   5   93.12    7.01
 -16   2   5   88.74    5.57
  16  -2  -5   77.53    6.98
 -16  -2   5   97.22    7.49
  16   2  -5   72.10    6.90
 -16  -2   5  101.26    7.40
  16  -2  -5   88.97    6.58
 -16   2   5   81.00    6.62
 -16   2   6   -7.96    3.93
 -16  -2   6    4.96    3.64
 -16  -2   6    1.92    4.36
  16  -2  -6   -6.18    3.65
  16  -2  -6   -4.28    4.28
  16   2  -6    2.94    3.45
 -16   2   6   -0.53    3.19
 -16  -2   6    5.83    2.75
 -16   2   6   -2.38    3.52
  16   2  -6    2.84    4.36
 -16   2   7   10.58    3.28
  16   2  -7   11.97    4.26
 -16   2   7   12.06    3.60
 -16  -2   7    4.81    2.57
  16  -2  -7   -0.41    2.75
 -16  -2   7   -1.12    4.36
 -16   2   7    4.26    4.99
 -16  -2   7    6.74    1.45
  16   2  -7    4.66    3.55
 -16  -2   7    8.00    3.85
  16  -2  -7    0.51    4.10
 -16  -2   8    7.46    3.05
  16   2  -8    9.23    3.75
  16  -2  -8    8.41    3.69
 -16   2   8    5.15    4.31
  16   2  -8    3.86    4.17
 -16   2   8    8.68    3.14
  16  -2  -8    7.64    4.13
 -16  -2   8   11.05    3.95
 -16   2   8    9.73    3.97
 -16   2   9   43.15    4.48
 -16   2   9   35.91    4.71
  16  -2  -9   47.18    5.63
  16   2  -9   41.97    5.18
 -16  -2   9   49.49    5.49
  16  -2  -9   39.40    5.79
 -16  -2   9   44.24    4.44
 -16   2   9   47.03    5.26
  16   2  -9   35.38    5.40
 -16  -2  10    3.47    3.58
 -16  -2  10    7.75    4.49
  16  -2 -10   18.27    4.41
 -16   2  10   12.27    4.93
  16  -2 -10   12.18    4.16
  16   2 -10    5.53    4.30
  16   2 -10   10.80    4.07
 -16   2  10   15.72    4.19
 -16   2  10   13.01    4.13
  16   2 -11   63.57    6.26
 -16  -2  11   87.35    8.19
 -16   2  11   68.16    7.02
 -16  -2  11   65.14    6.74
 -16   2  11   79.26    7.51
 -16   2  11   73.78    7.17
  16  -2 -11   77.78    7.51
  16   2 -11   69.41    7.61
  16   2 -11   76.46    8.07
 -16   2  12   -5.41    4.45
  16  -2 -12    1.17    4.35
  16   2 -12    3.17    5.32
 -16  -2  12   -4.11    5.03
  16   2 -13   62.94    8.10
 -16   2  13   54.28    7.77
  16  -2 -13   60.10    6.71
 -16  -2  13   32.53    6.59
  16  -3  -1   -5.10    2.87
 -16  -3   1    8.42    3.68
 -16  -3   1    4.78    5.19
 -16   3   1    7.47    5.19
  16   3  -1    1.14    3.64
  16  -3  -1    2.04    4.08
 -16   3   1   13.52    4.75
 -16  -3   1    8.97    4.12
  16  -3  -2    0.20    5.10
  16   3  -2    1.45    4.66
 -16  -3   2    2.64    4.77
 -16   3   2    5.23    4.81
 -16  -3   2   -5.14    4.83
  16  -3  -2    2.14    3.97
 -16   3   2    2.27    4.03
 -16  -3   2    0.75    3.85
  16  -3  -2    7.06    3.27
  16  -3  -3   83.57    7.13
 -16   3   3   72.47    7.15
 -16  -3   3   82.84    5.80
  16  -3  -3   88.30    6.87
 -16  -3   3   64.50    7.50
 -16  -3   3   69.67    6.87
  16   3  -3   79.71    5.99
  16  -3  -3   82.03    6.82
  16  -3  -3   75.70    5.29
 -16   3   3   82.52    6.26
 -16   3   4   27.16    4.89
  16   3  -4   24.43    4.41
 -16  -3   4   10.82    3.88
 -16  -3   4   16.99    5.36
  16  -3  -4   25.08    4.98
  16  -3  -4   21.32    4.18
 -16   3   4   17.02    4.05
  16  -3  -4   17.11    4.08
 -16   3   5   53.54    5.01
 -16  -3   5   49.18    5.69
  16   3  -5   50.27    5.72
  16  -3  -5   61.24    5.89
  16  -3  -5   54.22    5.82
 -16  -3   5   46.47    6.06
 -16   3   5   50.65    3.55
  16  -3  -5   48.55    5.47
 -16  -3   5   50.41    2.92
 -16   3   5   54.53    5.93
  16   3  -6   -1.22    3.56
 -16  -3   6    8.08    4.64
  16  -3  -6    6.08    3.45
 -16   3   6   -3.28    3.39
 -16  -3   6    3.24    3.75
 -16  -3   6    2.18    1.77
 -16   3   6    5.22    3.34
  16  -3  -6    4.51    3.18
 -16   3   7   -2.94    3.88
 -16  -3   7   -1.62    4.24
  16   3  -7    2.54    3.65
  16  -3  -7    4.17    3.87
 -16   3   7   10.53    4.74
  16  -3  -7    0.62    4.12
 -16  -3   7    8.86    2.45
 -16   3   8   23.36    3.88
 -16  -3   8   14.83    3.16
 -16  -3   8   13.63    4.14
  16   3  -8   18.86    4.36
  16  -3  -8   22.16    4.31
 -16   3   8   19.82    4.82
  16  -3  -8   17.74    4.46
 -16   3   8   26.12    4.42
 -16   3   9   11.53    3.91
 -16   3   9   13.51    3.56
  16  -3  -9   20.59    4.49
  16   3  -9   18.14    5.27
  16  -3  -9   16.87    3.93
 -16  -3   9   13.43    4.95
 -16  -3   9   15.31    3.49
 -16   3   9    9.02    5.14
 -16   3  10   -0.74    3.82
 -16  -3  10   -8.53    3.25
 -16  -3  10   -0.91    5.16
 -16   3  10   -3.48    3.79
  16   3 -10   -2.94    4.77
 -16   3  10    9.48    4.64
 -16   3  11   28.59    5.21
  16  -3 -11   26.36    5.19
 -16  -3  11   14.72    4.57
 -16   3  11   22.91    5.73
  16   3 -11   20.21    4.57
  16  -3 -12   -1.49    4.25
 -16   3  12   20.75    5.14
 -16  -3  12    3.06    4.69
  16   3 -12    9.57    4.68
 -16   3  12    4.06    5.56
 -16   3  13   -5.68    5.25
 -16   3  13  -12.89    6.87
 -16  -3  13    4.50    6.24
  16   3 -13    0.00    6.12
  16  -3 -13    6.07    4.58
 -16  -4   1   32.04    4.77
  16  -4  -1   25.12    4.35
 -16   4   1   28.38    5.43
  16  -4  -1   22.52    6.76
  16   4  -1   29.23    4.93
 -16  -4   1   21.67    6.24
 -16   4   1   25.29    6.66
 -16  -4   1   33.91    5.39
 -16   4   2  287.49   16.07
  16   4  -2  267.28   16.64
  16  -4  -2  238.93   15.50
 -16  -4   2  311.04   15.51
  16  -4  -2  258.29   13.01
 -16  -4   2  230.66   13.28
 -16   4   2  279.55   15.68
 -16  -4   2  265.65   14.72
  16  -4  -2  270.17   14.68
 -16  -4   3    0.91    5.08
 -16   4   3    1.37    4.12
  16  -4  -3    1.74    3.99
  16  -4  -3   -0.21    3.33
 -16  -4   3    5.88    4.23
 -16  -4   3   -2.56    3.20
 -16   4   3    3.03    4.92
  16   4  -3    9.89    4.06
  16  -4  -3    2.97    3.79
  16   4  -4   31.37    5.69
 -16   4   4   39.08    4.88
 -16   4   4   25.18    4.51
  16  -4  -4   32.84    4.79
 -16  -4   4   50.78    6.16
 -16  -4   4   33.95    6.39
  16  -4  -4   37.28    5.14
 -16   4   5   17.04    3.89
  16  -4  -5    4.78    3.97
  16   4  -5   16.68    4.12
 -16  -4   5    7.14    3.98
  16  -4  -5    9.99    3.91
 -16  -4   5    8.09    3.94
 -16   4   5    5.03    1.88
 -16   4   5   13.64    5.18
  16  -4  -6    4.77    3.56
  16  -4  -6   -0.72    3.92
 -16  -4   6   -3.04    3.45
 -16  -4   6    0.10    4.84
 -16   4   6    1.26    3.79
  16   4  -6   -1.13    4.30
 -16   4   6    2.83    2.73
 -16   4   6   -6.43    3.90
  16   4  -7    2.04    3.87
  16  -4  -7    9.85    4.04
 -16   4   7    8.80    3.88
 -16  -4   7    0.83    2.19
 -16  -4   7    1.41    3.94
 -16  -4   7    2.65    1.48
 -16  -4   7    4.75    1.90
 -16   4   7   -5.60    2.75
  16  -4  -7   -5.30    3.67
 -16   4   7    1.59    3.91
 -16   4   8   26.36    4.81
  16  -4  -8   25.82    4.58
  16  -4  -8   27.91    4.62
 -16  -4   8   30.10    4.83
 -16   4   8   34.73    4.98
 -16  -4   8   33.82    3.27
 -16   4   8   17.89    4.40
  16   4  -8   19.19    4.47
 -16  -4   9    1.44    3.08
  16  -4  -9    2.62    3.66
  16   4  -9   10.74    5.07
 -16   4   9    2.31    4.41
 -16   4   9   -4.83    4.41
 -16   4   9    2.65    4.03
 -16  -4   9   -0.91    5.23
 -16   4  10   63.25    6.56
 -16  -4  10   62.87    5.16
 -16   4  10   70.35    6.87
  16  -4 -10   64.39    5.79
 -16  -4  10   61.70    7.45
  16   4 -10   55.90    7.39
 -16   4  11   -3.31    5.45
  16   4 -11   -4.76    5.47
 -16   4  11   10.45    5.97
  16  -4 -11   -1.90    3.90
 -16  -4  11    4.34    5.65
 -16   4  12   88.06   10.24
  16  -4 -12   74.99    6.68
 -16   4  12  106.01    9.90
 -16  -4  12   67.77    9.32
  16   4 -12   90.14    9.44
  16  -5  -1   -1.95    4.53
 -16  -5   1   -1.15    5.10
  16   5  -1    7.37    5.37
 -16  -5   1    0.21    4.22
 -16   5   1    3.66    4.92
 -16   5   1    8.50    4.72
  16  -5  -2   -2.16    5.77
  16  -5  -2   -3.71    4.95
 -16  -5   2    2.55    5.10
 -16  -5   2    0.21    4.99
  16   5  -2    7.57    5.58
 -16   5   2    8.63    5.26
 -16  -5   2    6.67    5.85
 -16   5   2    3.79    5.58
 -16   5   3    6.55    5.07
  16   5  -3    0.84    3.67
  16  -5  -3    3.54    4.27
  16  -5  -3   -4.42    5.24
 -16   5   3    4.01    5.49
 -16  -5   3   -1.43    4.60
  16  -5  -3   -1.24    4.96
 -16  -5   3   -1.87    4.15
 -16  -5   3    6.37    4.57
  16  -5  -4   28.54    4.74
 -16   5   4   19.31    5.59
 -16   5   4   31.92    5.94
  16   5  -4   29.00    5.01
  16  -5  -4   31.22    4.40
  16  -5  -4   28.38    4.56
 -16  -5   4   32.35    6.21
 -16  -5   4   34.45    4.76
 -16  -5   4   25.57    5.16
 -16   5   5    3.51    3.83
  16  -5  -5    3.32    3.95
 -16  -5   5    2.87    5.32
 -16   5   5   10.93    4.52
 -16  -5   5    9.62    5.37
  16  -5  -5    6.32    4.28
  16   5  -5    7.26    5.08
  16  -5  -6    4.88    3.87
 -16  -5   6  -14.44    5.19
  16  -5  -6   -8.64    4.27
 -16   5   6    6.38    5.55
 -16   5   6   -1.70    4.15
  16   5  -6    7.83    4.43
 -16  -5   7   19.10    5.56
  16  -5  -7    1.46    4.80
  16   5  -7   12.28    5.43
 -16   5   7   19.16    5.00
 -16   5   7    5.42    4.49
 -16  -5   8   16.80    2.33
  16  -5  -8   21.33    4.39
  16   5  -8   17.73    4.69
 -16   5   8   21.60    4.91
 -16  -5   8   23.13    5.03
 -16   5   9   21.19    5.35
 -16   5   9   36.50    6.51
 -16  -5   9   25.46    3.49
 -16  -5   9   22.07    6.32
  16   5  -9   24.27    6.40
  16  -5  -9   29.53    4.61
  16  -5 -10    7.76    3.88
 -16   5  10    5.51    4.34
 -16   5  10    3.91    4.66
 -16  -5  10   -0.50    5.22
  16   5 -10   -5.07    5.37
  16   5 -11   -9.12    5.58
 -16   5  11    1.18    5.89
  16  -5 -11   -4.82    3.25
 -16  -5  11   13.47    6.33
 -16   5  11   -2.14    6.42
  16  -6  -1   29.05    6.62
 -16  -6   1   17.76    6.31
  16  -6  -1   23.78    6.41
 -16   6   1   16.55    5.76
 -16  -6   1   13.36    6.16
 -16   6   1   14.28    6.77
 -16   6   2   14.56    5.21
 -16  -6   2   11.62    4.75
  16   6  -2   28.50    6.02
 -16  -6   2   27.24    5.64
 -16   6   2    6.10    6.52
  16  -6  -2   18.36    5.19
 -16  -6   3    7.91    4.16
  16  -6  -3    3.23    5.41
  16   6  -3    8.64    4.43
 -16  -6   3   -4.65    5.29
 -16   6   3   10.77    5.97
 -16   6   3   17.25    5.47
 -16  -6   4   -5.17    4.66
 -16  -6   4   -1.74    4.60
 -16   6   4    7.35    4.72
 -16   6   4   -3.74    4.71
  16   6  -4   -0.10    3.99
 -16  -6   4   14.66    6.01
  16  -6  -4   -0.84    4.60
 -16  -6   5   11.29    6.00
  16   6  -5   15.95    5.63
 -16  -6   5   22.39    6.06
  16  -6  -5   26.39    5.34
 -16   6   5   17.04    5.25
 -16   6   5   41.49    6.38
  16  -6  -6   11.97    4.41
 -16  -6   6   -1.83    5.40
 -16   6   6    5.72    4.79
  16   6  -6    2.38    4.97
  16   6  -7    7.00    4.32
 -16  -6   7    7.69    4.76
  16  -6  -7    3.99    3.89
 -16   6   7   15.17    4.99
 -16   6   8   12.70    5.83
 -16  -6   8    6.94    5.23
  16  -6  -8    2.21    4.31
  16   6  -8    7.47    5.73
  16   6  -9   12.64    5.20
 -16  -6   9   15.64    5.31
 -16   6   9   13.52    5.97
 -16   6   9    7.43    5.76
  16  -6  -9    9.37    3.79
 -16  -6  10   11.82    6.11
 -16   6  10    8.26    6.46
  16  -6 -10   12.41    3.79
 -16   6  10    3.07    6.03
  16   6 -10   25.42    6.30
  16  -7  -2   -0.10    5.94
 -16  -7   3    2.71    5.42
  16  -7  -3    3.25    5.86
 -16   7   3   -4.18    5.02
 -16  -7   3   -6.11    4.85
 -16  -7   4   26.74    6.43
 -16  -7   4   28.65    6.74
 -16   7   4   18.67    6.26
  16   7  -4    9.25    5.99
  16  -7  -4   10.51    5.46
  16  -7  -4   -2.52    5.46
  16  -7  -5   18.54    5.06
 -16  -7   5   15.43    5.56
 -16   7   5   27.23    5.82
  16   7  -5   20.61    5.23
 -16  -7   5   16.60    7.04
 -16  -7   6   28.38    7.04
  16   7  -6   24.55    5.93
  16  -7  -6   24.18    5.49
 -16   7   6   31.70    5.81
 -16   7   7    0.93    5.80
  16   7  -7   21.81    5.27
  16  -7  -7   14.16    4.76
 -16  -7   7   12.97    5.27
 -16   7   8   11.12    5.30
  16   7  -8   17.17    7.20
  16  -7  -8    6.87    4.44
 -16  -7   8   15.51    6.55
 -15   0   1   -8.96    4.99
 -15   0   1   -1.13    2.99
 -15   0   1   -0.30    3.65
  15   0  -1   -2.64    3.15
  15   0  -1    4.99    4.38
  15   0  -1    1.27    3.40
  15   0  -1    0.32    1.58
  15   0  -2   70.77    5.07
 -15   0   2   72.88    6.30
 -15   0   2   67.90    6.40
 -15   0   2   75.32    5.20
  15   0  -2   73.23    6.38
 -15   0   2   76.67    4.30
  15   0  -2   70.64    5.78
  15   0  -3   -2.39    2.60
  15   0  -3    0.10    3.23
 -15   0   3   -4.67    3.86
  15   0  -3    4.65    3.64
 -15   0   3   -4.14    3.21
 -15   0   3    5.07    3.96
 -15   0   4   76.08    5.89
 -15   0   4   65.72    5.39
 -15   0   4   65.73    4.65
  15   0  -4   75.83    4.71
  15   0  -4   63.16    5.45
  15   0  -4   69.15    5.35
  15   0  -5    2.32    3.73
 -15   0   5   -2.45    3.31
 -15   0   5   -6.30    4.16
  15   0  -5   -4.34    2.93
 -15   0   5   -4.38    2.96
 -15   0   6   20.56    3.43
  15   0  -6   18.02    4.05
 -15   0   6   25.56    3.87
  15   0  -6   19.71    4.15
 -15   0   6   24.24    4.30
 -15   0   6   25.70    2.25
  15   0  -7   -4.57    4.27
 -15   0   7    5.60    2.59
 -15   0   7    1.91    3.18
 -15   0   7   -1.34    2.98
  15   0  -7    0.51    3.36
 -15   0   7   -9.72    4.09
  15   0  -8    3.69    4.10
 -15   0   8   13.77    3.76
 -15   0   8    4.55    4.03
  15   0  -8    6.64    4.09
 -15   0   8    3.09    4.22
  15   0  -9    2.37    3.91
 -15   0   9   -1.24    3.83
 -15   0   9    3.72    3.93
  15   0  -9    2.58    3.40
  15   0 -10    5.96    4.29
 -15   0  10    2.39    3.12
  15   0 -10    3.10    3.31
  15   0 -10    2.90    3.73
 -15   0  10   -0.83    4.24
  15   0 -11    7.90    4.47
 -15   0  11    0.00    4.59
 -15   0  11    1.87    3.53
  15   0 -11   -1.15    3.85
 -15   0  12   19.44    4.39
 -15   0  12   20.32    5.52
  15   0 -12   28.02    5.52
  15   0 -12   22.24    5.22
  15   0 -13   -2.19    5.11
  15   1  -1   -0.21    2.11
  15  -1  -1    0.00    2.23
 -15  -1   1    0.51    3.67
 -15   1   1    3.57    4.49
 -15   1   1    5.00    3.57
  15  -1  -1   -1.81    3.40
  15  -1  -1   -2.85    3.25
 -15  -1   1    1.96    2.48
  15   1  -1    3.89    3.58
 -15  -1   1    3.64    3.12
 -15   1   1   -4.12    3.60
 -15  -1   1    0.91    4.35
  15  -1  -1    4.37    4.78
 -15  -1   2    9.20    2.48
 -15  -1   2    9.37    2.66
  15  -1  -2   12.97    4.66
  15   1  -2    9.55    4.16
  15  -1  -2    9.32    3.28
  15   1  -2    6.92    3.36
 -15  -1   2    7.42    3.56
 -15   1   2    7.54    5.00
 -15   1   2    9.60    4.70
 -15   1   2    5.49    3.73
  15  -1  -2    8.01    1.87
 -15  -1   2    0.20    4.15
  15  -1  -2    8.70    4.55
  15   1  -2   11.40    2.61
 -15   1   3    6.54    3.48
 -15  -1   3    5.36    2.68
 -15  -1   3    9.21    3.54
  15  -1  -3    9.50    3.44
 -15  -1   3   10.05    4.36
  15   1  -3    9.34    2.36
 -15   1   3   11.11    3.57
 -15   1   3    6.48    3.35
 -15   1   3    9.95    1.93
  15  -1  -3    4.74    3.33
  15  -1  -3    9.34    3.04
  15   1  -3   11.25    4.16
  15   1  -3    1.42    3.14
 -15  -1   4   19.82    2.70
 -15  -1   4   16.51    3.65
  15   1  -4   20.82    3.54
 -15   1   4   22.12    4.20
 -15   1   4   26.36    3.92
 -15  -1   4   31.00    4.66
  15  -1  -4   23.20    3.83
  15  -1  -4   22.43    3.62
 -15   1   4   16.82    3.67
  15   1  -4   17.69    3.54
  15  -1  -4   25.03    4.34
 -15  -1   5   68.58    5.68
 -15   1   5   68.90    4.72
 -15   1   5   77.65    6.13
 -15  -1   5   68.95    6.18
  15  -1  -5   77.83    5.76
  15  -1  -5   72.13    6.06
 -15   1   5   66.88    5.75
 -15  -1   5   72.36    4.37
  15   1  -5   62.97    5.56
  15   1  -5   69.27    5.35
  15  -1  -6  124.83    8.63
 -15   1   6  104.44    7.21
  15   1  -6  114.91    7.79
 -15   1   6  118.10    5.59
 -15  -1   6  123.50    7.74
  15   1  -6  101.54    7.19
  15  -1  -6   98.52    7.60
 -15  -1   6  113.88    5.93
 -15   1   6   97.87    5.57
 -15  -1   6  112.70    4.54
 -15   1   6  101.52    7.49
 -15  -1   6  106.12    7.20
 -15  -1   7  203.79    8.50
 -15   1   7  218.13   11.67
 -15   1   7  215.71    9.77
 -15  -1   7  213.62   11.90
  15   1  -7  236.10   11.16
 -15  -1   7  214.95    9.47
 -15  -1   7  217.00   11.15
 -15   1   7  210.63   10.19
  15  -1  -7  186.72   11.32
  15   1  -7  184.09   10.98
 -15   1   7  213.00   11.29
  15  -1  -7  219.04   12.37
 -15   1   8  136.62    8.52
  15   1  -8  135.60    8.25
 -15   1   8  103.93    7.39
 -15   1   8  103.85    6.39
  15  -1  -8  115.44    8.44
 -15  -1   8  124.94    6.66
  15  -1  -8  117.19    7.71
 -15  -1   8  107.94    8.37
 -15   1   8  118.33    6.62
 -15  -1   8  126.80    8.21
  15   1  -8  118.10    7.56
 -15   1   9   -0.42    3.86
  15   1  -9    5.64    3.90
  15   1  -9    3.78    4.39
  15  -1  -9   -0.10    3.94
 -15   1   9    7.49    3.96
 -15  -1   9    3.19    3.49
 -15   1   9    2.28    3.32
  15  -1  -9   12.08    4.27
 -15  -1   9    3.38    3.18
  15  -1  -9   -0.93    3.21
  15   1 -10    6.46    4.20
  15   1 -10   -0.21    4.41
 -15  -1  10   -0.21    3.59
 -15   1  10    1.57    3.88
  15  -1 -10   -0.94    3.64
  15  -1 -10   -5.95    3.65
 -15   1  10   -0.31    3.44
 -15  -1  10   -1.54    4.32
  15   1 -10    6.19    4.23
  15   1 -11   -2.64    4.85
  15  -1 -11   11.02    4.41
  15   1 -11    0.73    4.56
 -15   1  11   10.68    4.92
 -15   1  11    7.59    4.53
  15  -1 -11    3.03    4.07
  15   1 -11    9.57    4.73
 -15  -1  11    2.27    4.23
 -15   1  12   25.75    5.28
 -15   1  12   15.46    5.05
 -15  -1  12   14.39    4.45
  15  -1 -12   29.90    5.48
  15   1 -12   19.28    5.05
  15   1 -12   10.41    5.41
 -15  -1  13    9.85    5.29
  15  -1 -13   10.33    4.95
 -15   1  13   -1.05    6.11
  15   1 -13    7.85    5.06
 -15  -2   1  152.01   11.56
 -15  -2   1  177.70    8.83
  15   2  -1  167.25    7.58
  15  -2  -1  168.74    8.01
 -15   2   1  155.51   10.68
  15  -2  -1  156.37    9.89
 -15  -2   1  165.07    9.74
  15  -2  -1  174.83   10.79
 -15   2   1  154.73    9.01
  15  -2  -1  167.63    9.28
  15   2  -1  177.92   10.84
 -15  -2   2   11.99    5.99
  15  -2  -2    8.72    3.25
  15   2  -2   14.67    3.80
 -15   2   2    8.14    4.64
 -15  -2   2    4.65    3.64
 -15   2   2    1.98    3.96
 -15   2   2   -2.87    3.80
 -15  -2   2    2.93    2.30
  15   2  -2    4.29    3.16
  15  -2  -2    7.31    4.67
  15  -2  -2    6.04    3.08
  15  -2  -2    4.00    2.42
 -15  -2   2    4.29    3.68
  15   2  -2    7.73    1.86
 -15   2   3   42.54    4.64
 -15   2   3   45.26    4.62
  15  -2  -3   38.33    3.29
  15  -2  -3   43.39    4.43
 -15  -2   3   37.48    3.24
 -15   2   3   41.57    4.95
  15   2  -3   37.84    4.98
 -15  -2   3   45.60    4.89
  15   2  -3   42.17    5.11
  15  -2  -3   44.48    4.87
  15  -2  -3   42.83    4.96
 -15  -2   3   33.35    4.85
 -15  -2   4   22.94    3.84
 -15   2   4   20.97    4.73
  15  -2  -4   19.14    4.76
 -15  -2   4   13.29    2.27
 -15  -2   4   13.90    3.86
  15  -2  -4   15.30    3.75
  15   2  -4   12.99    3.65
  15   2  -4   15.15    3.76
 -15   2   4   21.24    4.57
 -15   2   4   22.81    4.75
  15  -2  -4    8.70    3.34
  15  -2  -5  163.71    8.74
 -15  -2   5  180.26    7.63
 -15   2   5  167.48    8.48
 -15  -2   5  173.38   10.32
  15  -2  -5  190.10    9.36
  15   2  -5  174.52   10.35
  15   2  -5  164.45   10.34
 -15   2   5  169.59   10.03
  15  -2  -5  170.74   10.12
 -15   2   5  172.55    9.91
 -15  -2   5  148.92    9.83
  15   2  -6   28.58    4.86
 -15   2   6   28.97    3.83
  15   2  -6   30.89    4.76
 -15  -2   6   30.95    4.96
 -15   2   6   28.58    3.62
 -15   2   6   27.32    4.35
 -15  -2   6   26.54    3.00
 -15  -2   6   34.01    5.16
  15  -2  -6   32.21    4.38
  15  -2  -6   26.85    4.05
  15   2  -7   33.89    4.97
  15   2  -7   21.47    4.56
 -15   2   7   25.38    4.16
  15  -2  -7   27.59    4.00
 -15   2   7   26.08    4.16
 -15   2   7   34.99    3.79
 -15  -2   7   29.12    5.18
 -15   2   7   22.24    4.64
 -15  -2   7   32.38    4.86
 -15  -2   7   28.32    3.40
  15  -2  -7   24.88    4.08
  15  -2  -8    7.65    3.82
  15   2  -8   12.31    4.37
 -15   2   8    7.12    4.08
  15  -2  -8    8.03    3.29
 -15   2   8    4.81    3.56
  15   2  -8   10.45    3.75
 -15   2   8    6.14    3.12
 -15  -2   8    9.02    3.55
 -15  -2   8    4.58    4.17
 -15   2   8   15.68    3.76
 -15  -2   8    7.14    3.11
  15  -2  -8    9.69    4.06
 -15   2   9   51.25    5.69
  15  -2  -9   53.57    5.50
 -15  -2   9   46.85    5.90
  15  -2  -9   49.83    5.32
 -15   2   9   61.71    5.13
 -15   2   9   51.70    4.69
  15   2  -9   47.16    5.18
  15   2  -9   46.96    5.82
 -15  -2   9   57.47    4.70
 -15   2  10   -0.63    3.67
  15  -2 -10    2.92    4.07
  15   2 -10    6.42    3.77
 -15   2  10    2.21    4.10
  15   2 -10    1.74    3.59
 -15  -2  10    7.44    3.98
 -15   2  10    0.53    3.81
  15   2 -10   -0.42    3.59
  15  -2 -10    4.52    3.78
  15   2 -11   78.11    6.95
 -15   2  11   56.78    6.37
 -15  -2  11   54.54    6.55
  15   2 -11   66.55    7.21
  15   2 -11   59.90    6.27
  15  -2 -11   79.72    7.62
 -15   2  11   58.92    7.08
  15   2 -12    1.23    4.91
  15  -2 -12    3.82    4.35
 -15  -2  12   11.71    4.52
 -15   2  12   -5.73    4.78
 -15   2  13   11.17    5.53
 -15  -2  13    7.42    6.28
  15   2 -13   12.10    5.95
  15  -2 -13   22.32    5.32
 -15  -3   1   27.84    5.69
  15  -3  -1   38.55    6.02
  15  -3  -1   32.32    4.81
  15   3  -1   43.10    2.79
 -15  -3   1   47.47    5.56
 -15   3   1   42.01    5.11
 -15   3   1   45.05    6.10
 -15  -3   1   46.42    5.08
  15  -3  -1   44.27    4.25
  15   3  -1   39.39    5.30
  15   3  -2    7.14    3.83
  15  -3  -2   10.28    4.35
 -15   3   2   15.94    4.62
 -15  -3   2   16.52    4.87
 -15   3   2    6.83    4.55
  15  -3  -2   10.51    4.49
  15  -3  -2   10.97    2.96
 -15  -3   2   13.15    4.62
  15  -3  -2    3.77    3.67
 -15  -3   2   17.33    3.96
 -15  -3   3    9.51    3.95
  15   3  -3   14.52    3.81
 -15   3   3   18.14    4.77
 -15  -3   3   13.92    3.89
  15  -3  -3   20.57    4.79
  15  -3  -3   29.11    5.40
  15  -3  -3   13.81    3.12
 -15  -3   3   31.52    4.49
  15  -3  -3   19.93    4.43
 -15   3   3   16.81    3.81
  15  -3  -4   70.23    5.82
  15  -3  -4   60.05    5.33
 -15   3   4   63.19    2.71
 -15   3   4   64.45    5.12
 -15  -3   4   64.39    6.22
  15   3  -4   60.27    5.71
  15   3  -4   54.53    5.95
 -15  -3   4   62.18    2.88
  15  -3  -4   63.54    5.18
 -15  -3   4   60.61    6.16
 -15   3   4   48.61    5.71
 -15   3   4   55.70    5.21
  15  -3  -5   24.12    3.75
  15   3  -5   31.94    4.80
 -15   3   5   29.94    4.99
 -15  -3   5   24.96    5.17
  15  -3  -5   38.63    4.40
 -15  -3   5   36.23    5.05
 -15   3   5   37.55    4.68
 -15   3   5   38.43    4.79
  15   3  -5   31.63    4.27
 -15  -3   5   33.55    2.28
  15  -3  -5   28.38    4.03
 -15   3   6   17.86    4.44
  15  -3  -6   11.97    3.75
 -15   3   6   13.10    3.74
 -15  -3   6   15.27    2.23
 -15   3   6   18.18    4.18
 -15  -3   6    4.85    4.55
  15   3  -6    6.40    4.26
  15  -3  -6   13.75    3.59
 -15  -3   6   10.89    4.54
  15   3  -6   12.91    3.66
 -15  -3   7   72.16    6.46
 -15   3   7   68.51    6.52
 -15  -3   7   70.82    4.36
  15   3  -7   77.30    6.50
 -15   3   7   73.60    5.85
  15  -3  -7   77.03    5.51
  15  -3  -7   60.95    6.19
  15  -3  -7   93.76    6.20
 -15   3   7   64.91    5.37
 -15  -3   7   66.40    6.46
  15   3  -7   71.82    6.29
 -15   3   7   77.85    6.30
 -15   3   8    1.67    3.45
 -15  -3   8    2.06    3.10
 -15   3   8    0.21    3.77
  15   3  -8    4.16    3.65
 -15  -3   8   -5.45    3.73
 -15   3   8    0.21    3.69
  15   3  -8   13.29    4.77
  15  -3  -8   -2.06    3.50
 -15   3   8   -4.61    3.35
  15   3  -9   13.38    4.86
  15   3  -9   14.23    4.98
 -15  -3   9   16.23    3.35
  15  -3  -9   16.84    4.29
 -15   3   9   17.45    4.02
 -15  -3   9   18.58    4.95
 -15   3   9   17.63    4.09
  15  -3  -9   19.12    3.74
 -15   3   9   13.52    3.77
 -15   3  10   -2.11    4.22
  15   3 -10    0.81    4.36
  15  -3 -10   -0.10    3.13
 -15   3  10    5.39    4.75
  15  -3 -10    0.84    3.37
 -15  -3  10  -13.97    5.37
 -15   3  10    0.64    3.29
 -15   3  11    5.32    5.33
 -15   3  11    2.34    5.64
  15  -3 -11   -5.51    4.13
 -15  -3  11  -10.26    5.38
  15   3 -11    7.83    4.78
 -15  -3  12    2.04    5.20
 -15   3  12   -4.50    5.24
 -15   3  12    4.81    4.81
  15  -3 -12    2.76    3.72
  15   3 -12   -1.32    5.19
  15   3 -13   27.46    6.84
 -15   3  13   16.79    7.17
 -15  -3  13   25.82    7.28
 -15   3  13   30.61    6.23
  15  -3 -13   32.05    5.75
  15   4  -1   -0.21    3.56
 -15   4   1   14.42    4.60
  15  -4  -1    4.92    4.20
  15  -4  -1    6.89    4.13
 -15   4   1   -5.42    4.38
 -15  -4   1    3.98    5.21
 -15  -4   1    4.02    4.02
  15  -4  -1    0.72    5.14
 -15  -4   1    1.35    3.83
  15  -4  -2  307.44   13.56
  15   4  -2  299.30   14.96
 -15  -4   2  355.75   15.54
 -15  -4   2  261.08   16.32
 -15  -4   2  300.72   15.64
  15  -4  -2  303.06   15.82
 -15   4   2  313.71   15.18
 -15   4   2  296.09   17.05
  15  -4  -2  282.00   14.80
  15  -4  -3   26.28    4.17
  15   4  -3   13.20    5.09
 -15   4   3   22.42    4.34
 -15   4   3   18.65    4.51
 -15  -4   3   16.27    4.84
  15  -4  -3   17.75    3.90
  15  -4  -3   14.02    4.40
 -15  -4   3   20.55    4.58
 -15  -4   3   15.23    5.69
 -15   4   4  252.26   12.20
  15  -4  -4  234.17   12.56
 -15   4   4  248.41   12.95
 -15  -4   4  236.44   12.51
  15   4  -4  252.21   12.84
 -15  -4   4  242.51   12.78
  15  -4  -4  258.56   14.32
 -15  -4   5    0.41    3.46
  15  -4  -5   -5.05    3.09
  15   4  -5    8.12    4.01
 -15   4   5    2.53    4.22
 -15   4   5    1.78    2.20
 -15   4   5    2.63    4.00
 -15  -4   5   15.14    4.95
 -15  -4   6    3.92    1.17
 -15   4   6    1.79    3.36
 -15   4   6    0.42    3.80
 -15   4   6    4.00    2.84
 -15  -4   6    5.37    1.24
  15  -4  -6    0.31    3.62
  15  -4  -6    4.57    3.45
  15   4  -6   -1.64    3.68
 -15  -4   6    7.19    4.05
 -15  -4   6    4.59    1.56
 -15  -4   6   11.68    4.83
  15   4  -7    4.17    4.48
 -15  -4   7    0.32    1.81
 -15   4   7   -3.04    3.56
 -15   4   7   13.29    4.29
 -15   4   7    5.82    3.49
 -15   4   7   -4.59    3.13
 -15  -4   7    0.83    2.19
 -15   4   7    2.01    3.39
 -15  -4   7    0.40    4.32
  15  -4  -7    4.98    3.73
  15  -4  -7    7.55    3.67
 -15  -4   7    6.05    4.54
  15  -4  -8   22.75    3.71
 -15  -4   8   25.56    3.30
  15   4  -8   28.01    4.77
 -15   4   8   19.06    4.24
 -15  -4   8   29.17    4.93
 -15   4   8   22.40    5.34
  15  -4  -8   18.33    3.75
 -15   4   8   23.65    4.19
 -15   4   9    8.20    4.31
 -15  -4   9   11.36    4.53
  15  -4  -9    0.10    3.45
  15   4  -9   -3.24    3.65
  15  -4  -9   -0.83    3.22
 -15   4   9   -2.73    4.00
 -15   4   9    1.38    3.71
 -15   4  10   81.19    8.18
 -15   4  10  117.44    8.71
 -15  -4  10   92.16    8.26
  15   4 -10  108.31    8.52
  15  -4 -10  104.40    7.17
  15   4 -11    0.51    3.85
 -15   4  11    9.64    5.78
  15  -4 -11    2.53    3.58
 -15   4  11   -1.07    4.60
 -15  -4  11   -2.02    4.14
 -15   4  12   42.87    7.22
  15   4 -12   33.54    7.52
 -15   4  12   39.02    6.69
 -15  -4  12   26.09    7.11
 -15  -5   1   -4.52    4.83
 -15   5   1    5.55    4.71
 -15   5   1   -5.46    4.20
  15   5  -1    1.05    4.84
  15  -5  -1   -8.46    5.16
 -15  -5   1    1.37    4.75
  15  -5  -1   -8.55    4.02
 -15  -5   1   -4.68    4.48
  15  -5  -2    1.03    4.75
 -15  -5   2    9.84    5.02
  15   5  -2    4.31    4.63
 -15  -5   2   -1.49    4.46
  15  -5  -2    8.32    4.42
 -15   5   2   -5.05    5.05
  15  -5  -2    3.71    4.33
 -15   5   2    8.12    5.49
 -15  -5   2    2.08    4.99
  15  -5  -3   -3.31    5.17
 -15  -5   3    7.76    4.76
 -15  -5   3    6.53    4.90
  15  -5  -3   -1.13    4.01
  15  -5  -3   -3.76    3.65
 -15  -5   3   -2.44    4.35
 -15   5   3   -1.37    3.90
  15   5  -3   -2.30    4.71
 -15   5   3   -0.32    4.76
  15  -5  -4    8.04    4.12
  15  -5  -4   -0.10    3.63
 -15   5   4   -1.17    3.40
 -15   5   4   -3.37    4.64
 -15  -5   4   10.26    4.88
  15   5  -4   12.08    4.69
 -15  -5   4    4.22    4.73
  15  -5  -4   12.08    3.79
 -15   5   5    1.78    4.93
  15  -5  -5    2.96    3.77
  15   5  -5    9.11    4.35
 -15  -5   5    3.06    4.70
  15  -5  -5   -2.91    4.26
 -15   5   5    4.68    4.15
 -15  -5   5    0.40    5.06
  15  -5  -6   18.33    4.48
 -15   5   6   20.99    4.26
 -15   5   6   37.20    5.75
 -15  -5   6   34.20    2.43
  15  -5  -6   26.45    4.27
 -15  -5   6   19.35    4.43
 -15   5   6   26.59    3.38
 -15  -5   6   39.56    5.58
  15   5  -6   29.61    5.55
 -15  -5   7   17.87    1.69
 -15  -5   7   16.57    1.88
  15  -5  -7   13.78    3.86
  15   5  -7   12.88    4.19
 -15  -5   7   23.90    4.64
 -15   5   7   13.85    4.05
 -15   5   7   18.67    4.69
 -15  -5   7   12.22    2.51
  15  -5  -7   14.08    3.88
 -15   5   7    9.89    3.51
  15  -5  -8   -0.84    3.56
 -15  -5   8   -3.51    2.37
 -15   5   8   -5.43    4.28
  15   5  -8   -2.44    3.56
 -15  -5   8   -4.42    3.72
 -15   5   8   -3.84    3.63
 -15   5   8   -0.31    3.66
 -15   5   9    8.74    4.21
  15  -5  -9   13.61    3.25
 -15   5   9   18.84    5.54
  15   5  -9   14.52    4.47
 -15   5   9   18.31    4.95
 -15  -5   9   21.57    4.82
 -15  -5  10   18.17    5.42
  15  -5 -10   27.66    4.20
 -15   5  10   24.22    5.42
  15   5 -10   27.39    5.27
 -15   5  10   16.39    5.21
 -15   5  11   -6.02    6.02
 -15   5  11    9.77    4.94
 -15  -5  11   -4.13    4.73
  15   5 -11    3.86    4.26
  15  -5 -11   -1.36    3.14
 -15   6   1   30.07    6.40
 -15   6   1   21.71    5.61
  15   6  -1   29.96    6.01
 -15  -6   1   27.68    6.10
  15  -6  -1   38.08    5.90
 -15  -6   1   30.16    5.64
  15  -6  -1   31.35    5.49
  15   6  -2    7.81    4.64
  15  -6  -2   -1.65    5.47
 -15  -6   2   -4.44    4.12
 -15   6   2    7.04    5.78
 -15  -6   2   -2.92    5.32
  15  -6  -2    3.22    5.09
 -15   6   2   -5.75    5.11
 -15  -6   3   40.94    6.34
  15   6  -3   28.31    6.63
 -15   6   3   48.33    7.26
  15  -6  -3   38.53    6.39
 -15  -6   3   42.85    6.04
 -15   6   3   30.44    6.20
 -15  -6   3   40.58    6.89
  15  -6  -3   40.01    5.63
  15   6  -4    4.50    5.03
 -15  -6   4    9.29    4.75
 -15  -6   4    8.38    5.62
 -15  -6   4    1.37    5.06
 -15   6   4    4.19    5.55
  15  -6  -4    2.61    4.39
 -15   6   4    7.71    4.71
  15   6  -5    6.04    5.10
 -15  -6   5   -0.31    5.02
  15  -6  -5   -1.68    4.30
 -15   6   5    2.82    4.59
 -15  -6   5    6.30    5.49
 -15   6   5   -0.32    4.62
 -15   6   6   -2.39    5.30
  15  -6  -6   -5.78    3.99
 -15  -6   6    1.63    5.39
  15   6  -6    0.62    5.06
 -15  -6   6   -1.01    5.46
 -15   6   7    0.10    5.61
  15  -6  -7   -3.16    4.00
  15   6  -7    1.13    5.65
 -15  -6   7    3.53    5.25
  15  -6  -8   15.38    4.11
 -15  -6   8   11.66    6.23
  15   6  -8   16.05    5.52
 -15   6   8    8.76    4.90
 -15   6   9    7.05    4.84
  15  -6  -9    1.26    3.06
 -15   6   9    0.84    5.57
  15   6  -9   15.90    5.81
 -15  -6   9   11.33    6.01
  15  -6 -10    3.48    2.84
 -15   6  10    1.60    6.06
  15   6 -10    0.92    4.37
 -15   6  10   -3.51    6.07
 -15  -6  10   -1.10    4.91
 -15   7   1    3.76    5.75
 -15   7   1    6.39    4.69
 -15  -7   1    8.34    5.94
  15  -7  -1    0.10    5.20
 -15  -7   1   24.72    6.70
 -15   7   2   -6.17    6.70
  15  -7  -2   -3.44    4.38
 -15  -7   2   -8.42    5.47
 -15  -7   2    2.09    5.22
 -15  -7   3    9.36    4.58
  15   7  -3    3.79    5.16
 -15   7   3   -0.10    5.33
  15  -7  -3    5.24    4.61
 -15  -7   3   -2.43    4.22
  15  -7  -4   24.61    5.58
 -15  -7   4   28.69    6.75
 -15  -7   4   25.02    5.38
  15   7  -4   21.74    5.36
 -15   7   4   31.25    6.26
 -15  -7   5    0.62    5.64
 -15   7   5   12.25    6.23
  15  -7  -5   12.02    5.59
  15  -7  -5    6.22    4.64
  15   7  -5   15.14    5.85
  15   7  -6   57.82    7.89
  15  -7  -6   61.73    6.36
 -15  -7   6   57.42    7.54
 -15   7   6   57.88    8.19
 -15   7   7   19.79    5.70
  15  -7  -7   23.17    4.55
  15   7  -7   26.11    6.81
 -15  -7   7   33.17    6.78
  15   7  -8   14.69    6.27
 -15   7   8   12.08    6.46
  15  -7  -8   14.70    3.60
 -15  -7   8    6.74    6.54
  15   7  -9    7.37    6.14
 -15  -7   9    7.42    6.52
 -15   7   9   12.72    5.26
  14   0  -1   -1.83    3.87
  14   0  -1   -1.91    2.65
 -14   0   1    1.84    1.84
 -14   0   1   -8.02    3.35
  14   0  -1   -4.27    3.46
  14   0  -1    0.32    1.48
 -14   0   1    0.10    4.58
 -14   0   1   -3.51    2.89
 -14   0   2   57.16    5.59
 -14   0   2   48.57    4.57
  14   0  -2   49.69    4.12
  14   0  -2   49.93    5.67
 -14   0   2   47.31    3.61
  14   0  -2   60.79    5.07
 -14   0   2   47.64    4.16
 -14   0   3   -3.35    2.94
 -14   0   3   -0.42    2.60
 -14   0   3   -6.50    3.76
  14   0  -3    2.02    3.33
  14   0  -3   -3.12    2.70
  14   0  -3   -1.31    3.74
  14   0  -4    3.33    2.92
  14   0  -4    3.78    2.35
 -14   0   4    2.64    3.95
 -14   0   4   -3.76    3.56
 -14   0   4    3.59    2.85
  14   0  -4    0.61    3.53
 -14   0   5   -3.96    2.79
 -14   0   5    1.62    3.15
 -14   0   5    9.79    3.16
  14   0  -5    3.84    2.93
  14   0  -5   -2.52    2.82
  14   0  -6  177.72    9.23
 -14   0   6  159.62    9.32
  14   0  -6  167.26    9.32
 -14   0   6  165.66    8.35
 -14   0   6  161.28    7.08
 -14   0   6  156.67    9.17
 -14   0   7    3.27    2.35
  14   0  -7   -4.47    3.76
  14   0  -7    0.00    3.26
 -14   0   7    3.19    3.19
 -14   0   7    0.84    3.15
 -14   0   7    0.61    3.78
 -14   0   8  126.34    7.46
  14   0  -8  110.92    7.19
 -14   0   8  119.47    7.57
  14   0  -8  126.95    8.50
 -14   0   8  123.86    8.34
  14   0  -9    3.31    3.31
 -14   0   9    2.06    3.09
  14   0  -9    4.70    3.55
 -14   0   9   -3.83    3.83
 -14   0   9    0.94    2.71
  14   0  -9   -0.93    3.60
  14   0 -10   45.64    4.66
 -14   0  10   41.80    4.76
  14   0 -10   41.35    4.99
 -14   0  10   46.16    5.51
  14   0 -10   43.25    5.03
 -14   0  11   13.87    4.17
  14   0 -11    0.73    3.88
  14   0 -11    1.14    3.95
  14   0 -11   -7.19    4.07
  14   0 -12   55.57    6.06
 -14   0  12   33.32    5.75
  14   0 -12   42.77    5.93
  14   0 -13    4.68    4.89
  14   0 -14   -7.28    5.41
  14  -1  -1    2.87    3.08
 -14   1   1   -1.02    4.49
 -14  -1   1    0.73    2.40
  14  -1  -1    1.17    2.12
 -14  -1   1    4.07    2.40
  14   1  -1    2.35    3.07
  14  -1  -1   -2.34    3.86
 -14   1   1   -3.37    4.39
  14   1  -1    5.50    2.75
 -14  -1   1    9.21    4.15
  14  -1  -1    1.42    3.76
 -14   1   1    4.34    3.41
 -14  -1   1    0.41    3.36
  14   1  -1    5.61    4.28
 -14  -1   2    2.38    2.49
 -14  -1   2   14.13    2.68
 -14  -1   2   11.23    3.44
  14  -1  -2    5.57    4.25
  14  -1  -2    1.67    1.67
 -14   1   2    3.74    2.49
  14  -1  -2    3.18    2.75
 -14   1   2    4.89    3.67
 -14   1   2    7.40    1.44
  14   1  -2    6.19    2.84
 -14  -1   2    1.02    4.07
 -14   1   2   10.22    4.60
  14   1  -2    3.35    2.30
  14   1  -2    0.71    3.26
  14  -1  -2    2.43    3.34
 -14  -1   3   12.75    3.44
 -14   1   3   10.50    3.46
 -14  -1   3    8.31    3.85
 -14   1   3    6.32    3.36
 -14  -1   3   11.78    2.48
  14  -1  -3    5.66    3.84
  14  -1  -3   16.04    3.25
  14   1  -3   14.49    4.26
  14   1  -3   18.11    3.44
  14   1  -3   13.85    2.56
 -14   1   3   16.36    4.30
  14  -1  -3   15.35    3.43
  14  -1  -4   29.16    4.34
 -14  -1   4   22.06    3.85
  14  -1  -4   43.99    4.74
  14   1  -4   22.73    3.44
 -14   1   4   28.56    4.30
  14   1  -4   27.17    3.64
 -14   1   4   25.09    4.39
 -14  -1   4   29.56    3.95
  14  -1  -4   28.60    3.41
 -14   1   4   20.52    3.51
 -14  -1   4   24.57    2.83
 -14  -1   5   11.53    4.25
  14   1  -5   15.16    3.84
 -14  -1   5   11.97    4.06
  14  -1  -5   22.92    3.74
  14   1  -5   14.63    4.24
 -14   1   5   16.05    3.53
  14  -1  -5   24.76    4.14
 -14   1   5   12.51    3.69
 -14   1   5   15.33    4.09
 -14  -1   5   16.57    3.00
  14  -1  -6   17.24    3.24
  14   1  -6   24.35    4.24
  14  -1  -6   13.49    4.06
 -14   1   6   23.29    3.19
 -14  -1   6   17.74    1.97
 -14  -1   6    9.02    4.25
 -14  -1   6   17.80    3.87
  14   1  -6   13.27    3.95
 -14   1   6   18.05    3.80
 -14  -1   6   20.85    3.32
 -14   1   6   15.44    3.09
 -14   1   6   19.06    2.65
 -14  -1   7  113.92    7.02
 -14   1   7  112.54    7.05
  14   1  -7  127.67    7.94
  14   1  -7  126.10    7.10
 -14   1   7  109.83    6.31
 -14   1   7  110.01    5.90
 -14  -1   7  119.75    7.67
 -14   1   7  123.31    7.43
  14  -1  -7  126.09    7.67
 -14  -1   7  116.45    6.39
  14  -1  -7  106.63    7.05
  14  -1  -8   32.93    4.01
 -14  -1   8   24.67    3.70
  14  -1  -8   44.53    4.54
 -14  -1   8   37.58    4.62
 -14  -1   8   28.57    4.80
 -14   1   8   39.01    4.48
 -14   1   8   38.76    3.82
  14   1  -8   37.66    4.99
 -14   1   8   29.68    4.46
 -14   1   8   39.30    4.28
  14   1  -8   26.38    4.60
 -14  -1   9   61.50    6.36
 -14  -1   9   73.89    5.68
  14  -1  -9   71.88    5.71
 -14   1   9   64.55    6.06
  14   1  -9   58.47    6.14
 -14   1   9   72.09    5.66
  14   1  -9   66.01    5.97
 -14   1   9   71.27    5.41
 -14  -1   9   63.14    5.53
  14  -1  -9   62.53    5.30
  14  -1  -9   72.60    6.26
  14  -1 -10   13.83    4.58
  14   1 -10   11.59    3.69
  14   1 -10    2.07    4.03
  14   1 -10    9.03    4.10
  14  -1 -10   10.55    4.07
 -14   1  10   18.79    3.99
 -14   1  10   15.12    4.28
  14  -1 -10    6.47    4.17
 -14  -1  10    8.03    4.12
  14   1 -11   12.78    5.07
 -14  -1  11   13.74    4.13
 -14   1  11   14.85    4.42
 -14   1  11   19.61    4.51
  14   1 -11    9.76    4.77
  14   1 -11   16.98    3.91
  14  -1 -11   21.31    4.18
  14  -1 -11   23.93    5.25
  14   1 -12    4.33    4.64
  14   1 -12   13.65    4.17
  14   1 -12    4.53    4.63
 -14   1  12    6.00    4.63
  14  -1 -12   16.10    4.94
 -14  -1  12   10.77    5.18
 -14   1  12    3.58    4.64
  14  -1 -13    9.36    6.00
 -14  -1  13    8.50    4.46
  14   1 -13   16.82    4.95
 -14   2   1   61.07    5.75
  14   2  -1   70.56    3.89
  14   2  -1   62.08    6.05
 -14  -2   1   65.71    5.57
 -14   2   1   73.17    5.95
 -14   2   1   62.51    5.77
 -14  -2   1   65.37    5.73
  14  -2  -1   62.97    5.70
  14  -2  -1   73.76    5.32
  14  -2  -1   66.36    4.58
 -14  -2   1   65.17    5.18
  14   2  -1   69.51    5.98
  14  -2  -1   76.53    6.22
  14   2  -2   -2.66    3.38
 -14   2   2    4.11    3.90
  14  -2  -2   -1.63    3.35
  14  -2  -2   -4.45    3.07
 -14   2   2    2.40    3.55
 -14  -2   2   -3.75    2.68
 -14  -2   2    1.26    2.10
  14   2  -2   -3.88    3.57
 -14  -2   2    2.96    3.26
 -14  -2   2    1.52    3.84
  14  -2  -2    1.72    3.65
  14   2  -2    0.93    1.65
  14  -2  -2    0.53    2.32
 -14   2   2    2.47    3.71
  14  -2  -3   69.41    5.47
 -14  -2   3   53.45    3.57
 -14  -2   3   51.95    4.98
  14  -2  -3   64.44    3.92
 -14   2   3   53.04    5.16
  14  -2  -3   61.19    5.17
  14  -2  -3   63.90    4.95
 -14  -2   3   49.99    5.15
  14   2  -3   55.68    5.29
 -14   2   3   61.22    4.83
 -14   2   3   53.85    4.87
  14   2  -3   60.58    5.20
  14  -2  -4   17.83    4.05
 -14   2   4    9.69    3.73
 -14  -2   4    8.88    3.33
  14  -2  -4   12.54    3.24
  14   2  -4   13.78    3.65
 -14  -2   4   21.28    4.16
 -14  -2   4   10.85    2.07
 -14   2   4   17.39    4.12
  14   2  -4    9.45    3.96
 -14   2   4    5.57    2.89
  14  -2  -4   13.62    3.74
  14  -2  -5  168.95    8.32
 -14  -2   5  164.48    6.96
  14  -2  -5  184.84   10.38
 -14   2   5  165.09    9.31
 -14   2   5  169.35    8.47
  14  -2  -5  158.04    8.50
  14   2  -5  166.98    9.12
  14   2  -5  157.65    8.92
 -14  -2   5  168.20    9.71
 -14  -2   5  156.33    9.21
 -14   2   5  160.80    8.68
  14  -2  -6   17.03    4.18
 -14   2   6   11.90    3.52
 -14  -2   6   14.13    2.57
 -14   2   6   13.44    2.96
 -14   2   6   11.02    3.60
 -14  -2   6    9.01    4.05
 -14   2   6   13.36    3.83
  14   2  -6    4.86    3.85
 -14  -2   6   14.96    4.35
  14   2  -6   14.29    4.46
  14  -2  -6   11.87    3.15
 -14  -2   7   50.02    5.38
  14  -2  -7   32.52    3.89
 -14   2   7   48.82    4.94
 -14  -2   7   50.08    3.86
  14  -2  -7   40.34    4.72
  14   2  -7   38.78    4.67
 -14   2   7   43.78    3.86
 -14   2   7   42.45    4.58
 -14   2   7   42.24    4.89
 -14  -2   7   41.17    5.36
  14   2  -7   46.19    5.17
  14  -2  -8    7.65    3.72
 -14  -2   8    8.27    2.86
 -14   2   8   -4.19    3.35
 -14   2   8    6.74    3.32
 -14   2   8   -2.51    3.86
  14  -2  -8    1.97    3.95
 -14   2   8    4.92    3.25
  14  -2  -8   -2.38    3.31
  14   2  -8    7.81    3.25
 -14  -2   8   -1.73    3.46
  14   2  -8    1.73    4.07
 -14  -2   8    3.85    3.45
 -14   2   9  200.70   10.34
  14   2  -9  196.09   11.46
 -14  -2   9  193.49   10.69
  14  -2  -9  210.06   10.68
  14  -2  -9  201.79   10.43
  14   2  -9  217.88   10.79
 -14   2   9  194.39   10.78
  14  -2  -9  181.99   11.13
 -14   2   9  188.94   10.79
 -14   2   9  197.26   11.08
 -14   2  10   10.51    4.84
  14   2 -10   10.06    3.59
  14  -2 -10   13.58    3.97
  14  -2 -10   12.51    3.79
 -14   2  10   15.55    3.81
  14   2 -10   12.18    4.24
  14   2 -10    8.56    3.57
 -14  -2  10    4.49    4.49
 -14   2  11   91.64    7.54
 -14  -2  11   90.34    7.59
  14   2 -11  112.91    8.88
  14  -2 -11  111.80    8.06
 -14   2  11  113.16    9.00
  14   2 -11  104.09    8.18
  14   2 -11   96.71    6.81
  14  -2 -11   99.18    6.68
  14   2 -12    9.11    4.71
  14  -2 -12    7.96    4.78
 -14   2  12   20.18    5.42
  14   2 -12    7.06    5.60
 -14  -2  12   16.55    5.35
 -14   2  13   34.33    7.12
  14   2 -13   37.02    6.36
 -14  -2  13   25.06    6.50
  14  -2 -13   48.94    7.01
  14  -3  -1    3.57    3.27
  14  -3  -1    7.85    3.40
 -14  -3   1   -1.75    3.19
 -14   3   1   -2.90    3.72
  14   3  -1    1.04    3.53
  14   3  -1   -1.14    1.24
 -14  -3   1    1.02    4.37
 -14  -3   1   -3.18    3.40
  14  -3  -1   -4.40    3.68
 -14   3   1   -1.88    4.27
  14  -3  -1   -2.23    3.50
  14   3  -2   28.53    4.45
  14   3  -2    5.13    3.28
  14  -3  -2   28.09    4.77
 -14  -3   2   16.31    4.31
 -14  -3   2   20.96    3.75
 -14   3   2   25.43    4.63
  14  -3  -2   18.89    4.90
 -14   3   2   13.65    4.69
  14  -3  -2   17.84    3.87
  14  -3  -2   11.72    2.85
 -14  -3   2   14.23    3.42
 -14   3   2   11.29    3.52
  14   3  -3  263.75   13.92
  14  -3  -3  282.07   14.50
  14  -3  -3  306.64   14.17
  14  -3  -3  286.55   12.92
 -14   3   3  298.81   15.07
 -14   3   3  306.63   14.72
 -14  -3   3  288.24   14.22
 -14  -3   3  290.36   13.47
  14  -3  -3  300.27   14.07
  14   3  -3  311.08   15.04
 -14   3   3  309.14   13.63
  14  -3  -4   24.11    4.28
 -14   3   4   22.18    2.18
 -14   3   4   21.77    4.57
 -14   3   4   25.68    4.37
 -14  -3   4   22.48    3.97
 -14  -3   4   24.56    1.69
 -14  -3   4   21.29    4.14
 -14   3   4   26.75    4.58
  14   3  -4   26.92    4.09
  14  -3  -4   33.76    4.59
  14  -3  -4   21.92    4.16
  14   3  -4   30.14    3.87
  14  -3  -5   53.41    5.27
  14  -3  -5   64.22    5.47
 -14   3   5   61.62    5.53
 -14   3   5   68.60    5.63
 -14   3   5   61.01    5.20
 -14  -3   5   74.09    5.85
 -14  -3   5   64.40    3.36
 -14  -3   5   68.68    5.57
  14   3  -5   61.36    5.69
  14   3  -5   75.52    5.71
  14  -3  -5   70.87    5.43
 -14  -3   6   50.29    4.75
 -14  -3   6   49.42    3.22
 -14   3   6   65.16    5.60
  14   3  -6   45.15    5.28
 -14   3   6   59.30    5.07
 -14  -3   6   56.75    5.34
  14  -3  -6   40.83    4.47
  14  -3  -6   56.16    4.93
 -14   3   6   53.44    4.89
  14   3  -6   49.78    4.78
 -14   3   6   41.52    4.92
  14   3  -7   -7.91    3.95
 -14  -3   7    0.91    3.93
 -14   3   7    5.54    3.35
  14  -3  -7    5.53    2.87
  14  -3  -7    3.95    4.06
  14  -3  -7    6.19    3.61
 -14  -3   7   -1.01    4.24
 -14  -3   7    0.00    2.29
 -14   3   7    2.52    3.57
 -14   3   7    3.76    3.34
  14   3  -7   -8.93    3.45
 -14   3   7    0.63    3.36
 -14  -3   8    2.33    2.84
 -14   3   8   -2.61    3.65
  14  -3  -8    6.00    4.14
  14  -3  -8    1.76    3.10
  14   3  -8   -2.23    3.86
 -14   3   8    2.31    3.57
 -14  -3   8    3.33    3.33
 -14   3   8  -10.68    4.19
 -14  -3   8    1.82    3.94
  14   3  -8   -0.41    3.34
  14  -3  -8    3.01    3.74
 -14   3   8    2.74    3.27
 -14   3   9    4.02    3.38
  14   3  -9    0.00    3.95
 -14   3   9    4.63    3.05
 -14   3   9   -0.52    3.46
 -14  -3   9   -0.10    4.85
  14  -3  -9    6.91    3.14
  14  -3  -9    4.07    3.13
 -14   3   9   -0.63    4.73
  14   3  -9    7.33    3.46
 -14   3  10   -3.28    3.71
  14   3 -10    3.15    3.45
  14  -3 -10   -0.73    3.34
 -14   3  10    3.92    4.87
  14   3 -10    8.17    3.98
 -14   3  10    1.17    3.08
  14   3 -10    2.77    3.62
  14  -3 -10    3.37    3.48
 -14  -3  10    2.94    3.95
 -14   3  11   -0.43    4.37
 -14   3  11    7.36    5.76
  14   3 -11   -1.73    4.48
  14  -3 -11   11.34    4.34
 -14  -3  11    9.46    4.48
 -14   3  12    7.93    4.82
  14   3 -12   12.24    5.30
  14  -3 -12   13.18    3.83
 -14  -3  12    3.58    5.52
 -14  -3  13   23.83    6.78
  14   3 -13   28.11    6.65
 -14   3  13   19.53    6.87
  14  -3 -13   18.84    4.68
 -14  -4   1    2.86    3.88
 -14  -4   1    6.00    4.14
  14   4  -1    5.75    3.24
  14  -4  -1   16.64    3.92
 -14  -4   1    9.02    3.29
  14  -4  -1   -4.63    4.52
 -14   4   1    5.65    3.77
  14  -4  -1    8.41    3.90
 -14   4   1   -3.34    4.38
  14  -4  -2   11.60    4.00
  14  -4  -2   17.64    4.72
 -14  -4   2   27.09    4.80
  14  -4  -2   12.40    4.45
 -14   4   2   20.61    4.81
 -14  -4   2   16.28    4.27
 -14  -4   2   11.25    3.61
  14   4  -2   17.00    3.65
  14  -4  -2   16.78    3.69
 -14   4   2   27.91    5.06
 -14  -4   3    6.89    3.91
  14  -4  -3   -0.51    4.31
  14   4  -3    8.82    3.63
  14  -4  -3    8.29    4.71
 -14   4   3    9.13    4.41
  14  -4  -3    4.43    4.01
  14  -4  -3    5.84    3.23
 -14   4   3   13.75    4.87
 -14  -4   3   11.86    4.87
 -14  -4   4  615.60   25.91
  14   4  -4  674.29   26.07
 -14   4   4  611.58   27.11
 -14  -4   4  589.88   27.05
  14   4  -4  578.42   28.12
  14  -4  -4  610.10   26.51
  14  -4  -4  590.10   25.83
  14  -4  -4  611.90   26.25
 -14   4   4  632.87   24.60
 -14   4   4  619.70   27.16
  14  -4  -4  664.90   27.28
  14  -4  -5   -7.03    4.03
  14  -4  -5    2.68    3.81
 -14   4   5    5.12    3.45
  14   4  -5    1.64    3.18
 -14   4   5   -5.59    3.37
 -14   4   5   -4.01    3.80
  14   4  -5    5.51    4.08
 -14  -4   5    5.85    4.54
 -14   4   5    1.26    2.30
 -14  -4   5    4.57    4.47
  14  -4  -5   -5.08    3.35
 -14  -4   6   38.83    5.23
  14   4  -6   30.72    4.99
 -14   4   6   29.58    4.54
  14  -4  -6   29.26    4.45
  14   4  -6   33.89    4.49
  14  -4  -6   29.99    3.97
 -14  -4   6   35.49    2.34
  14  -4  -6   36.57    5.34
 -14  -4   6   32.54    2.73
 -14  -4   6   32.74    4.25
 -14   4   6   31.89    5.25
 -14   4   6   37.55    4.49
 -14   4   6   38.83    3.80
 -14   4   7    8.99    3.87
  14   4  -7    9.56    3.66
 -14   4   7   18.11    3.50
 -14   4   7    9.73    4.50
 -14  -4   7    9.92    2.82
  14  -4  -7    1.76    3.53
 -14   4   7   16.19    4.44
  14  -4  -7   12.18    3.07
 -14  -4   7   13.87    4.02
 -14   4   7   10.03    3.13
 -14  -4   7    6.97    2.39
 -14  -4   7   12.39    3.93
 -14   4   8   71.83    5.66
  14  -4  -8   57.19    4.66
 -14   4   8   54.34    6.04
 -14  -4   8   68.58    6.34
 -14   4   8   71.03    6.82
  14  -4  -8   65.53    5.95
 -14   4   8   61.66    5.25
  14   4  -8   65.34    5.58
 -14   4   9   -0.74    3.92
  14   4  -9   -4.66    3.85
 -14   4   9    7.48    4.32
 -14   4   9    2.41    3.46
  14  -4  -9   -1.67    3.02
 -14   4   9    2.64    4.01
  14  -4  -9   -7.95    3.56
 -14  -4   9    5.13    3.92
 -14   4  10  108.37    8.84
 -14  -4  10  118.10    8.88
 -14  -4  10   91.95    7.72
 -14   4  10   86.65    6.26
  14   4 -10  116.11    9.44
 -14   4  10  122.49    8.74
 -14   4  11    8.47    5.36
 -14  -4  11    7.98    5.15
  14   4 -11   -2.03    4.98
 -14   4  11    1.61    4.40
 -14  -4  11    8.51    5.57
  14  -4 -11    8.32    3.69
 -14   4  12   51.17    7.99
 -14  -4  12   55.05    7.63
  14  -4 -12   51.59    6.13
 -14   4  12   54.35    8.29
  14   4 -12   60.07    7.43
  14  -5  -1    5.57    5.06
 -14  -5   1    4.11    4.83
  14  -5  -1    2.01    3.92
 -14   5   1    2.53    4.21
  14   5  -1    8.31    4.84
  14  -5  -1    0.62    4.02
 -14  -5   1   -7.49    4.47
 -14  -5   1   -4.23    4.44
 -14   5   1    0.31    4.40
 -14  -5   2    6.35    5.02
 -14  -5   2   -4.57    3.61
 -14   5   2    1.27    4.65
 -14   5   2   -0.84    4.00
  14  -5  -2    1.79    4.11
  14  -5  -2    0.52    4.65
  14  -5  -2    0.00    3.71
  14   5  -2    3.26    3.26
 -14  -5   2   -5.61    3.53
  14  -5  -3    9.14    4.52
 -14  -5   3   19.53    4.24
 -14  -5   3   21.21    4.79
 -14   5   3   26.72    5.20
  14  -5  -3   16.87    4.76
 -14   5   3   29.41    5.17
  14   5  -3    9.83    3.77
  14  -5  -3   19.41    3.76
 -14  -5   3   15.90    4.03
  14   5  -4   25.78    4.99
  14  -5  -4   30.79    5.12
 -14   5   4   27.44    4.57
 -14  -5   4   32.08    5.38
 -14  -5   4   37.16    5.54
  14  -5  -4   27.40    5.38
  14  -5  -4   39.77    4.95
 -14   5   4   29.25    4.74
  14  -5  -4   25.42    4.46
  14  -5  -5   16.30    3.77
 -14   5   5    6.71    5.03
 -14   5   5    5.78    2.42
  14  -5  -5   10.30    4.27
 -14   5   5   10.02    4.05
 -14  -5   5    4.99    4.48
 -14  -5   5   15.26    4.75
  14   5  -5   23.03    4.75
  14   5  -6   25.97    4.93
 -14  -5   6   16.31    5.44
 -14   5   6   29.96    5.74
 -14  -5   6   29.05    5.26
  14  -5  -6   37.24    4.89
 -14   5   6   20.37    4.39
  14  -5  -6   20.33    3.86
 -14  -5   6   26.09    2.64
 -14   5   6   28.25    3.70
 -14   5   6   28.48    4.38
  14   5  -7   19.50    4.29
 -14   5   7   19.09    3.41
 -14  -5   7    7.63    4.02
 -14   5   7   14.81    3.13
 -14   5   7   15.85    4.59
 -14  -5   7   12.99    4.53
 -14  -5   7   13.30    2.52
  14  -5  -7   17.08    3.78
  14  -5  -7   13.16    3.34
 -14   5   7   20.34    4.28
 -14   5   7   18.42    3.83
 -14  -5   7   13.34    2.19
 -14   5   8    1.04    2.92
  14  -5  -8    1.14    2.79
 -14   5   8    0.85    3.30
 -14  -5   8   -3.44    3.03
  14  -5  -8    2.82    3.35
 -14   5   8    0.96    4.16
 -14   5   8   -4.08    3.67
  14   5  -8   -1.53    3.56
 -14   5   8    0.63    5.03
 -14  -5   8    1.21    4.02
 -14   5   9    9.67    3.12
 -14  -5   9    3.31    4.22
 -14   5   9   -3.19    4.58
 -14   5   9    2.32    4.43
 -14   5   9   -0.32    3.80
 -14  -5   9    1.36    3.44
  14   5  -9    7.11    4.37
  14  -5  -9    2.20    3.14
 -14   5  10    7.79    5.55
  14  -5 -10    0.42    3.04
 -14  -5  10    2.81    5.13
  14   5 -10    7.21    5.08
 -14   5  10   -0.53    4.17
 -14  -5  11    1.21    4.34
  14  -5 -11   -2.93    3.25
 -14   5  11   -1.08    6.03
 -14   5  11   -2.69    4.31
  14   5 -11    4.68    5.69
 -14   5  12   -4.98    7.04
  14   5 -12    6.82    6.01
 -14  -5  12   -1.83    6.49
 -14   5  12    4.45    5.53
  14  -6  -1   72.58    6.74
 -14   6   1   71.86    7.78
  14   6  -1   62.98    7.07
  14  -6  -1   72.17    6.74
  14  -6  -1   60.52    7.35
 -14  -6   1   71.55    8.01
  14  -6  -1   54.15    6.61
 -14   6   1   59.70    7.74
 -14  -6   1   78.02    6.68
  14   6  -2    3.90    4.22
  14  -6  -2    1.17    5.62
 -14  -6   2    1.69    3.81
 -14  -6   2    7.64    4.95
  14  -6  -2   -5.82    4.47
 -14   6   2    7.66    4.83
  14  -6  -2    5.89    4.24
 -14  -6   2   -1.15    4.58
 -14   6   2    3.94    4.58
 -14  -6   3   48.17    6.15
 -14  -6   3   34.85    5.71
  14  -6  -3   31.81    5.95
  14  -6  -3   22.77    5.15
  14   6  -3   30.06    5.47
 -14   6   3   28.99    5.35
 -14   6   3   43.33    5.78
 -14  -6   3   30.09    5.75
  14  -6  -4   11.72    4.29
 -14   6   4    2.68    4.29
 -14  -6   4    3.98    5.21
  14  -6  -4    8.51    4.82
 -14   6   4   10.98    4.39
 -14  -6   4   18.54    5.25
  14   6  -4    6.48    5.02
  14  -6  -5   15.41    4.18
 -14  -6   5   13.32    2.29
 -14  -6   5   17.06    5.42
 -14   6   5    7.19    5.21
 -14  -6   5   11.89    5.28
  14   6  -5   10.38    4.88
 -14   6   5    9.35    4.19
  14  -6  -5    3.46    3.99
 -14  -6   6   -5.66    5.05
  14  -6  -6    3.79    3.58
 -14  -6   6   -2.23    5.07
 -14   6   6   -2.37    3.76
 -14   6   6    4.68    4.05
 -14  -6   6   -0.53    2.63
  14   6  -6    2.89    4.75
  14   6  -7   -4.72    5.13
 -14   6   7   -0.85    3.21
  14  -6  -7    2.53    3.48
 -14   6   7   -5.41    4.26
 -14  -6   7    9.27    5.04
 -14  -6   8   -3.11    4.52
  14  -6  -8    6.86    3.17
 -14   6   8   -2.90    4.41
  14   6  -8    4.80    4.19
 -14   6   8    9.30    5.12
 -14   6   8    2.20    5.44
 -14  -6   9   22.36    5.52
  14  -6  -9   19.84    3.38
 -14   6   9   15.95    6.23
 -14   6   9   27.47    5.60
  14   6  -9   19.26    4.59
 -14  -6  10    4.62    5.52
  14  -6 -10   11.29    2.74
 -14   6  10    2.25    7.06
 -14   6  10   22.86    5.77
  14   6 -10   13.44    5.80
 -14  -6  11    6.44    5.13
 -14   6  11   22.16    7.46
  14   6 -11   14.77    6.01
 -14   6  11   11.23    5.73
  14  -7  -1    4.89    5.51
 -14   7   1    3.76    6.27
 -14  -7   1   29.92    5.63
 -14   7   1   17.28    6.08
 -14  -7   1   15.74    5.25
 -14  -7   2    6.33    4.85
 -14  -7   2    4.69    4.90
 -14   7   2    2.68    5.14
 -14   7   2    5.54    5.23
  14  -7  -2    6.16    5.33
  14   7  -3   -7.68    4.63
 -14  -7   3    5.81    4.98
 -14  -7   3    6.34    4.55
 -14   7   3   -2.50    4.59
  14  -7  -3    5.87    5.14
 -14  -7   4   21.14    5.92
  14   7  -4   24.42    5.66
  14  -7  -4   18.53    4.95
 -14   7   4   17.16    5.31
 -14  -7   4   14.44    5.36
 -14  -7   5   14.33    5.83
 -14  -7   5   10.75    5.73
  14   7  -5   12.61    5.11
 -14   7   5   17.31    6.12
  14   7  -6   74.82    8.09
 -14   7   6   66.06    8.40
  14  -7  -6   65.06    6.26
 -14  -7   6   83.38    8.23
 -14  -7   7   12.42    5.85
  14  -7  -7   13.34    4.02
 -14   7   7    4.46    5.71
  14   7  -7    9.79    5.26
  14  -7  -8   31.17    4.02
 -14  -7   8   36.79    6.53
 -14   7   8   30.09    7.11
  14   7  -8   27.42    5.65
  14   7  -9    6.45    5.84
 -14   7   9   -8.23    5.91
 -14  -7   9   -0.30    6.02
 -14   7   9   -1.16    6.43
 -14  -8   2   32.63    6.24
  14  -8  -2   19.38    6.18
 -14  -8   3    3.91    5.49
 -14  -8   3    5.49    5.49
  14  -8  -3    2.31    5.68
 -14   8   3    4.57    6.12
 -14  -8   4   54.61    7.11
 -14  -8   4   52.39    7.73
 -14   8   4   45.34    8.19
  14  -8  -4   31.74    5.38
 -14   8   5   -7.44    6.30
 -14  -8   5   -2.86    6.14
  14   8  -5   -5.53    5.32
 -14  -8   5    4.09    5.53
  14  -8  -5    8.76    4.75
 -14   8   6    3.00    4.85
  14   8  -6    0.42    5.61
 -14  -8   6   11.28    6.20
  14  -8  -6    7.48    3.80
  14   8  -7   -1.55    5.59
 -14  -8   7    7.38    5.86
  14  -8  -7   -1.57    3.35
 -14   8   7    2.59    6.32
 -13   0   1   -1.53    3.36
  13   0  -1    1.70    2.76
 -13   0   1   -2.98    1.85
 -13   0   1    3.25    3.25
  13   0  -1   -1.63    2.95
  13   0  -1    1.06    1.48
  13   0  -1    3.97    3.15
 -13   0   1   -1.86    2.59
 -13   0   2   97.20    4.83
  13   0  -2   90.62    5.57
 -13   0   2   84.14    5.34
 -13   0   2   88.29    6.91
  13   0  -2  101.07    6.79
 -13   0   2   90.07    6.30
  13   0  -2  101.68    5.08
 -13   0   3   -0.10    2.84
  13   0  -3   -3.85    2.08
  13   0  -3   -3.53    3.23
 -13   0   3    2.84    3.45
  13   0  -3    1.31    3.33
 -13   0   3   -0.84    2.82
  13   0  -4   -4.53    2.72
 -13   0   4   -0.30    3.65
  13   0  -4    3.33    2.72
  13   0  -4    1.32    2.14
 -13   0   4    0.85    2.45
 -13   0   4    0.00    3.25
  13   0  -5    0.81    3.63
  13   0  -5    3.03    3.33
 -13   0   5    3.67    3.16
 -13   0   5   -1.29    2.47
 -13   0   5   -0.21    1.82
 -13   0   5    0.00    3.55
 -13   0   6   73.49    5.91
 -13   0   6   84.16    5.74
 -13   0   6   69.79    4.87
 -13   0   6   73.99    4.22
  13   0  -6   76.57    5.16
  13   0  -6   78.54    5.48
  13   0  -7    0.20    3.07
  13   0  -7    9.87    3.76
 -13   0   7    1.35    2.70
 -13   0   7   -2.86    3.79
 -13   0   7   -0.93    2.68
 -13   0   8   24.08    3.91
 -13   0   8   18.12    4.01
  13   0  -8   13.31    3.99
 -13   0   8   17.94    3.84
  13   0  -8    9.58    3.50
 -13   0   9   -3.96    3.13
 -13   0   9   -0.72    3.61
  13   0  -9    3.24    3.45
  13   0  -9    3.30    3.50
 -13   0   9    0.00    3.52
  13   0  -9    3.01    3.42
  13   0 -10   48.17    5.00
 -13   0  10   39.73    4.68
  13   0 -10   48.21    5.04
  13   0 -10   50.73    5.59
  13   0 -11   -0.10    3.88
 -13   0  11    3.96    3.86
  13   0 -11    1.67    3.96
  13   0 -11   -5.40    3.63
 -13   0  12   42.38    5.95
  13   0 -12   48.99    5.85
  13   0 -12   59.68    6.35
  13   0 -13    6.24    4.68
  13   0 -14   14.43    5.19
 -13  -1   1   12.43    3.26
  13   1  -1    7.66    3.37
  13   1  -1   12.58    2.86
 -13  -1   1   12.72    2.63
  13  -1  -1   20.15    3.61
  13  -1  -1   10.07    2.33
  13  -1  -1   13.32    3.76
 -13   1   1   14.51    3.47
 -13   1   1   13.45    3.52
  13  -1  -1   13.11    3.35
 -13  -1   1   11.54    3.44
 -13   1   1   18.07    4.08
  13   1  -1   16.61    3.46
 -13  -1   1   10.03    2.51
  13   1  -2   -2.62    2.20
 -13   1   2    2.96    3.78
 -13  -1   2    2.49    2.28
 -13  -1   2    5.08    3.76
  13   1  -2  -11.28    3.36
  13  -1  -2   -3.44    2.83
  13  -1  -2   -1.59    2.86
  13   1  -2   -1.42    2.64
  13  -1  -2   -4.96    3.44
  13  -1  -2    2.51    1.99
 -13   1   2   -0.10    1.36
 -13   1   2   -0.31    3.16
 -13  -1   2   -1.72    2.47
 -13  -1   2   -1.62    3.03
 -13   1   2   -0.94    3.12
 -13  -1   3    0.62    2.18
  13   1  -3    2.46    2.05
 -13   1   3   -3.58    2.97
  13   1  -3    2.83    3.44
 -13  -1   3    3.44    3.65
  13  -1  -3    2.02    2.93
  13   1  -3    6.17    3.54
  13  -1  -3    3.13    3.64
  13  -1  -3    1.47    2.52
 -13  -1   3   -5.36    3.54
 -13   1   3    4.89    3.77
 -13   1   3   -2.00    3.37
  13  -1  -4   -2.22    3.03
  13  -1  -4    4.84    2.52
 -13  -1   4    0.00    2.32
 -13   1   4   -1.02    2.87
 -13  -1   4   -3.03    3.44
  13   1  -4   -3.73    3.43
  13  -1  -4    0.00    2.58
 -13   1   4    1.63    2.96
 -13  -1   4    4.96    2.93
 -13   1   4    4.06    3.10
  13   1  -4   -3.63    2.63
 -13  -1   5   59.83    3.66
 -13  -1   5   54.58    5.16
 -13   1   5   60.49    5.32
 -13   1   5   60.72    4.50
 -13  -1   5   61.73    4.97
  13   1  -5   58.00    4.95
 -13  -1   5   57.61    2.69
  13   1  -5   57.40    5.15
  13  -1  -5   58.82    5.16
 -13   1   5   59.58    4.62
 -13   1   5   66.51    3.76
  13  -1  -5   65.57    4.75
  13  -1  -6   66.94    4.78
  13   1  -6   70.67    5.58
 -13  -1   6   71.60    5.98
  13   1  -6   81.56    5.87
 -13   1   6   73.96    5.26
 -13  -1   6   72.18    4.13
 -13   1   6   76.50    4.28
 -13   1   6   64.20    5.13
  13  -1  -6   73.38    5.18
 -13  -1   6   65.63    5.40
 -13   1   6   73.34    4.76
 -13   1   7   91.58    6.40
 -13   1   7   82.65    5.04
  13   1  -7   94.34    6.40
 -13   1   7   94.80    6.02
 -13   1   7   90.48    5.33
  13  -1  -7   99.82    6.56
 -13  -1   7   89.76    6.10
 -13  -1   7  105.23    6.86
 -13  -1   7  105.29    6.09
  13   1  -7   87.84    6.22
  13  -1  -7   98.61    6.14
  13  -1  -8  119.39    6.84
 -13   1   8  124.61    7.22
  13   1  -8  132.95    8.06
  13  -1  -8  130.43    7.23
 -13   1   8  130.46    7.37
 -13  -1   8  114.23    7.31
  13   1  -8  110.16    7.38
 -13   1   8  112.33    7.28
 -13  -1   8  108.24    7.26
 -13  -1   8  106.00    5.93
  13  -1  -8  105.30    7.41
  13   1  -9  103.52    6.25
 -13   1   9   81.92    6.38
  13   1  -9   80.55    6.08
  13   1  -9   65.38    5.37
  13  -1  -9   76.01    6.56
  13  -1  -9   96.32    6.15
 -13  -1   9   84.93    6.67
 -13   1   9   87.46    5.72
  13  -1  -9   87.23    6.76
 -13  -1   9   74.40    6.41
 -13   1   9   81.40    5.88
  13   1 -10   13.03    4.00
 -13   1  10   -1.68    3.47
  13   1 -10   -0.93    4.04
  13  -1 -10    6.06    3.66
  13  -1 -10    0.00    3.12
 -13  -1  10    6.80    4.22
  13  -1 -10    6.58    3.55
 -13   1  10    9.82    4.60
  13   1 -10   -0.11    3.38
 -13   1  10   -3.15    3.36
 -13   1  11    3.26    3.47
 -13   1  11    5.88    3.99
  13   1 -11    2.11    3.80
  13  -1 -11    7.20    3.76
  13  -1 -11    2.31    4.09
  13   1 -11    9.77    3.74
 -13  -1  11    5.37    4.03
  13   1 -11    4.22    3.29
  13  -1 -11    1.35    4.16
 -13  -1  12   15.33    4.97
  13   1 -12   15.35    4.64
 -13   1  12   12.21    4.21
  13  -1 -12   12.61    4.41
  13   1 -12   15.86    4.90
  13   1 -13   30.42    5.88
 -13  -1  13   25.93    6.12
  13  -1 -13   29.09    5.04
  13  -2  -1  103.61    5.43
 -13  -2   1   93.92    6.99
 -13   2   1  100.28    7.12
 -13   2   1   95.41    7.09
  13  -2  -1   91.63    6.83
  13  -2  -1  100.42    6.28
 -13   2   1   92.56    6.39
  13  -2  -1  100.83    7.13
 -13  -2   1   93.72    6.27
 -13  -2   1   88.51    6.65
  13   2  -1   91.70    6.56
  13   2  -1  101.30    4.75
  13   2  -1  108.44    7.21
  13  -2  -2    4.03    2.54
 -13  -2   2    7.71    2.79
 -13  -2   2   13.76    3.97
  13   2  -2    9.27    3.57
 -13   2   2    1.78    3.56
 -13   2   2   16.74    4.52
 -13  -2   2    9.23    2.10
  13  -2  -2    5.07    3.86
  13  -2  -2   12.02    2.43
 -13   2   2    6.50    3.30
  13   2  -2    1.34    1.65
 -13  -2   2    3.94    3.54
  13   2  -2    8.91    3.17
  13  -2  -2    5.28    3.25
 -13  -2   3  150.12    6.91
  13   2  -3  157.28    8.67
  13  -2  -3  176.88    7.23
  13  -2  -3  187.80    8.23
 -13   2   3  156.88    7.60
 -13  -2   3  164.07    9.86
 -13   2   3  171.48    9.67
  13  -2  -3  168.00    8.83
 -13  -2   3  155.78    9.49
  13  -2  -3  160.55   10.15
 -13   2   3  177.81    9.20
  13   2  -3  174.15    9.65
  13   2  -4   15.53    3.96
  13   2  -4   11.04    3.75
 -13  -2   4    9.82    3.64
 -13   2   4    9.47    3.09
  13  -2  -4    6.67    2.83
  13  -2  -4    9.43    3.04
 -13  -2   4   12.38    1.98
 -13  -2   4   12.20    3.93
 -13   2   4   11.04    3.51
  13  -2  -4    9.56    3.12
 -13   2   4    7.78    3.62
 -13  -2   5   44.82    4.24
  13  -2  -5   39.00    3.79
 -13   2   5   38.40    3.61
 -13   2   5   30.24    4.54
  13  -2  -5   43.19    4.68
  13  -2  -5   42.99    3.95
 -13  -2   5   41.61    2.90
  13   2  -5   38.16    4.25
  13   2  -5   46.47    4.36
 -13   2   5   42.99    4.37
 -13  -2   5   41.52    4.55
  13   2  -6    1.52    3.04
  13   2  -6   -2.13    3.24
 -13   2   6   -5.18    3.21
 -13   2   6    0.21    3.15
 -13  -2   6   -2.22    3.23
 -13   2   6    0.11    3.80
  13  -2  -6    3.25    3.15
  13  -2  -6   -0.51    3.27
 -13   2   6    5.38    2.59
 -13  -2   6    9.41    3.84
 -13  -2   6   -0.95    2.32
 -13  -2   7  186.63    8.41
 -13  -2   7  188.30    9.96
  13  -2  -7  170.57   10.15
 -13   2   7  174.94    9.24
  13   2  -7  200.29   10.07
 -13   2   7  189.31    9.23
  13   2  -7  186.03   10.55
 -13   2   7  181.90    8.88
  13  -2  -7  179.46    9.56
  13  -2  -7  197.57   11.02
 -13   2   7  192.52   10.64
 -13  -2   7  161.84   10.02
 -13   2   8    7.87    3.15
  13  -2  -8    3.73    3.21
  13   2  -8    4.47    4.06
 -13   2   8   -0.94    3.14
 -13   2   8    8.10    3.53
  13  -2  -8    8.51    2.91
 -13   2   8   10.74    4.17
  13  -2  -8    9.43    4.14
 -13  -2   8    5.91    3.67
 -13  -2   8    5.78    4.16
  13   2  -8   -2.96    3.37
 -13   2   9   17.05    4.60
  13  -2  -9    7.24    3.41
 -13  -2   9   10.68    3.36
  13  -2  -9   14.00    3.55
 -13   2   9    8.95    3.47
 -13  -2   9   12.49    3.48
  13  -2  -9    8.98    3.45
  13   2  -9   11.06    3.38
 -13   2   9   10.53    3.47
  13   2  -9   11.29    3.66
  13  -2 -10   -1.37    3.26
  13   2 -10    1.63    3.26
 -13  -2  10    6.84    4.29
 -13   2  10    3.49    3.60
  13   2 -10    9.26    4.73
  13   2 -10   -4.89    3.08
  13  -2 -10   -0.52    2.92
 -13   2  10    1.58    3.90
 -13   2  10   -0.73    3.25
 -13   2  11  135.04    9.35
  13   2 -11  166.30    9.93
 -13   2  11  153.00   10.61
 -13  -2  11  149.42   10.47
  13  -2 -11  158.82    9.98
  13   2 -11  123.18    7.97
  13  -2 -11  166.79    8.87
  13   2 -11  159.42   10.35
  13   2 -12    3.89    4.81
 -13   2  12    4.99    4.56
  13   2 -12    1.56    5.09
 -13  -2  12    6.59    4.94
  13  -2 -12   -6.89    4.77
 -13   2  13   51.32    7.85
  13   2 -13   77.68    8.42
 -13  -2  13   45.56    6.51
  13  -2 -13   68.81    7.11
 -13   3   1   -4.18    3.13
  13  -3  -1    5.21    2.96
 -13  -3   1   -3.30    3.08
 -13  -3   1    1.34    3.19
  13  -3  -1    1.70    2.65
 -13  -3   1   -2.94    2.94
  13   3  -1    0.52    3.01
 -13   3   1   -4.14    3.11
 -13   3   1   -1.04    3.33
  13  -3  -1   -2.25    3.17
  13   3  -1   -0.52    1.14
  13  -3  -1    4.98    3.18
  13   3  -1    1.54    2.88
 -13   3   2   74.13    6.33
 -13  -3   2   79.30    6.15
 -13  -3   2   65.66    5.47
  13   3  -2   80.23    5.89
 -13   3   2   65.35    5.53
  13  -3  -2   72.10    5.72
  13  -3  -2   73.63    5.94
 -13  -3   2   70.52    5.67
 -13   3   2   70.93    5.40
  13  -3  -2   77.20    5.42
  13  -3  -2   62.52    4.86
  13   3  -2   68.13    5.54
  13  -3  -3   70.23    6.01
 -13   3   3   83.10    5.93
 -13   3   3   76.38    6.36
 -13   3   3   83.90    5.65
 -13  -3   3   82.38    6.36
  13  -3  -3   62.82    5.51
  13   3  -3   68.36    6.12
 -13  -3   3   74.67    5.82
  13   3  -3   75.81    5.24
  13  -3  -3   78.18    5.00
  13  -3  -3   78.07    5.59
 -13  -3   4   60.38    5.34
 -13   3   4   52.77    4.68
 -13   3   4   56.60    4.69
  13   3  -4   58.26    5.11
 -13   3   4   50.28    4.58
  13  -3  -4   51.66    4.70
  13   3  -4   50.35    5.19
 -13  -3   4   51.07    4.88
 -13   3   4   51.80    3.33
 -13  -3   4   53.00    2.44
  13  -3  -4   49.53    4.59
  13  -3  -4   56.32    4.57
 -13  -3   5  187.95   10.69
 -13  -3   5  175.06    6.97
 -13   3   5  173.88    9.15
 -13   3   5  178.55   11.29
  13  -3  -5  189.22   10.77
  13   3  -5  202.50    9.89
 -13   3   5  193.31    9.89
  13  -3  -5  169.67    8.93
  13   3  -5  176.11   10.26
 -13  -3   5  185.82    6.38
 -13  -3   5  184.39   10.73
  13  -3  -5  188.55    9.49
 -13  -3   6  145.98    8.47
  13  -3  -6  141.63    8.93
  13  -3  -6  145.07    8.75
 -13  -3   6  138.95    6.14
  13  -3  -6  134.60    7.64
 -13  -3   6  143.68    8.58
 -13   3   6  154.99    8.34
 -13   3   6  139.39    6.65
  13   3  -6  133.16    8.73
 -13   3   6  125.93    7.40
 -13   3   6  139.93    7.87
  13   3  -6  144.90    8.94
 -13   3   7   16.53    3.66
 -13  -3   7   20.58    4.34
 -13  -3   7   10.58    2.65
  13  -3  -7    9.04    2.98
 -13   3   7   12.30    2.81
  13   3  -7   22.21    3.85
  13  -3  -7   12.23    4.25
  13   3  -7   10.35    3.96
 -13   3   7   13.13    3.36
 -13   3   7    8.68    2.93
 -13  -3   7   13.11    3.63
 -13  -3   8    1.31    3.84
  13   3  -8    0.91    3.86
 -13   3   8   -3.56    3.98
  13  -3  -8   -0.93    3.82
 -13   3   8   -0.63    3.86
  13   3  -8    1.72    3.35
 -13   3   8    4.53    2.95
 -13   3   8    2.31    3.05
  13  -3  -8   -4.16    2.60
 -13  -3   8    2.72    3.33
  13   3  -9    4.38    3.36
  13   3  -9    0.41    4.16
 -13   3   9    6.56    2.86
 -13  -3   9   -3.03    4.05
 -13   3   9    3.26    2.95
  13  -3  -9    7.21    3.03
 -13   3   9   13.47    3.79
  13  -3  -9    9.74    3.14
 -13   3   9    7.79    4.10
 -13  -3  10    7.92    3.76
  13   3 -10    7.42    3.56
  13   3 -10   14.32    4.09
  13  -3 -10    9.47    3.33
  13  -3 -10    3.37    3.48
 -13   3  10    3.29    4.88
 -13   3  10    5.83    3.07
 -13   3  10    5.20    3.93
 -13   3  10   -1.36    2.72
  13   3 -10   -4.06    3.10
  13  -3 -11    5.83    3.71
  13   3 -11    4.69    4.07
 -13  -3  11    1.12    3.87
 -13   3  11    2.35    5.44
  13   3 -12   13.99    5.31
 -13  -3  12    8.61    4.61
 -13   3  12    0.32    5.89
  13  -3 -12   13.71    4.15
  13  -3 -13   18.08    4.79
 -13   3  13   12.21    5.78
  13   3 -13   10.65    5.63
 -13  -3  13    4.94    6.08
 -13  -4   1   -0.83    3.00
  13   4  -1   19.55    4.18
 -13   4   1    9.85    4.82
  13  -4  -1    5.66    4.22
 -13  -4   1    1.49    3.82
 -13   4   1    4.91    4.18
  13  -4  -1    8.06    4.56
  13  -4  -1    4.13    3.29
  13  -4  -1    1.33    4.10
 -13  -4   1    3.06    4.28
 -13  -4   2    4.12    3.92
  13  -4  -2    5.13    4.21
  13   4  -2   -5.10    3.33
 -13   4   2    6.42    4.32
 -13   4   2    4.61    3.77
  13  -4  -2    4.72    3.80
 -13  -4   2    0.43    2.88
 -13   4   2   -0.21    3.48
  13  -4  -2    6.57    4.24
 -13  -4   2   -0.41    4.27
  13   4  -2   -3.72    3.82
  13  -4  -2    3.69    3.17
  13   4  -3   -0.21    4.01
 -13  -4   3    6.58    4.25
  13  -4  -3   -0.42    3.02
 -13   4   3    2.10    3.89
 -13   4   3   -4.23    4.12
  13  -4  -3    8.59    4.09
  13  -4  -3   -1.48    3.69
  13  -4  -3    0.21    3.60
 -13  -4   3    7.39    3.18
  13   4  -3    8.08    3.11
 -13   4   3    2.52    3.47
  13  -4  -4  121.34    6.99
 -13  -4   4  118.30    7.45
  13   4  -4  133.85    8.19
  13  -4  -4  113.60    7.24
 -13   4   4   99.10    7.49
  13  -4  -4  104.06    8.45
 -13   4   4  127.19    7.34
  13   4  -4  128.48    7.12
 -13   4   4  119.42    7.77
 -13  -4   4  124.01    8.39
  13  -4  -4  129.56    8.05
 -13   4   4  119.76    5.37
 -13   4   5   41.48    4.54
  13   4  -5   48.26    4.51
 -13   4   5   43.98    4.64
  13  -4  -5   35.28    4.54
 -13   4   5   39.37    4.60
 -13  -4   5   42.81    5.44
 -13  -4   5   38.63    4.77
 -13   4   5   43.66    3.68
  13  -4  -5   43.28    4.37
  13  -4  -5   44.30    4.96
  13   4  -5   36.91    4.79
  13  -4  -5   33.04    5.03
 -13  -4   5   47.92    2.57
 -13   4   6  274.81   11.90
 -13   4   6  289.42   12.95
  13  -4  -6  274.88   15.36
  13  -4  -6  271.71   13.56
 -13  -4   6  284.15   14.50
 -13   4   6  282.83   13.39
  13   4  -6  273.37   14.86
 -13   4   6  258.20   13.16
  13   4  -6  315.55   15.62
 -13  -4   6  278.33   10.49
 -13   4   6  271.73   13.30
  13  -4  -6  283.27   13.72
 -13  -4   6  295.11   14.55
 -13   4   7    3.66    2.72
 -13   4   7    2.61    3.55
 -13  -4   7    4.33    3.93
 -13   4   7    0.95    3.39
 -13  -4   7    2.21    3.42
 -13  -4   7   -5.54    2.82
 -13   4   7   12.44    4.60
  13   4  -7    3.25    3.35
  13  -4  -7   -6.52    3.83
  13  -4  -7    3.18    2.36
  13  -4  -7   11.83    3.32
 -13   4   7   -2.23    3.39
  13   4  -7   -0.51    3.96
 -13  -4   8    0.91    3.62
 -13   4   8   11.12    3.78
  13   4  -8    7.30    4.06
 -13   4   8    6.67    3.07
  13  -4  -8    7.40    3.13
 -13   4   8   13.21    4.30
 -13  -4   8    0.73    3.25
 -13  -4   8    6.23    4.63
  13  -4  -8    4.57    3.12
  13   4  -8    9.03    3.86
 -13   4   8    7.77    3.15
 -13   4   9   16.28    4.86
 -13  -4   9   15.81    3.93
  13  -4  -9   11.35    3.54
 -13   4   9   15.46    3.07
 -13   4   9   17.86    5.18
 -13  -4   9   15.87    4.21
  13  -4  -9    9.94    3.03
  13   4  -9   21.00    4.36
 -13   4   9   12.35    3.04
 -13   4  10   98.22    8.22
 -13   4  10   93.55    8.01
 -13   4  10   82.03    5.19
  13  -4 -10  103.85    7.49
  13   4 -10  105.90    8.03
 -13  -4  10   92.25    8.29
 -13  -4  10   81.20    7.40
 -13   4  11  -12.69    5.70
  13   4 -11   -3.05    4.37
 -13  -4  11   -0.42    5.05
  13  -4 -11    4.95    3.48
 -13   4  11    2.14    5.04
 -13  -4  11    0.51    4.16
 -13   4  12   79.66    9.24
 -13  -4  12   82.67    9.39
  13   4 -12  122.71   10.41
  13  -4 -12  101.23    7.74
 -13   4  12   94.50   10.49
 -13  -5   1    6.24    3.33
  13  -5  -1   -4.45    4.24
 -13   5   1   -3.05    3.69
 -13  -5   1    4.66    4.55
  13  -5  -1    3.61    4.75
 -13   5   1   -1.57    4.93
  13  -5  -1   -1.34    3.51
 -13  -5   1    1.64    4.21
  13   5  -1    1.05    3.37
  13   5  -2    0.21    4.30
 -13  -5   2    3.07    4.40
  13  -5  -2   -6.08    4.23
  13  -5  -2   -2.43    3.06
 -13   5   2    4.21    4.10
 -13  -5   2    1.56    4.15
 -13   5   2   -2.22    3.28
 -13  -5   2   -2.87    3.93
  13  -5  -2    3.41    3.51
  13  -5  -3  110.81    6.79
  13   5  -3  109.43    6.17
  13  -5  -3   94.64    6.89
 -13   5   3   95.93    6.88
  13  -5  -3  105.99    6.96
 -13   5   3   88.56    7.33
  13  -5  -3   86.76    7.85
 -13  -5   3   80.23    6.30
 -13  -5   3   90.07    7.75
  13   5  -4   11.83    4.46
  13  -5  -4   15.17    3.84
  13  -5  -4   17.77    4.84
  13  -5  -4   22.66    4.22
 -13   5   4   10.86    4.22
 -13   5   4   22.69    5.15
 -13  -5   4   16.18    4.81
  13  -5  -4   24.85    4.09
 -13  -5   4   14.51    4.16
 -13   5   4   16.30    4.37
 -13   5   5   53.98    5.24
 -13   5   5   45.15    4.70
  13   5  -5   52.58    5.67
 -13  -5   5   46.36    5.56
  13  -5  -5   41.85    5.24
 -13  -5   5   44.06    3.19
  13  -5  -5   48.98    4.58
 -13  -5   5   41.48    5.59
 -13   5   5   37.91    3.69
  13  -5  -5   53.63    5.21
 -13   5   5   31.34    4.09
 -13  -5   6   85.95    7.05
 -13  -5   6   82.21    3.61
 -13   5   6   83.36    5.84
 -13   5   6   76.38    6.21
  13   5  -6   96.76    7.49
  13  -5  -6   79.85    5.81
 -13  -5   6   79.47    3.51
  13  -5  -6   88.73    7.41
  13  -5  -6   77.43    6.38
 -13   5   6   88.57    6.80
 -13   5   6   74.93    5.65
 -13  -5   6   91.24    6.98
 -13   5   7   19.12    3.63
 -13   5   7   13.97    3.84
  13  -5  -7   17.86    3.29
 -13  -5   7    7.97    2.83
  13   5  -7   15.31    4.08
 -13   5   7   11.48    3.13
 -13  -5   7    8.45    3.72
  13  -5  -7   14.74    3.56
 -13   5   7   13.36    3.76
 -13  -5   7   21.38    5.42
 -13   5   7   16.18    5.12
  13   5  -8   25.13    5.19
  13  -5  -8   31.21    3.53
 -13   5   8   14.28    3.52
 -13   5   8   33.70    5.99
 -13  -5   8   25.51    5.22
 -13  -5   8   25.80    3.98
 -13   5   8   34.24    5.25
 -13   5   8   19.13    3.24
 -13   5   8   30.10    5.23
  13  -5  -8   20.94    3.46
 -13   5   9    9.43    5.62
 -13  -5   9    3.82    4.62
 -13   5   9    5.09    4.98
  13   5  -9   -0.81    4.68
 -13  -5   9   -5.53    3.55
 -13   5   9    0.72    2.69
  13  -5  -9   -4.51    3.04
 -13   5  10   24.95    4.93
  13  -5 -10   22.84    3.46
 -13  -5  10   25.09    4.71
 -13   5  10   13.17    6.21
 -13  -5  10   19.44    4.94
  13   5 -10   28.26    5.08
  13   5 -11   -5.91    5.19
  13  -5 -11    0.52    2.41
 -13  -5  11   -2.53    5.26
 -13   5  11    5.62    5.19
 -13   5  11    1.51    4.64
 -13   5  12   -4.54    6.92
  13   5 -12    7.35    6.74
 -13  -5  12    3.25    6.00
 -13   5  12    3.91    5.43
  13   6  -1  131.32    8.88
  13  -6  -1  112.31    9.12
 -13   6   1  101.38    8.61
 -13  -6   1  106.84    8.82
 -13   6   1  117.49    9.79
  13  -6  -1  116.56    9.34
 -13  -6   1  131.48    8.98
 -13  -6   1  122.18    8.87
 -13  -6   2   25.39    4.47
 -13  -6   2   21.30    4.45
  13  -6  -2   13.03    4.45
  13  -6  -2   19.03    5.10
  13  -6  -2   18.88    4.78
 -13   6   2   16.68    5.04
 -13   6   2   14.94    5.01
 -13  -6   2   21.16    4.95
  13   6  -2   25.50    5.27
 -13   6   3   36.11    4.93
 -13  -6   3   42.01    5.18
  13  -6  -3   42.35    5.26
  13  -6  -3   38.69    5.62
  13   6  -3   48.17    4.94
 -13  -6   3   41.64    5.83
 -13   6   3   48.20    5.57
  13  -6  -3   42.49    5.64
  13  -6  -4    7.36    4.94
  13  -6  -4   14.67    4.30
 -13   6   4    9.78    3.98
 -13  -6   4    7.60    4.83
  13   6  -4    6.36    4.49
 -13   6   4   16.19    4.39
 -13  -6   4   15.32    5.11
  13  -6  -4   12.71    4.20
  13  -6  -5   12.93    3.68
 -13   6   5    1.25    4.06
 -13  -6   5    8.22    2.42
  13  -6  -5   15.40    3.57
 -13   6   5    1.72    4.09
  13   6  -5   10.68    4.77
 -13  -6   5    4.47    5.08
 -13  -6   5    5.91    4.59
 -13   6   6    2.76    3.71
 -13  -6   6   -7.59    4.55
 -13   6   6    6.03    4.88
 -13  -6   6    3.54    4.04
  13   6  -6    0.41    4.43
 -13   6   6    1.88    2.71
 -13   6   6   -1.62    3.56
 -13  -6   6    2.82    2.93
  13  -6  -6    3.06    3.06
  13  -6  -6    6.01    3.48
 -13   6   7    6.98    5.42
  13   6  -7    2.15    4.72
 -13   6   7    6.21    4.28
 -13   6   7    0.10    2.60
  13  -6  -7    2.01    3.17
 -13  -6   7   -2.01    4.73
 -13  -6   7    0.10    4.83
  13  -6  -8    4.76    2.96
 -13   6   8   -0.22    4.84
  13   6  -8    9.40    4.19
 -13   6   8    6.53    2.49
 -13  -6   8    3.72    4.12
 -13   6   8    4.62    4.30
 -13   6   8   -3.99    5.04
 -13   6   9   11.99    5.94
 -13  -6   9    4.02    5.12
 -13   6   9    1.06    4.35
  13   6  -9    2.45    5.20
  13  -6  -9    1.16    2.54
 -13   6  10   17.07    5.48
  13   6 -10   17.34    4.89
 -13   6  10   10.19    6.44
 -13  -6  10    3.22    4.63
 -13   6  11   40.86    8.46
 -13  -6  11   45.10    7.87
  13   6 -11   61.64    7.96
 -13   6  11   36.07    7.04
 -13   7   1   11.69    6.47
 -13  -7   1   13.04    4.84
 -13  -7   1    6.98    4.69
 -13   7   1    4.38    5.55
  13  -7  -1   10.51    5.20
  13   7  -2    0.11    4.43
 -13  -7   2   -2.43    3.91
 -13  -7   2   -2.81    4.58
 -13   7   2    2.19    4.49
  13  -7  -2   -3.39    5.52
  13  -7  -2   12.02    4.91
 -13   7   2    1.82    4.83
 -13  -7   3  -11.23    5.09
  13   7  -3    0.11    4.41
 -13   7   3   -0.97    4.74
 -13   7   3   -5.21    4.27
  13  -7  -3   -2.73    3.99
 -13  -7   3   -0.31    4.56
 -13  -7   4    6.27    5.04
 -13  -7   4    5.08    4.24
  13   7  -4    7.85    4.81
 -13   7   4   -6.03    5.40
  13  -7  -4    2.63    3.79
 -13  -7   4    0.00    5.25
 -13   7   5   28.49    5.50
 -13  -7   5   16.18    5.63
  13  -7  -5   15.32    4.02
  13   7  -5   13.01    5.31
 -13  -7   5   10.21    5.20
 -13  -7   6   62.13    6.49
 -13  -7   6   40.33    6.52
  13  -7  -6   65.83    5.21
  13   7  -6   67.37    6.73
 -13   7   6   62.98    6.64
 -13  -7   7   34.68    5.75
  13   7  -7   18.85    4.95
  13  -7  -7   34.26    3.92
 -13   7   7   48.98    7.18
 -13   7   8   51.89    6.93
 -13  -7   8   39.50    6.94
  13   7  -8   57.82    7.70
  13  -7  -8   47.17    4.11
 -13   7   8   52.35    6.92
 -13  -7   9    0.80    5.02
  13   7  -9    9.43    5.84
 -13   7   9   19.08    6.79
 -13   7   9   22.47    6.79
 -13   7  10    8.26    5.37
  13   7 -10   -2.36    5.84
 -13  -7  10   -9.45    6.23
 -13   7  10    6.23    6.12
 -13   8   1    7.90    5.51
  13  -8  -1   -0.73    5.43
 -13  -8   1    4.40    5.34
 -13  -8   1    2.91    4.67
  13  -8  -2   35.22    5.98
 -13   8   2   52.05    6.87
 -13  -8   2   44.74    6.75
 -13  -8   2   38.49    7.91
  13  -8  -3   -0.42    4.21
 -13  -8   3    3.31    3.83
 -13   8   3   -2.18    4.87
 -13  -8   3   -6.46    6.25
 -13   8   4   14.79    6.31
  13  -8  -4   27.83    5.27
 -13  -8   4   40.08    6.48
 -13  -8   4   23.58    6.91
  13   8  -5    7.19    5.21
 -13  -8   5   -5.51    5.72
 -13   8   5    1.45    5.89
  13  -8  -5   -0.21    3.79
  13  -8  -6    4.30    3.46
  13   8  -6    0.42    5.40
 -13  -8   6    3.35    5.48
 -13   8   6    6.82    4.65
 -13   8   7    4.57    6.02
  13   8  -7   -2.48    5.28
 -13  -8   7   -1.92    5.76
  13  -8  -7    6.43    3.32
  13   8  -8   15.28    6.40
 -13   8   8   25.87    6.92
 -12   0   1   -0.10    1.87
  12   0  -1   -1.27    2.33
 -12   0   1    2.03    2.84
  12   0  -1    1.93    2.74
  12   0  -1    0.51    2.75
 -12   0   1    4.89    2.85
 -12   0   1    2.91    2.49
  12   0  -1    2.43    1.38
 -12   0   2  360.96   16.58
  12   0  -2  378.56   13.69
 -12   0   2  352.60   15.58
  12   0  -2  393.60   16.53
  12   0  -2  364.43   17.43
 -12   0   2  392.09   16.59
 -12   0   3    4.37    2.74
  12   0  -3    1.41    3.03
 -12   0   3   -3.26    2.31
  12   0  -3   -2.93    2.32
 -12   0   3    3.85    2.94
  12   0  -3    2.08    2.18
  12   0  -4  189.99    9.68
 -12   0   4  179.98    9.84
 -12   0   4  174.26    8.09
 -12   0   4  188.83    9.16
  12   0  -4  197.53    9.39
  12   0  -5   -3.13    3.03
 -12   0   5   -5.88    3.24
 -12   0   5    1.15    1.68
 -12   0   5    1.17    2.46
  12   0  -5   -1.31    3.33
 -12   0   5   -0.10    3.06
  12   0  -6  202.54    9.84
 -12   0   6  183.37    8.59
 -12   0   6  178.13    9.68
 -12   0   6  195.47    9.14
  12   0  -6  202.28    9.47
 -12   0   7    0.10    3.08
  12   0  -7   -5.23    3.18
  12   0  -7   -1.83    2.55
 -12   0   7   -2.99    3.10
 -12   0   7   -1.95    2.66
 -12   0   8   79.20    5.76
 -12   0   8   68.73    5.57
  12   0  -8   76.53    5.48
  12   0  -8   73.32    5.23
 -12   0   8   84.14    5.51
  12   0  -8   74.77    6.06
  12   0  -9    0.00    3.32
  12   0  -9   -3.51    3.30
 -12   0   9   -0.41    2.69
  12   0  -9    1.68    3.14
 -12   0   9   -3.86    2.92
  12   0 -10   32.50    4.62
 -12   0  10   21.85    4.37
  12   0 -10   38.53    4.66
  12   0 -10   31.01    4.37
 -12   0  10   37.21    4.60
  12   0 -11    0.42    3.54
  12   0 -11   -5.75    3.77
  12   0 -11    5.29    3.84
 -12   0  11    1.56    3.65
  12   0 -12    4.05    4.05
 -12   0  12    9.08    4.28
  12   0 -12   10.33    4.07
  12   0 -13    2.80    4.26
  12   0 -14   21.34    5.80
 -12   1   1   -1.64    3.48
  12  -1  -1    2.65    2.01
  12   1  -1   -3.36    3.26
 -12  -1   1    0.73    2.51
  12   1  -1    2.66    3.88
 -12   1   1    1.04    2.49
 -12  -1   1    2.75    2.44
 -12   1   1    1.33    2.96
 -12  -1   1    2.34    3.46
  12  -1  -1    1.93    2.95
  12   1  -1    8.03    2.43
  12  -1  -1    5.90    3.96
  12  -1  -1    5.62    2.86
 -12  -1   1  -11.13    3.44
 -12   1   2   70.00    4.74
  12   1  -2   87.46    5.69
  12  -1  -2   78.58    4.88
  12   1  -2   83.38    3.99
 -12  -1   2   80.79    5.99
  12  -1  -2   91.18    6.08
 -12  -1   2   78.73    4.23
  12  -1  -2   76.84    5.27
 -12   1   2   85.81    6.14
 -12  -1   2   76.85    5.56
 -12   1   2   73.06    5.51
  12   1  -2   76.34    5.58
 -12   1   2   77.86    3.53
  12  -1  -2   76.28    3.99
 -12  -1   3   11.01    3.44
  12  -1  -3    9.63    2.62
 -12   1   3    9.41    3.07
  12   1  -3    4.34    3.44
 -12   1   3   15.46    3.18
 -12  -1   3    6.58    3.14
 -12  -1   3    8.96    2.29
  12   1  -3    9.61    2.93
 -12   1   3    1.33    2.75
  12  -1  -3    8.79    2.63
  12   1  -3    9.18    1.94
  12  -1  -3   14.34    3.13
  12   1  -4    8.07    3.23
 -12  -1   4    3.23    3.33
 -12  -1   4    7.58    2.24
 -12   1   4    4.39    3.57
 -12  -1   4    1.11    3.24
  12  -1  -4    0.93    2.47
  12  -1  -4    5.75    2.72
 -12   1   4    2.97    2.87
  12   1  -4    3.13    3.43
  12  -1  -4    7.06    3.23
 -12   1   4    3.85    3.00
 -12   1   5   22.07    3.68
 -12  -1   5   30.10    4.04
  12   1  -5   20.12    3.84
 -12   1   5   16.50    2.98
 -12   1   5   24.76    2.75
 -12  -1   5   16.93    3.55
 -12   1   5   18.25    3.28
  12  -1  -5   19.00    3.24
 -12  -1   5   16.25    2.46
 -12  -1   5   18.16    1.63
  12   1  -5   27.03    3.93
  12  -1  -5   19.42    3.44
 -12   1   6   17.84    3.28
 -12  -1   6   18.49    2.80
 -12   1   6   15.01    2.57
  12  -1  -6   18.48    3.45
  12   1  -6   23.35    3.76
 -12   1   6   17.22    3.09
  12   1  -6   16.18    3.44
  12  -1  -6   12.83    3.06
 -12  -1   6   18.02    3.67
 -12  -1   6   21.17    3.65
 -12   1   6   17.60    3.46
 -12   1   7   38.21    4.25
 -12   1   7   36.83    4.13
 -12   1   7   35.14    3.85
 -12  -1   7   37.65    3.67
 -12  -1   7   39.47    4.48
 -12  -1   7   39.83    4.51
  12  -1  -7   38.98    3.89
  12  -1  -7   37.25    3.81
  12   1  -7   49.15    4.57
  12   1  -7   47.08    4.19
  12  -1  -8   21.07    3.32
 -12  -1   8   22.65    3.60
 -12   1   8   20.69    3.62
  12   1  -8   11.63    3.47
 -12  -1   8    7.26    3.07
  12  -1  -8   19.22    3.64
 -12   1   8   15.07    3.14
  12   1  -8   19.72    3.90
  12  -1  -8   16.82    3.41
 -12   1   8   26.60    3.95
  12   1  -9   59.73    5.26
  12  -1  -9   60.16    4.70
 -12  -1   9   54.01    4.93
 -12  -1   9   51.93    4.45
  12  -1  -9   61.28    5.31
  12   1  -9   55.86    4.65
 -12   1   9   54.52    5.00
  12   1  -9   52.31    4.92
 -12   1   9   57.09    5.13
 -12   1   9   51.31    5.04
  12  -1  -9   69.15    5.21
 -12   1  10   64.07    4.83
  12   1 -10   68.27    5.49
 -12   1  10   56.19    5.26
 -12  -1  10   56.28    5.47
  12  -1 -10   60.76    5.13
  12  -1 -10   64.46    5.01
  12   1 -10   60.95    5.39
  12   1 -10   54.62    5.34
  12  -1 -10   58.97    5.52
  12  -1 -11   16.67    4.06
 -12   1  11   13.36    4.10
  12  -1 -11   24.33    4.89
  12   1 -11   24.70    4.52
  12   1 -11   17.59    4.32
  12   1 -11   22.67    4.26
 -12  -1  11   17.89    4.65
  12  -1 -11   22.24    4.41
  12   1 -12    3.03    4.49
 -12   1  12    8.83    3.99
  12  -1 -12   -3.36    4.30
 -12  -1  12    8.40    3.63
  12   1 -12    0.82    4.22
  12   1 -13   63.70    7.01
  12  -1 -13   55.96    6.61
 -12  -1  13   39.44    6.75
  12   2  -1  127.98    7.10
 -12   2   1  107.76    6.42
  12  -2  -1  102.16    7.14
  12   2  -1  106.12    6.75
 -12   2   1  105.51    6.81
  12  -2  -1  109.23    6.17
 -12  -2   1  115.23    5.98
  12   2  -1  113.44    4.96
 -12  -2   1  112.78    7.49
  12  -2  -1  114.39    6.83
  12  -2  -1  103.59    5.53
 -12   2   1  113.46    7.10
 -12  -2   1   98.23    6.74
  12   2  -2   13.13    1.64
 -12  -2   2   23.00    3.77
 -12  -2   2   12.40    1.79
  12  -2  -2    8.12    3.76
  12  -2  -2   14.74    3.86
  12  -2  -2   16.56    2.43
  12  -2  -2   11.96    3.07
 -12  -2   2    9.49    3.63
 -12   2   2   16.55    4.11
 -12   2   2   17.23    3.89
  12   2  -2    7.05    3.78
  12   2  -2   18.82    3.87
 -12   2   2    5.99    3.92
  12   2  -3  342.34   16.30
 -12   2   3  344.52   13.25
 -12  -2   3  332.10   14.44
 -12   2   3  320.41   14.43
  12  -2  -3  324.41   15.24
 -12   2   3  321.58   14.78
  12  -2  -3  354.53   13.73
 -12  -2   3  332.11   16.24
 -12  -2   3  306.01   12.57
  12  -2  -3  351.88   13.43
  12  -2  -3  317.04   13.80
  12   2  -3  326.47   14.41
  12   2  -4   -0.61    3.24
  12   2  -4   -0.81    3.65
 -12  -2   4   -2.12    3.44
 -12  -2   4   -0.50    3.22
  12  -2  -4    3.55    3.55
  12  -2  -4    4.65    2.83
  12  -2  -4    1.14    2.90
 -12   2   4   -1.28    3.20
 -12   2   4   -2.78    2.99
 -12  -2   4   -0.84    1.80
 -12   2   4    5.56    3.19
  12   2  -5   46.15    4.66
  12   2  -5   61.54    4.96
 -12   2   5   46.30    3.61
 -12  -2   5   48.67    3.22
  12  -2  -5   50.62    4.36
  12  -2  -5   57.45    4.78
 -12  -2   5   55.51    5.05
 -12  -2   5   43.60    4.64
 -12   2   5   46.54    4.23
 -12   2   5   44.23    3.72
 -12   2   5   45.84    4.24
 -12  -2   6   59.79    5.25
 -12   2   6   63.60    5.60
 -12   2   6   64.38    4.57
 -12   2   6   62.76    4.68
 -12   2   6   55.49    5.35
 -12  -2   6   73.68    5.47
  12   2  -6   73.20    5.47
  12   2  -6   69.17    5.28
  12  -2  -6   61.48    4.59
 -12  -2   6   54.47    3.92
  12  -2  -6   69.35    4.81
 -12   2   7  150.51    7.75
 -12   2   7  155.03    7.62
  12   2  -7  158.22    8.66
 -12   2   7  155.18    9.07
 -12  -2   7  155.86    8.71
 -12  -2   7  143.04    8.13
  12  -2  -7  151.45    8.87
  12   2  -7  164.98    8.43
  12  -2  -7  154.11    8.26
 -12   2   7  159.76    8.38
  12  -2  -7  155.17    8.56
 -12  -2   8    0.82    2.96
  12  -2  -8    5.42    3.02
 -12   2   8    5.03    3.14
 -12   2   8    2.81    3.44
  12  -2  -8    4.56    3.11
  12  -2  -8   -3.41    2.90
  12   2  -8    5.89    3.05
  12   2  -8    2.86    3.68
 -12   2   8    2.21    3.26
 -12  -2   8    2.23    3.35
  12   2  -9   23.62    3.71
 -12  -2   9   31.69    4.79
 -12   2   9   30.44    4.32
 -12   2   9   30.93    3.90
 -12   2   9   26.09    4.40
 -12  -2   9   28.60    4.41
  12   2  -9   27.79    4.61
  12   2  -9   32.89    4.79
  12  -2  -9   30.58    4.96
  12  -2  -9   20.17    3.14
  12  -2  -9   22.28    3.87
 -12   2  10    2.93    2.83
  12  -2 -10    5.37    3.58
  12   2 -10    3.67    3.16
 -12   2  10    0.63    4.75
 -12  -2  10    2.76    3.99
  12  -2 -10    7.02    4.23
  12  -2 -10    1.46    3.33
 -12   2  10    0.00    3.49
  12   2 -10    0.52    3.50
  12   2 -10   -4.47    3.19
  12   2 -11   56.76    5.27
  12   2 -11   72.12    6.55
 -12  -2  11   72.43    7.09
  12  -2 -11   58.82    4.67
  12   2 -11   57.98    6.63
  12  -2 -11   65.82    6.04
 -12   2  11   60.27    6.15
 -12   2  11   58.38    6.15
 -12  -2  12    2.68    4.74
  12   2 -12    1.33    4.82
  12  -2 -12    3.39    3.92
  12   2 -12   -3.54    4.79
 -12  -2  13   47.09    7.25
  12   2 -13   52.17    7.40
  12  -2 -13   46.15    6.57
  12   3  -1   25.91    3.42
 -12   3   1   25.61    4.50
  12  -3  -1   20.22    3.78
  12   3  -1   23.39    1.44
  12   3  -1   18.40    3.91
  12  -3  -1   25.43    3.50
 -12  -3   1   19.07    3.73
 -12   3   1   17.29    3.65
 -12  -3   1   17.23    3.95
 -12   3   1   18.86    3.73
  12  -3  -1   24.89    3.89
  12  -3  -1   24.06    3.08
 -12  -3   1   27.00    3.80
 -12  -3   2   88.70    6.25
 -12   3   2   83.24    6.23
  12   3  -2   71.29    5.22
 -12   3   2   78.40    5.51
  12  -3  -2   72.65    4.55
 -12  -3   2   71.24    5.87
  12  -3  -2   83.65    5.83
 -12  -3   2   91.70    6.20
 -12   3   2   76.75    5.95
  12  -3  -2   83.77    5.62
  12  -3  -2   79.64    4.99
  12   3  -2   90.65    6.40
  12  -3  -3   40.54    4.11
  12   3  -3   37.08    4.59
 -12  -3   3   33.10    4.28
 -12   3   3   35.83    4.14
  12   3  -3   36.83    4.10
 -12   3   3   40.76    4.27
 -12   3   3   36.16    4.17
  12  -3  -3   38.27    4.48
  12  -3  -3   36.69    3.54
 -12   3   3   39.59    1.99
 -12  -3   3   36.10    4.64
  12  -3  -3   41.43    4.08
  12   3  -4  145.69    8.58
 -12   3   4  125.84    6.38
 -12   3   4  128.50    8.35
 -12   3   4  137.36    7.50
 -12   3   4  140.78    7.58
  12  -3  -4  145.82    7.30
  12  -3  -4  112.61    7.01
 -12  -3   4  130.37    8.52
  12  -3  -4  142.72    8.09
 -12  -3   4  119.12    4.76
 -12  -3   4  122.26    7.46
  12   3  -4  128.63    8.13
 -12   3   5  366.55   15.52
  12   3  -5  355.21   16.76
  12  -3  -5  342.28   14.73
  12   3  -5  359.85   16.71
 -12  -3   5  316.54   16.28
  12  -3  -5  362.45   15.12
 -12  -3   5  337.78   15.63
 -12  -3   5  326.66   11.85
  12  -3  -5  305.85   14.02
 -12   3   5  346.54   14.27
 -12   3   5  339.90   15.10
 -12   3   5  346.70   14.57
 -12  -3   6   98.74    7.06
  12   3  -6  106.81    6.60
 -12   3   6  110.49    5.99
  12  -3  -6  100.86    7.00
  12  -3  -6   86.87    6.37
  12  -3  -6   91.81    5.41
 -12  -3   6   89.87    6.25
 -12  -3   6   82.66    4.51
 -12   3   6  100.53    5.63
 -12   3   6   85.04    6.08
 -12   3   6   94.35    5.97
  12   3  -6   86.22    6.49
 -12   3   7    2.70    3.74
  12   3  -7    1.12    3.96
 -12   3   7    3.14    2.62
 -12   3   7    5.15    2.94
 -12   3   7    4.91    4.18
  12   3  -7   11.78    3.86
 -12  -3   7    9.88    4.03
 -12  -3   7    7.06    3.94
  12  -3  -7   14.06    3.41
  12  -3  -7    5.48    3.72
  12  -3  -7    3.92    2.79
  12   3  -8   90.72    6.61
 -12   3   8   95.48    5.81
 -12   3   8   94.31    5.71
 -12   3   8   89.57    7.22
 -12   3   8  103.16    6.50
 -12  -3   8   95.04    7.38
 -12  -3   8   95.15    6.89
  12  -3  -8   98.02    6.88
  12  -3  -8   94.23    5.75
  12  -3  -8  105.56    7.44
  12   3  -8   96.17    6.60
  12   3  -9    5.96    2.98
 -12   3   9    3.37    3.80
  12   3  -9    6.40    4.57
 -12   3   9    1.69    4.32
 -12   3   9    1.90    3.17
 -12   3   9    0.63    2.52
  12   3  -9    3.26    4.59
  12  -3  -9    7.08    4.52
  12  -3  -9    4.18    2.61
  12  -3  -9    8.59    3.56
 -12  -3   9    0.81    4.46
 -12  -3  10   19.94    4.27
 -12   3  10    8.37    3.39
 -12   3  10   15.29    2.91
 -12   3  10   16.69    5.31
  12   3 -10   18.68    3.52
  12   3 -10   22.03    5.02
  12   3 -10   12.01    3.56
  12  -3 -10   14.51    3.11
  12  -3 -10   17.30    3.69
  12   3 -11    3.26    4.49
 -12   3  11    3.40    2.99
 -12   3  11    7.26    4.59
  12   3 -11   -2.47    3.71
  12  -3 -11    7.95    3.50
 -12  -3  11    8.38    4.60
 -12  -3  12   38.84    6.27
 -12   3  12   14.98    5.67
  12   3 -12   31.91    5.93
  12  -3 -12   27.64    4.26
  12  -3 -13    5.31    3.83
 -12  -3  13    5.27    4.75
  12   3 -13    6.67    5.03
 -12   3  13   13.66    5.98
 -12   4   1   -3.45    3.66
 -12   4   1    0.21    3.16
 -12  -4   1    1.94    3.97
  12  -4  -1    3.50    2.97
 -12  -4   1    1.59    2.87
 -12  -4   1    1.34    3.82
  12   4  -1   -0.10    3.55
  12  -4  -1    1.59    3.08
  12  -4  -1   -5.23    3.59
  12  -4  -1    2.16    3.19
  12   4  -1    1.97    3.83
 -12   4   1   -0.94    3.46
  12   4  -2  112.33    6.91
 -12   4   2  118.40    7.77
 -12  -4   2  126.49    7.12
  12  -4  -2  115.63    7.40
  12  -4  -2  118.97    7.09
  12   4  -2  113.82    8.12
 -12  -4   2  120.35    7.93
 -12   4   2  116.89    7.80
  12  -4  -2  110.91    7.32
  12  -4  -2  125.71    8.74
 -12  -4   2  150.82    7.70
 -12   4   2  137.75    7.97
  12  -4  -3    0.53    2.84
 -12   4   3   -1.37    3.58
 -12  -4   3    1.02    3.38
  12  -4  -3    0.94    2.92
 -12   4   3    2.95    3.47
 -12   4   3    4.23    4.23
  12   4  -3   -0.31    3.00
  12   4  -3    2.67    3.49
  12  -4  -3    5.55    3.39
 -12  -4   3   10.93    4.05
  12  -4  -3    3.07    3.68
 -12   4   4   13.92    3.80
 -12   4   4   15.40    3.80
 -12  -4   4   10.69    3.87
  12  -4  -4   18.03    3.61
  12   4  -4   15.94    4.22
  12  -4  -4   17.42    3.34
  12  -4  -4   15.29    2.98
 -12   4   4   17.81    3.67
  12  -4  -4   18.44    3.57
 -12   4   4   18.33    2.31
  12   4  -4   16.25    4.09
 -12  -4   4   14.29    1.58
 -12  -4   4   13.93    4.04
 -12   4   5    4.83    3.99
 -12   4   5    2.11    2.96
  12   4  -5    2.97    4.09
  12   4  -5    1.43    3.77
 -12   4   5    3.96    2.82
 -12  -4   5    0.21    1.47
 -12   4   5   -6.00    2.73
 -12  -4   5    3.31    1.28
 -12  -4   5   -4.35    4.15
 -12  -4   5    0.00    3.52
  12  -4  -5    5.08    2.74
  12  -4  -5   -1.55    2.68
  12  -4  -5    6.81    3.92
  12  -4  -5    1.77    2.92
 -12   4   6  157.16    8.81
 -12   4   6  156.60    8.72
 -12   4   6  153.72    8.07
 -12  -4   6  159.01    7.07
  12   4  -6  156.56    8.47
  12   4  -6  148.61    8.95
 -12   4   6  140.67    7.85
 -12   4   6  141.94    7.64
  12  -4  -6  153.57    7.97
  12  -4  -6  159.95    7.90
  12  -4  -6  157.60    9.82
 -12  -4   6  159.76    9.96
 -12  -4   6  150.25    8.58
  12   4  -7   28.42    4.06
  12   4  -7   35.99    4.78
 -12   4   7   39.83    4.35
 -12  -4   7   33.01    5.23
 -12  -4   7   22.52    4.12
 -12   4   7   33.83    4.14
 -12   4   7   28.62    4.81
 -12   4   7   38.69    3.67
  12  -4  -7   33.75    3.85
  12  -4  -7   28.98    4.33
  12  -4  -7   33.25    3.51
 -12  -4   7   33.19    3.47
 -12   4   7   44.45    4.40
 -12  -4   8   -5.99    3.15
 -12  -4   8    7.35    3.62
 -12  -4   8   -0.40    4.03
  12  -4  -8   -1.64    3.49
  12  -4  -8   -4.07    2.92
  12  -4  -8   -0.73    3.02
  12   4  -8    1.93    3.25
 -12   4   8   -4.31    3.78
 -12   4   8   -0.42    3.68
  12   4  -8   -1.83    4.16
 -12   4   8    1.27    2.97
 -12   4   8   -2.73    2.42
 -12   4   9   13.46    4.77
 -12   4   9   16.96    5.09
 -12  -4   9   10.79    4.04
 -12  -4   9    7.36    3.89
  12  -4  -9   15.79    2.80
 -12   4   9   11.57    2.92
  12  -4  -9   15.07    3.24
 -12   4   9    8.05    3.18
  12   4  -9   12.61    4.48
  12   4  -9   12.59    3.96
  12   4 -10   43.73    5.39
 -12   4  10   26.70    3.39
  12  -4 -10   44.74    3.60
 -12   4  10   38.71    6.53
  12  -4 -10   28.77    4.20
 -12  -4  10   32.41    4.96
 -12  -4  10   25.80    4.85
 -12   4  10   31.17    6.30
 -12   4  11    8.29    6.03
  12  -4 -11   -0.74    2.95
 -12   4  11    5.36    4.61
 -12  -4  11    0.20    4.99
  12   4 -11   -5.61    4.89
 -12   4  11    0.61    2.35
 -12  -4  11    2.74    4.32
  12   4 -12   69.82    8.39
 -12   4  12   52.08    6.85
 -12  -4  12   60.52    8.60
 -12   4  12   63.12    7.67
  12  -4 -12   65.56    6.03
 -12  -5   1    9.97    3.84
  12  -5  -1    9.90    4.23
 -12   5   1   12.97    4.43
  12   5  -1   18.40    4.21
 -12   5   1   16.78    5.14
 -12  -5   1   17.35    4.52
  12  -5  -1   11.77    3.71
 -12  -5   1   21.52    3.92
  12  -5  -1   18.60    4.44
  12  -5  -2   64.37    5.78
  12  -5  -2   81.60    7.21
 -12  -5   2   96.17    7.03
 -12   5   2   77.12    6.15
 -12   5   2   75.13    6.16
  12   5  -2   75.56    6.40
  12  -5  -2   80.78    6.21
 -12   5   2   81.09    6.97
  12  -5  -2   84.37    6.23
 -12  -5   2   78.88    6.32
 -12  -5   2   83.57    6.15
  12   5  -2   69.99    5.83
  12   5  -3   35.13    4.80
 -12   5   3   27.85    4.45
  12  -5  -3   40.47    5.01
 -12  -5   3   32.51    4.22
  12  -5  -3   34.02    4.96
  12  -5  -3   33.29    4.46
  12  -5  -3   37.06    4.53
  12  -5  -3   28.98    4.11
 -12   5   3   36.69    4.68
  12   5  -3   30.23    4.56
 -12   5   3   42.28    5.37
 -12  -5   3   40.74    4.99
 -12   5   4    3.58    3.90
 -12   5   4    2.56    3.84
 -12  -5   4   -0.71    4.06
  12   5  -4    2.37    3.92
 -12  -5   4    3.37    1.90
  12  -5  -4    0.41    3.37
  12  -5  -4   -2.08    3.43
  12   5  -4    1.35    3.42
  12  -5  -4    3.13    4.07
  12  -5  -4   -1.96    3.19
  12  -5  -4   -0.42    3.78
 -12  -5   4    6.74    3.37
 -12   5   4   -5.77    4.30
  12  -5  -5  194.86   10.20
  12  -5  -5  222.18   12.44
  12  -5  -5  214.70   12.09
 -12  -5   5  224.82    9.04
  12   5  -5  232.34   11.03
 -12   5   5  200.57   11.47
 -12   5   5  221.21   11.05
 -12   5   5  212.77    9.85
  12   5  -5  211.64   11.09
 -12   5   5  198.99   10.72
 -12  -5   5  233.39   12.24
 -12  -5   5  223.50   11.58
  12  -5  -5  216.43   11.52
 -12  -5   6   23.26    2.32
 -12   5   6   27.95    3.72
  12  -5  -6   29.18    3.47
 -12  -5   6   25.33    4.64
 -12  -5   6   22.65    5.03
 -12   5   6   22.53    3.03
 -12   5   6   18.30    3.64
 -12   5   6   24.82    4.28
  12   5  -6   31.24    3.99
 -12   5   6   27.33    4.28
  12  -5  -6   20.40    4.04
  12  -5  -6   31.55    3.35
 -12   5   7   38.06    3.67
 -12  -5   7   39.28    5.53
  12   5  -7   47.24    5.61
  12  -5  -7   27.33    3.30
 -12   5   7   39.90    3.64
 -12  -5   7   37.42    5.13
 -12   5   7   45.91    4.92
 -12  -5   7   41.89    3.49
 -12   5   7   44.75    4.71
 -12   5   7   37.01    5.54
  12  -5  -7   38.20    4.09
 -12   5   8   60.33    7.06
  12  -5  -8   71.28    4.48
 -12  -5   8   64.92    6.63
  12   5  -8   79.11    6.52
 -12   5   8   63.08    4.30
 -12   5   8   64.83    5.89
 -12   5   8   63.30    6.01
 -12   5   8   64.06    4.40
  12  -5  -8   67.38    4.95
 -12  -5   8   75.93    5.69
  12   5  -9    3.36    4.48
 -12  -5   9    0.50    4.73
 -12   5   9    1.06    5.32
 -12   5   9   -2.98    5.21
 -12   5   9   -0.82    2.05
  12  -5  -9    5.45    2.41
 -12  -5   9    8.78    3.87
 -12   5  10    7.83    4.83
 -12  -5  10    2.12    5.25
  12   5 -10    4.58    4.79
  12  -5 -10    2.10    2.41
 -12  -5  10   -1.99    4.50
 -12   5  10   -3.55    4.51
 -12   5  11    8.52    6.47
  12   5 -11   12.45    4.90
 -12  -5  11    4.97    4.36
 -12   5  11   13.21    6.06
  12  -5 -11    7.13    2.20
  12   5 -12   10.13    6.65
 -12   5  12   -5.21    6.95
 -12  -5  12    9.19    6.43
 -12   5  12   10.14    6.04
  12   6  -1   59.58    6.12
  12  -6  -1   54.84    6.43
  12  -6  -1   55.08    6.40
 -12   6   1   52.61    6.17
 -12   6   1   86.88    7.37
 -12  -6   1   57.56    6.02
 -12  -6   1   69.23    6.56
  12  -6  -1   54.78    6.22
 -12  -6   1   64.79    5.73
  12   6  -2    5.47    4.00
 -12  -6   2   -2.68    3.92
 -12   6   2    0.96    3.95
 -12   6   2    9.43    4.40
 -12  -6   2    3.12    4.36
  12  -6  -2    3.75    4.27
 -12  -6   2    7.11    4.14
  12  -6  -2    7.85    4.56
  12  -6  -2    9.37    4.27
  12  -6  -2    3.41    3.41
  12  -6  -3  168.17    9.76
 -12  -6   3  183.74   10.77
  12  -6  -3  143.75    9.08
  12  -6  -3  128.62    9.60
 -12   6   3  160.31    9.39
 -12   6   3  140.13    9.25
 -12  -6   3  149.17    9.41
  12   6  -3  183.02   10.29
  12  -6  -3  136.17   10.21
 -12  -6   3  140.22    8.75
 -12   6   4   -1.94    3.23
 -12  -6   4    8.89    4.29
  12  -6  -4    2.57    3.81
  12  -6  -4    2.62    4.20
  12   6  -4   -1.35    3.96
 -12   6   4   -0.63    3.49
 -12  -6   4    4.51    2.41
  12  -6  -4    6.56    3.59
  12  -6  -4    3.25    4.20
 -12  -6   4    1.54    4.30
 -12   6   4    6.68    5.01
 -12  -6   5   -0.71    4.17
  12  -6  -5   -0.20    2.65
 -12   6   5    0.42    3.16
 -12   6   5    3.24    3.13
 -12   6   5    0.73    3.56
 -12   6   5   -0.94    4.78
 -12  -6   5   -3.25    4.57
  12  -6  -5    8.21    3.37
 -12  -6   5    1.79    2.73
  12  -6  -5    1.67    3.75
  12   6  -5   -7.14    4.14
 -12  -6   6    6.74    3.01
 -12  -6   6   -2.42    4.75
 -12   6   6   12.78    4.26
 -12   6   6    8.73    4.06
  12  -6  -6    4.69    3.16
  12   6  -6    9.37    4.73
 -12  -6   6    6.17    3.84
 -12  -6   6    4.96    1.55
  12  -6  -6    4.01    3.06
 -12   6   6    1.04    3.12
 -12   6   6    4.97    3.13
  12  -6  -7   15.76    3.07
  12   6  -7   10.15    5.13
 -12   6   7   18.06    5.01
 -12  -6   7   15.92    5.04
 -12  -6   7   16.80    2.84
  12  -6  -7   25.53    3.09
 -12  -6   7   19.22    5.03
 -12   6   7    9.29    3.97
 -12   6   7   13.93    2.91
 -12   6   7   22.54    4.29
  12   6  -8    5.83    4.91
  12  -6  -8    1.16    2.33
  12  -6  -8   13.09    2.58
 -12   6   8    2.42    4.84
 -12   6   8    0.93    2.16
 -12  -6   8    9.44    4.82
 -12   6   8   -1.83    3.99
 -12   6   8    2.95    4.21
 -12  -6   8   -1.47    3.05
 -12  -6   9   28.25    5.63
 -12   6   9   19.81    6.18
 -12   6   9   21.85    5.12
  12   6  -9   20.43    5.62
 -12   6  10    0.86    4.95
 -12  -6  10   -3.23    4.23
  12   6 -10    1.74    5.31
 -12   6  10    9.05    4.95
 -12   6  11   11.50    7.27
  12   6 -11   11.55    5.93
 -12   6  11    6.50    5.96
 -12  -6  11   -0.51    5.97
  12   7  -1   -4.21    4.32
 -12  -7   1    0.95    5.27
 -12   7   1    2.03    4.70
 -12   7   1    1.67    4.28
 -12  -7   1    8.44    4.48
  12  -7  -1    6.14    4.58
  12  -7  -1    0.21    5.64
 -12  -7   2    4.99    4.36
  12   7  -2    5.58    4.21
  12  -7  -2   15.10    4.55
 -12   7   2   -3.76    4.40
  12  -7  -2   -3.81    5.30
 -12   7   2    3.96    4.28
  12  -7  -2   -6.59    4.29
 -12  -7   2   -2.76    4.77
  12   7  -3    3.78    4.41
 -12   7   3    0.54    4.63
 -12   7   3    5.62    4.58
  12  -7  -3    6.09    3.99
  12  -7  -3    1.37    4.74
 -12  -7   3    4.78    3.93
 -12  -7   3    9.92    5.37
 -12  -7   3   -1.35    4.56
 -12  -7   4    4.95    4.74
 -12   7   4    2.08    5.40
 -12  -7   4   -2.77    4.51
  12   7  -4   10.76    4.60
 -12  -7   4    1.36    2.92
  12  -7  -4   -1.79    3.27
 -12   7   4    5.08    3.78
  12  -7  -5    3.91    3.17
 -12  -7   5    0.31    4.82
 -12  -7   5    3.24    3.35
 -12  -7   5    6.72    4.58
 -12   7   5   -1.76    4.04
  12   7  -5    2.70    4.47
  12   7  -6   44.46    5.28
 -12   7   6   20.92    3.52
 -12  -7   6   31.92    4.27
  12  -7  -6   35.73    4.13
 -12  -7   6   30.36    4.96
 -12   7   6   28.73    5.09
 -12  -7   6   40.67    6.22
 -12   7   6   35.10    5.20
  12   7  -7   22.66    4.84
 -12   7   7   22.73    5.32
 -12   7   7    6.33    4.72
 -12  -7   7   34.76    5.14
  12  -7  -7   28.51    3.16
 -12   7   8   72.82    8.32
  12   7  -8   93.92    8.95
 -12  -7   8   87.48    8.05
 -12   7   8   97.19    8.85
  12   7  -9   24.11    6.47
 -12   7   9   28.32    6.92
 -12  -7   9   31.37    7.04
 -12   7   9   28.87    6.07
 -12   7  10    1.18    5.39
 -12  -7  10   13.19    6.34
  12   7 -10    2.36    5.85
 -12   7  10    6.36    5.93
 -12  -8   1    6.73    5.78
 -12   8   1    6.96    4.88
 -12  -8   1    0.31    4.36
  12  -8  -1    7.93    5.12
 -12   8   2   71.74    9.16
 -12  -8   2   86.02    7.78
 -12  -8   2   85.52    8.69
  12  -8  -2   75.48    8.08
 -12  -8   3    8.97    5.36
  12  -8  -3   11.99    5.15
 -12   8   3    2.38    4.97
 -12  -8   3    4.68    4.68
  12  -8  -4   15.26    4.21
 -12   8   4   10.55    5.79
 -12  -8   4    9.94    5.54
 -12  -8   4   15.14    5.33
  12   8  -4   22.14    5.64
 -12  -8   5   -2.24    4.89
  12  -8  -5   -3.89    3.36
 -12   8   5   -0.52    5.48
  12   8  -5    0.31    4.79
  12  -8  -6    4.58    3.13
 -12  -8   6    1.92    5.57
 -12   8   6    4.45    5.07
  12   8  -6    6.74    4.98
 -12  -8   7    9.39    4.84
  12   8  -7    3.73    4.24
 -12   8   7    6.04    6.25
 -12  -8   8   22.86    5.54
  12   8  -8   35.74    6.51
 -12   8   8   39.33    7.68
  11   0  -1    6.10    2.54
  11   0  -1   -1.53    2.75
 -11   0   1   -4.06    2.54
 -11   0   1   -1.46    2.39
 -11   0   1   -4.07    2.85
 -11   0   1   -2.63    1.79
  11   0  -1   -2.96    2.12
  11   0  -2 1063.53   35.88
 -11   0   2 1064.52   40.31
 -11   0   2 1035.06   40.60
 -11   0   2  977.10   37.27
  11   0  -2 1097.03   40.37
  11   0  -2 1105.72   42.60
  11   0  -3    1.11    2.72
 -11   0   3   -2.13    2.94
 -11   0   3    2.33    2.84
  11   0  -3   -0.21    1.97
 -11   0   3    2.12    2.22
  11   0  -3    0.10    2.62
 -11   0   4  139.14    7.60
 -11   0   4  146.99    7.12
  11   0  -4  149.93    8.16
 -11   0   4  148.02    6.37
  11   0  -4  140.65    7.17
 -11   0   4  140.19    5.40
  11   0  -5    1.32    2.73
  11   0  -5   -0.71    2.52
 -11   0   5   -0.92    1.73
 -11   0   5    4.79    2.65
 -11   0   5    3.04    3.14
 -11   0   5    4.12    2.53
 -11   0   6    3.06    3.56
  11   0  -6    8.47    3.06
 -11   0   6    9.07    3.09
 -11   0   6    7.91    2.46
  11   0  -6   13.48    3.34
 -11   0   7    0.31    2.87
  11   0  -7    4.80    2.65
  11   0  -7    3.91    2.67
 -11   0   7   -1.97    2.79
 -11   0   7   -1.23    3.17
 -11   0   8  395.51   18.00
  11   0  -8  399.86   16.80
  11   0  -8  399.88   17.19
 -11   0   8  397.25   16.17
  11   0  -8  403.41   17.82
 -11   0   9    0.31    3.02
  11   0  -9    0.31    3.22
  11   0  -9   -2.89    2.48
  11   0  -9   -4.09    3.25
 -11   0   9    2.59    3.22
  11   0 -10   72.18    6.01
 -11   0  10   56.30    6.56
 -11   0  10   66.25    6.69
  11   0 -10   76.42    7.33
  11   0 -10   80.60    6.97
  11   0 -11   -9.48    3.54
  11   0 -11   -4.98    3.42
 -11   0  11    1.25    3.65
  11   0 -12   14.52    4.46
 -11   0  12    4.38    4.07
  11   0 -12   13.97    4.48
  11   0 -13    1.35    4.66
  11   0 -14    3.21    5.07
 -11  -1   1    3.24    3.44
 -11  -1   1    3.30    2.34
  11  -1  -1    5.19    2.85
  11  -1  -1    3.07    2.54
  11   1  -1    5.71    2.11
  11   1  -1    4.01    0.74
 -11  -1   1    3.66    2.85
  11  -1  -1    8.43    3.46
 -11   1   1    1.53    3.47
 -11  -1   1    4.19    1.99
  11   1  -1    8.24    3.05
 -11   1   1    6.24    2.66
  11   1  -1   -0.20    2.86
 -11   1   1    3.43    2.39
  11   1  -2  129.65    7.00
  11  -1  -2  129.29    5.95
  11  -1  -2  126.96    5.98
  11   1  -2  134.46    7.82
 -11   1   2  126.51    6.36
 -11  -1   2  110.23    5.92
 -11  -1   2  127.23    6.98
  11  -1  -2  125.64    5.15
  11  -1  -2  118.64    7.20
 -11   1   2  118.92    6.95
 -11   1   2  130.65    7.37
 -11  -1   2  125.12    7.71
  11   1  -2  117.25    5.03
  11   1  -3   11.88    1.73
  11   1  -3   12.42    2.93
 -11   1   3   12.89    3.27
 -11  -1   3    8.81    2.20
 -11   1   3    9.28    2.86
 -11  -1   3   12.22    3.03
  11  -1  -3   12.13    2.72
 -11   1   3   13.40    2.98
 -11  -1   3   11.12    2.93
  11  -1  -3    8.08    2.83
  11  -1  -3   10.10    2.53
  11   1  -3   16.77    2.93
 -11  -1   4  108.92    5.87
 -11  -1   4   93.82    5.86
  11   1  -4  116.50    6.26
 -11   1   4  122.19    5.92
 -11  -1   4  100.71    4.65
 -11  -1   4   99.80    3.76
  11  -1  -4  117.02    6.26
 -11   1   4  107.24    4.95
  11  -1  -4  109.39    5.76
 -11   1   4  107.79    6.23
  11   1  -4  104.82    5.86
 -11   1   4  102.49    6.14
  11  -1  -4  103.22    6.06
 -11  -1   5   89.79    6.17
 -11   1   5   81.90    5.72
 -11   1   5   98.68    5.40
  11  -1  -5   92.87    5.58
  11   1  -5   96.75    6.26
 -11   1   5  103.01    5.65
 -11   1   5   93.26    4.89
 -11  -1   5  105.76    5.99
  11  -1  -5   97.35    5.47
  11   1  -5   97.34    6.18
 -11  -1   5   93.83    4.96
 -11   1   6   56.68    4.47
 -11   1   6   56.64    4.03
 -11   1   6   52.93    3.99
 -11  -1   6   53.43    3.78
  11  -1  -6   65.45    4.88
 -11   1   6   50.35    4.41
  11   1  -6   55.35    4.99
 -11  -1   6   50.28    3.78
 -11  -1   6   45.31    4.26
  11   1  -6   49.41    4.25
  11  -1  -6   51.11    4.19
 -11  -1   7   46.35    4.38
  11  -1  -7   55.58    4.37
 -11   1   7   57.64    4.64
 -11   1   7   52.35    4.55
  11  -1  -7   57.07    4.51
  11   1  -7   53.32    4.30
 -11  -1   7   56.71    4.41
 -11   1   7   51.60    3.97
  11   1  -7   41.80    4.37
  11  -1  -7   50.32    4.03
  11   1  -8   25.10    3.91
 -11   1   8   27.24    3.35
  11  -1  -8   25.59    3.85
 -11   1   8   33.04    4.25
  11   1  -8   26.65    3.58
 -11   1   8   27.67    3.64
 -11  -1   8   26.39    3.81
  11   1  -8   19.61    3.78
 -11  -1   8   23.23    3.48
  11  -1  -8   27.60    3.72
  11  -1  -8   25.49    3.85
  11   1  -9    2.43    3.17
 -11   1   9   -0.42    2.62
 -11  -1   9    0.10    3.21
 -11  -1   9   -5.35    3.50
  11  -1  -9   -1.88    2.81
  11  -1  -9    2.50    2.81
  11   1  -9   14.34    4.00
  11   1  -9    1.34    2.89
  11  -1  -9    1.46    2.81
 -11   1   9   -7.23    2.83
  11   1 -10   -2.28    3.63
 -11   1  10    6.80    3.04
  11  -1 -10   -0.10    3.56
 -11   1  10   -0.11    2.94
  11   1 -10   -2.88    3.39
  11  -1 -10    3.54    3.54
  11  -1 -10    3.01    4.05
  11   1 -10    0.74    2.95
 -11  -1  10    0.31    2.99
 -11  -1  10    1.66    3.64
 -11   1  11   22.92    4.00
  11   1 -11   38.48    5.15
 -11  -1  11   25.15    4.87
  11  -1 -11   25.26    4.09
  11  -1 -11   30.78    4.26
  11   1 -11   29.23    4.79
 -11  -1  12    1.04    4.15
 -11   1  12   11.75    4.62
  11  -1 -12    7.02    4.30
  11   1 -12   -6.78    4.38
  11   1 -12   -2.06    3.91
  11   1 -13    8.24    5.15
  11  -1 -13    1.15    4.71
 -11  -1  13    6.86    5.19
 -11   2   1   39.90    4.42
  11   2  -1   33.70    3.98
  11   2  -1   40.69    2.53
 -11   2   1   45.90    4.09
 -11   2   1   41.70    3.92
 -11  -2   1   42.78    3.74
  11  -2  -1   40.76    3.39
  11  -2  -1   44.23    3.18
  11  -2  -1   43.96    3.88
 -11  -2   1   35.78    4.35
  11   2  -1   47.03    4.21
  11  -2  -1   45.51    4.68
 -11  -2   1   40.70    4.49
  11  -2  -2    6.85    2.42
  11  -2  -2    7.31    2.64
  11  -2  -2    7.51    2.96
 -11   2   2    8.05    2.99
  11   2  -2   11.64    2.96
 -11   2   2   10.85    2.95
  11  -2  -2   12.30    3.56
 -11  -2   2    9.16    1.48
 -11  -2   2    8.94    3.05
 -11  -2   2   13.31    3.53
  11   2  -2    6.43    1.43
 -11   2   2   10.08    2.88
  11   2  -2   10.77    3.45
  11  -2  -3   84.36    4.84
  11   2  -3   86.65    5.98
 -11   2   3   89.60    6.08
 -11   2   3   96.08    5.68
 -11   2   3  100.57    5.88
  11  -2  -3   92.73    4.54
 -11  -2   3   88.29    6.35
  11  -2  -3   96.76    5.98
  11   2  -3   92.25    6.51
 -11  -2   3   85.63    5.87
  11  -2  -3   92.54    5.49
 -11  -2   3   80.11    3.90
 -11   2   4   64.44    4.85
 -11   2   4   63.19    4.44
 -11  -2   4   58.15    4.95
 -11  -2   4   57.31    4.94
 -11  -2   4   62.54    3.34
  11   2  -4   69.67    4.86
 -11   2   4   61.35    4.38
  11  -2  -4   58.92    4.25
  11  -2  -4   61.18    4.35
  11   2  -4   68.88    4.97
  11  -2  -4   76.03    5.08
 -11   2   5  270.37   10.85
 -11  -2   5  260.38   10.50
  11  -2  -5  285.13   12.86
 -11  -2   5  269.64   13.84
 -11   2   5  267.74   11.18
 -11   2   5  275.66   12.61
 -11  -2   5  280.12   12.44
  11   2  -5  268.64   13.18
  11   2  -5  286.49   12.77
 -11   2   5  270.26   12.83
  11  -2  -5  257.01   11.58
 -11   2   6   13.82    2.60
 -11   2   6   19.39    3.09
  11  -2  -6   12.16    2.96
 -11   2   6   13.24    3.02
  11   2  -6    8.31    3.65
  11   2  -6   12.19    2.84
 -11   2   6   13.67    3.00
 -11  -2   6    9.20    3.84
  11  -2  -6   11.98    2.87
  11  -2  -6    6.62    2.90
 -11  -2   6   12.26    2.94
 -11  -2   7   65.19    5.39
  11   2  -7   62.66    4.99
  11   2  -7   67.40    5.48
 -11   2   7   65.21    4.31
 -11   2   7   63.43    5.40
  11  -2  -7   81.21    4.95
  11  -2  -7   58.72    4.68
  11  -2  -7   66.56    4.46
 -11   2   7   70.29    5.07
 -11  -2   7   77.00    5.68
 -11   2   7   67.45    5.11
 -11   2   8   16.95    2.84
 -11   2   8   15.43    3.86
 -11  -2   8   19.52    4.07
  11  -2  -8   20.68    3.24
 -11   2   8   14.66    2.83
  11  -2  -8    7.45    3.83
  11  -2  -8   21.91    3.22
 -11  -2   8   11.64    3.68
  11   2  -8   20.85    4.17
  11   2  -8   13.50    3.68
  11  -2  -9   44.84    5.03
 -11   2   9   35.18    5.78
 -11   2   9   34.32    3.57
 -11   2   9   37.62    4.64
  11   2  -9   29.47    5.75
  11   2  -9   38.29    4.05
 -11  -2   9   42.35    5.82
  11  -2  -9   34.22    4.49
  11  -2  -9   43.18    5.58
 -11  -2   9   36.95    4.62
  11   2  -9   43.01    5.71
  11   2 -10   11.24    3.37
  11   2 -10   10.21    3.51
  11   2 -10    6.98    2.75
 -11   2  10   10.02    3.34
  11  -2 -10    3.80    3.16
  11  -2 -10    6.40    4.13
  11  -2 -10    9.66    3.43
 -11  -2  10    8.10    3.48
 -11   2  10    6.02    4.02
 -11   2  10    6.66    3.07
  11   2 -11   10.96    4.40
 -11   2  11    1.45    2.70
 -11  -2  11    7.72    4.74
 -11   2  11    2.86    3.07
  11   2 -11    3.01    3.63
  11  -2 -11   12.41    3.52
  11  -2 -11   -0.63    3.28
  11  -2 -12    9.95    4.02
  11   2 -12    2.46    4.62
 -11  -2  12   13.34    4.96
  11   2 -12    5.21    4.90
  11  -2 -13   22.50    4.97
  11   2 -13   24.78    5.96
 -11  -2  13   15.98    5.71
  11   3  -1   12.42    3.52
 -11   3   1    6.05    2.82
 -11  -3   1    5.03    3.69
  11  -3  -1    8.99    3.07
  11  -3  -1   11.34    2.86
  11  -3  -1   11.12    3.71
 -11   3   1    8.17    3.35
 -11   3   1   15.14    3.11
  11   3  -1   16.42    3.59
 -11  -3   1    7.90    3.54
  11  -3  -1    3.59    2.56
 -11  -3   1   10.23    2.88
  11   3  -2   16.13    3.57
 -11   3   2    2.53    3.16
 -11  -3   2    5.75    3.33
  11  -3  -2   -0.51    3.47
 -11  -3   2   10.62    3.68
 -11   3   2    9.81    3.03
  11  -3  -2    2.04    2.55
  11   3  -2    7.62    3.40
  11  -3  -2    4.01    2.43
  11  -3  -2    5.50    2.65
 -11   3   2    2.60    3.22
  11   3  -3   84.46    5.60
  11   3  -3   89.01    6.15
 -11   3   3   76.84    6.15
 -11   3   3   81.95    5.12
  11  -3  -3   77.05    5.50
  11  -3  -3   70.51    4.78
 -11   3   3   82.21    5.01
 -11  -3   3   78.27    5.24
 -11   3   3   86.84    3.86
  11  -3  -3   79.54    5.27
  11  -3  -3   86.39    5.52
 -11  -3   3   79.19    5.80
  11   3  -4  469.61   21.35
 -11  -3   4  411.11   14.60
  11  -3  -4  455.20   20.21
 -11   3   4  420.58   21.54
 -11   3   4  472.29   17.56
  11   3  -4  457.47   19.83
 -11  -3   4  440.91   20.78
 -11   3   4  457.13   18.41
  11  -3  -4  434.08   18.10
  11  -3  -4  443.46   17.63
 -11  -3   4  451.66   18.96
 -11  -3   4  422.47   14.47
 -11   3   4  438.21   18.45
 -11   3   5  400.56   18.56
 -11   3   5  392.29   15.97
 -11  -3   5  375.82   17.49
  11  -3  -5  409.99   18.62
  11  -3  -5  425.39   19.34
  11   3  -5  417.65   17.01
 -11   3   5  409.64   16.46
  11  -3  -5  393.47   16.28
 -11   3   5  424.14   17.16
 -11  -3   5  388.65   18.35
  11  -3  -5  377.33   14.92
  11   3  -5  415.23   17.99
 -11  -3   5  382.46   14.29
  11   3  -6  112.53    6.61
 -11   3   6   99.18    5.97
 -11  -3   6  111.76    6.86
 -11  -3   6   92.54    6.76
  11  -3  -6  115.33    6.81
  11   3  -6   98.55    6.50
 -11   3   6  110.74    6.25
  11  -3  -6  101.34    6.67
  11  -3  -6   95.87    5.33
 -11   3   6  102.37    6.19
 -11   3   6  100.93    5.64
  11   3  -7  235.63   11.49
  11   3  -7  257.61   12.19
 -11   3   7  234.05   12.01
 -11   3   7  226.05   12.08
  11  -3  -7  234.95   10.10
  11  -3  -7  241.41   12.15
 -11   3   7  224.83    9.72
 -11  -3   7  206.58   11.02
 -11  -3   7  221.12   12.12
 -11   3   7  242.09   11.82
  11  -3  -7  237.40   12.47
 -11   3   8   50.58    3.91
 -11   3   8   51.22    5.24
 -11  -3   8   56.56    5.27
 -11   3   8   61.22    4.96
  11  -3  -8   56.59    4.74
 -11  -3   8   53.50    4.86
  11  -3  -8   58.86    4.08
  11  -3  -8   52.59    5.00
  11   3  -8   58.96    4.79
 -11   3   8   61.34    5.88
  11   3  -8   56.05    4.77
  11   3  -9  106.81    6.01
 -11  -3   9  104.23    7.11
 -11  -3   9   98.58    7.34
  11  -3  -9   95.25    5.94
  11  -3  -9  113.32    7.61
  11   3  -9  111.34    7.12
  11  -3  -9   97.77    5.90
 -11   3   9  112.04    7.73
 -11   3   9   95.03    6.36
 -11   3   9   96.38    5.67
  11   3  -9   97.68    7.05
  11   3 -10    0.10    3.90
 -11   3  10   -2.44    2.86
  11  -3 -10    0.82    2.89
  11  -3 -10   -6.55    2.85
  11   3 -10    4.44    2.96
 -11  -3  10    6.93    4.69
 -11   3  10    0.74    4.68
  11   3 -10    1.32    3.97
 -11   3  10    5.80    2.59
  11   3 -11    8.79    3.58
  11  -3 -11   20.58    3.61
  11   3 -11   11.56    5.16
 -11  -3  11    6.77    4.20
 -11   3  11   13.19    3.40
 -11   3  11   10.36    4.70
 -11   3  12   14.62    6.19
 -11  -3  12   22.37    5.77
  11   3 -12   20.60    5.84
  11  -3 -12   29.76    4.47
  11   3 -13    9.56    5.03
 -11   3  13   11.79    6.80
 -11  -3  13   10.26    4.87
  11  -3 -13   14.02    4.35
 -11   4   1    2.93    3.04
  11   4  -1    4.55    3.41
 -11   4   1    3.15    3.78
  11  -4  -1    4.94    3.09
 -11  -4   1    1.91    3.62
 -11  -4   1    5.50    3.77
 -11   4   1    5.05    3.05
  11   4  -1    1.25    3.34
  11  -4  -1    1.44    3.08
  11  -4  -1   -1.06    3.18
  11  -4  -1   -3.39    3.61
 -11  -4   1    4.02    3.61
 -11  -4   2   81.05    5.38
 -11  -4   2   78.36    5.44
 -11   4   2   77.18    6.20
  11  -4  -2   82.63    5.81
  11  -4  -2   82.63    6.28
  11   4  -2   75.76    5.87
 -11   4   2   83.58    5.83
  11  -4  -2   85.26    5.76
 -11  -4   2   77.80    5.86
  11  -4  -2   70.64    5.73
  11   4  -2   91.42    6.55
 -11   4   2   87.55    6.01
 -11  -4   3   17.37    4.19
 -11   4   3   13.35    3.68
  11  -4  -3   14.83    2.97
  11  -4  -3   15.84    3.33
  11  -4  -3   19.76    3.50
  11  -4  -3    5.68    3.47
 -11   4   3    7.81    4.33
 -11   4   3   10.85    3.58
 -11  -4   3   10.42    3.74
  11   4  -3   14.57    3.93
  11   4  -3    7.89    3.69
 -11   4   4    6.85    4.11
 -11   4   4   -0.52    3.04
 -11   4   4    3.56    2.41
 -11  -4   4    0.71    3.56
  11   4  -4    3.60    3.19
 -11  -4   4    2.72    3.63
 -11   4   4    0.84    2.85
 -11  -4   4    1.07    1.81
  11  -4  -4   -0.63    3.34
  11  -4  -4    8.15    2.89
  11  -4  -4   -0.51    2.85
  11  -4  -4    5.42    3.65
  11   4  -4   -2.55    3.17
 -11   4   5   -0.63    2.33
  11  -4  -5    0.93    2.89
 -11  -4   5    0.00    3.84
  11  -4  -5   -3.15    2.54
  11   4  -5    1.33    3.68
 -11  -4   5    5.78    1.65
 -11  -4   5   -0.40    3.73
 -11  -4   5    1.68    1.79
 -11   4   5    3.78    3.46
 -11   4   5    1.26    3.04
 -11   4   5    3.86    3.02
  11  -4  -5    3.61    2.89
  11  -4  -5    0.62    3.12
 -11   4   5   -3.16    3.06
  11   4  -5    2.65    3.46
 -11   4   6   62.44    4.67
 -11   4   6   56.90    4.46
 -11   4   6   78.59    5.97
  11   4  -6   50.53    5.09
  11   4  -6   73.07    5.91
 -11   4   6   62.65    4.19
 -11  -4   6   66.53    5.95
 -11  -4   6   75.84    5.74
  11  -4  -6   61.45    4.41
 -11  -4   6   61.97    4.23
  11  -4  -6   53.87    4.98
  11  -4  -6   65.93    5.92
 -11   4   6   66.69    5.54
  11  -4  -7    4.05    2.39
  11   4  -7   -0.51    3.15
 -11   4   7    9.22    2.86
  11  -4  -7    7.92    3.81
 -11  -4   7    2.01    3.22
 -11  -4   7    4.19    2.94
 -11  -4   7    9.67    3.42
 -11   4   7    5.57    2.52
 -11   4   7   13.27    3.66
  11   4  -7    1.93    3.05
 -11   4   7    2.51    4.40
 -11   4   7    1.06    3.72
  11  -4  -7    7.38    2.91
  11   4  -8   28.26    4.68
  11   4  -8   35.98    4.98
 -11   4   8   27.87    3.50
  11  -4  -8   27.22    3.13
  11  -4  -8   29.29    4.92
  11  -4  -8   30.55    3.34
 -11  -4   8   19.15    3.63
 -11  -4   8   20.92    3.89
 -11  -4   8   28.73    4.84
 -11   4   8   29.39    4.95
 -11   4   8   33.78    4.53
 -11   4   8   23.83    2.84
  11   4  -9    6.92    3.56
  11   4  -9    1.83    3.57
 -11   4   9    0.00    4.03
  11  -4  -9   -0.73    2.62
 -11   4   9   -3.00    2.07
  11   4  -9    2.25    2.68
 -11   4   9   -2.01    2.33
 -11  -4   9   -2.63    3.54
 -11  -4   9   -1.69    4.00
  11  -4  -9   11.24    2.78
 -11   4   9   -1.06    4.89
 -11   4  10   54.65    6.20
 -11   4  10   45.21    6.54
 -11   4  10   46.34    3.91
  11  -4 -10   55.74    4.22
 -11  -4  10   51.02    6.03
 -11  -4  10   56.37    6.30
  11   4 -10   57.87    6.22
 -11   4  11    7.96    5.17
  11   4 -11   13.18    4.49
 -11   4  11   17.09    4.91
 -11  -4  11   13.07    4.49
  11  -4 -11   12.73    3.47
 -11  -4  12   50.46    7.40
  11   4 -12   34.32    6.56
 -11   4  12   26.27    7.11
  11  -4 -12   21.70    3.69
  11   5  -1    8.66    3.97
 -11   5   1    8.07    4.40
 -11  -5   1    0.52    3.42
  11  -5  -1    1.86    2.90
  11  -5  -1    4.88    3.71
  11  -5  -1    0.32    3.19
 -11  -5   1    2.12    3.40
 -11   5   1    1.06    3.29
 -11  -5   1    3.90    3.70
  11  -5  -1    2.27    3.72
 -11   5   1   -0.53    4.22
  11   5  -1    0.32    3.57
  11   5  -2   18.21    3.87
 -11   5   2   17.19    3.82
 -11   5   2   14.65    3.93
 -11  -5   2   19.11    4.13
  11  -5  -2   20.19    3.83
  11  -5  -2   23.95    3.92
 -11   5   2   16.61    4.00
  11  -5  -2   20.04    3.90
  11  -5  -2   21.15    4.02
 -11  -5   2   22.40    4.71
 -11  -5   2   23.92    4.79
  11  -5  -2   15.51    4.33
  11   5  -2   23.81    4.47
  11   5  -3   -5.52    3.75
 -11  -5   3    9.34    4.21
 -11  -5   3   12.33    4.07
  11  -5  -3   -1.46    2.92
  11  -5  -3    5.68    4.00
 -11   5   3    6.18    3.30
 -11   5   3    9.11    3.49
  11  -5  -3    2.98    3.39
  11  -5  -3    2.00    4.00
  11   5  -3    6.21    4.04
 -11   5   3    4.31    3.57
  11  -5  -3    2.91    3.11
 -11   5   4  108.74    6.12
 -11   5   4  108.71    6.84
 -11  -5   4  101.42    7.31
  11  -5  -4  115.98    7.31
  11  -5  -4  106.44    7.30
  11  -5  -4  117.51    8.02
 -11  -5   4  114.53    5.44
 -11   5   4  100.81    5.70
  11  -5  -4   96.25    5.93
  11   5  -4  120.41    7.32
  11   5  -4  117.69    7.25
  11  -5  -4  109.34    7.20
 -11  -5   4  110.29    7.04
 -11   5   4  106.35    6.54
  11   5  -5  177.79   10.57
  11   5  -5  198.98    9.99
 -11   5   5  177.17    9.76
 -11  -5   5  169.43    6.79
  11  -5  -5  161.69    8.67
  11  -5  -5  185.75    9.34
  11  -5  -5  161.58   10.88
 -11  -5   5  170.42   10.52
 -11   5   5  173.52    9.23
  11  -5  -5  175.31   10.53
 -11  -5   5  192.25    9.84
 -11   5   5  168.06    9.33
 -11   5   5  180.31    9.25
  11   5  -6   12.80    4.30
 -11   5   6   13.88    3.65
 -11   5   6    3.94    3.51
 -11  -5   6    7.16    4.34
 -11  -5   6    6.76    2.43
 -11   5   6   10.94    2.90
 -11   5   6   11.69    2.82
 -11  -5   6   16.52    4.33
  11  -5  -6   14.98    3.82
  11   5  -6   17.88    4.60
 -11   5   6   13.88    4.17
  11  -5  -6   11.51    2.83
  11  -5  -6   14.12    2.66
 -11   5   7   72.68    4.74
 -11   5   7   79.21    4.32
 -11   5   7   68.30    5.98
 -11   5   7   61.68    5.57
  11  -5  -7   81.94    4.57
  11  -5  -7   79.15    5.16
  11  -5  -7   76.77    6.99
 -11  -5   7   79.22    5.30
 -11   5   7   80.98    6.92
  11   5  -7   85.83    6.43
  11   5  -7   74.27    6.22
 -11  -5   7   80.29    6.44
 -11  -5   7   75.22    6.54
  11   5  -8    4.08    3.67
 -11   5   8    1.06    4.12
 -11   5   8    6.95    3.64
 -11  -5   8    6.08    3.67
 -11   5   8    7.81    2.57
 -11   5   8   15.74    4.23
 -11  -5   8    1.21    4.43
 -11  -5   8    1.11    3.52
  11  -5  -8    9.66    2.31
 -11   5   8   11.12    2.49
  11   5  -9    6.01    4.99
 -11  -5   9   10.59    4.84
 -11  -5   9    2.41    3.98
  11  -5  -9    7.03    2.04
 -11   5   9    6.72    4.59
 -11   5   9   13.02    4.06
  11  -5  -9    4.73    2.00
 -11   5   9    7.65    1.94
 -11   5  10   16.15    5.17
 -11  -5  10    6.99    4.35
 -11   5  10   14.50    5.05
  11  -5 -10   16.18    2.11
 -11  -5  10   11.54    4.72
  11   5 -10   15.51    4.29
  11   5 -11    0.20    4.50
 -11   5  11    3.36    6.07
 -11  -5  11   11.40    4.58
 -11   5  11    2.48    5.06
  11   5 -12   25.22    6.87
 -11   5  12   24.84    6.84
 -11   5  12   13.43    6.56
 -11  -5  12   13.31    6.25
 -11  -6   1   14.19    4.34
  11  -6  -1    7.23    3.83
  11  -6  -1    9.43    4.25
  11   6  -1    2.21    3.79
 -11   6   1    6.70    3.72
 -11  -6   1    9.66    4.67
  11  -6  -1   11.82    4.36
 -11  -6   1   15.19    4.37
 -11   6   1    5.23    5.23
  11  -6  -2   -0.62    2.90
  11  -6  -2   -4.45    3.50
  11  -6  -2    6.11    3.79
 -11   6   2    5.65    4.29
  11   6  -2   -0.42    3.78
 -11  -6   2    5.39    4.35
  11  -6  -2    0.83    3.65
 -11  -6   2    4.65    3.72
 -11  -6   2    2.13    3.93
 -11   6   2   -6.63    3.85
  11   6  -3  214.48   12.16
 -11   6   3  184.93   10.13
 -11  -6   3  194.79   11.13
 -11  -6   3  206.04   11.35
  11  -6  -3  209.48   10.12
 -11   6   3  197.27   10.56
  11  -6  -3  199.74   11.03
 -11   6   3  222.38   10.78
  11  -6  -3  185.36   11.38
  11  -6  -3  218.45   11.06
  11   6  -4   14.66    4.57
  11  -6  -4   14.14    3.28
 -11   6   4   18.22    3.67
 -11  -6   4   16.66    4.50
 -11   6   4   18.89    4.01
 -11  -6   4   19.01    4.60
 -11   6   4   21.46    4.38
  11  -6  -4   13.40    4.61
  11  -6  -4   12.71    3.99
  11  -6  -4   13.58    3.81
 -11  -6   4   13.60    2.74
 -11   6   5   27.81    3.77
  11  -6  -5   26.50    3.57
 -11  -6   5   34.99    3.66
  11   6  -5   49.61    4.96
 -11   6   5   32.34    4.37
 -11   6   5   29.50    4.23
  11  -6  -5   34.47    4.01
  11  -6  -5   32.00    4.99
 -11  -6   5   32.47    4.97
 -11  -6   5   28.06    5.08
 -11   6   5   32.10    3.68
  11  -6  -6    0.61    2.56
  11   6  -6   -1.85    4.01
 -11   6   6   -0.42    2.50
 -11   6   6    4.48    3.52
 -11   6   6    2.71    3.75
  11  -6  -6    7.29    3.17
 -11   6   6    3.85    4.68
 -11  -6   6   -4.17    1.88
 -11  -6   6    4.34    4.44
 -11  -6   6    4.15    4.76
 -11   6   6   -1.30    2.49
  11   6  -7   35.06    5.23
  11  -6  -7   28.74    2.79
 -11  -6   7   35.83    5.23
 -11   6   7   32.77    5.76
 -11   6   7   33.93    5.24
 -11  -6   7   29.54    3.81
 -11   6   7   20.22    3.87
 -11   6   7   28.08    2.81
 -11  -6   7   23.82    5.55
  11  -6  -7   32.29    3.29
 -11   6   7   25.47    2.92
 -11   6   8    3.91    4.55
  11   6  -8    6.86    5.01
  11  -6  -8    0.92    1.73
  11  -6  -8   -0.32    1.58
 -11  -6   8    0.42    3.37
 -11   6   8    4.02    4.87
 -11  -6   9   51.06    6.22
 -11  -6   9   72.83    6.85
  11   6  -9   93.59    7.57
 -11   6   9   67.47    7.17
 -11   6   9   83.39    7.71
  11   6 -10   16.37    5.94
 -11   6  10    7.33    5.72
 -11   6  10   -3.13    4.43
 -11  -6  10    3.94    4.95
  11   6 -11   16.91    6.35
 -11   6  11   12.81    6.95
 -11  -6  11   27.71    6.29
 -11   6  11   22.97    8.13
  11  -7  -1    8.71    4.14
 -11  -7   1    9.61    4.33
  11  -7  -1    5.39    4.87
 -11   7   1   12.51    4.81
  11  -7  -1    2.19    4.48
 -11  -7   1    7.18    4.37
 -11   7   1    5.32    4.69
  11   7  -1    6.84    4.53
 -11  -7   2   14.10    4.67
 -11  -7   2    0.31    4.28
 -11  -7   2   14.35    4.46
  11  -7  -2    7.76    4.14
  11  -7  -2   10.68    4.34
  11  -7  -2    5.86    4.39
 -11   7   2   -1.77    4.38
 -11   7   2   15.04    4.62
  11   7  -2    2.21    4.10
  11   7  -3    0.42    3.88
 -11   7   3   -1.83    3.45
  11  -7  -3   -1.13    3.40
 -11  -7   3    4.84    4.53
 -11   7   3   -0.83    3.95
 -11  -7   3    6.23    4.26
 -11  -7   3   13.43    4.58
  11  -7  -3    0.74    4.42
  11  -7  -3   -0.53    3.36
 -11  -7   4    3.77    2.82
  11  -7  -4   -8.82    3.79
 -11   7   4   -0.65    3.35
 -11   7   4   -3.22    4.98
 -11  -7   4   -3.20    4.54
  11  -7  -4    1.57    4.49
  11  -7  -4   -2.53    3.37
 -11  -7   4    9.41    4.50
 -11   7   4   -1.37    3.06
  11   7  -5    3.53    4.57
 -11   7   5    0.10    2.92
 -11  -7   5   -0.94    2.82
 -11  -7   5    2.56    5.23
  11  -7  -5    5.51    2.86
 -11   7   5    4.97    4.04
 -11  -7   5   -4.37    4.78
  11  -7  -5    3.27    2.85
 -11  -7   6   16.64    4.70
 -11  -7   6   18.86    3.84
  11  -7  -6   26.72    3.27
  11   7  -6   25.11    5.37
 -11  -7   6   30.63    5.36
 -11   7   6   21.82    3.00
 -11   7   6   22.13    5.51
 -11   7   6   10.86    4.26
 -11   7   7   14.43    4.39
 -11   7   7    4.28    4.81
 -11   7   7   -1.08    4.63
  11   7  -7    8.97    3.92
 -11  -7   7    6.05    4.43
  11  -7  -7    4.56    2.07
 -11   7   8   23.77    5.81
 -11  -7   8   24.96    4.93
  11   7  -8   25.30    5.76
 -11   7   8   22.93    6.45
  11   7  -9   23.84    5.34
 -11   7   9   15.82    5.35
 -11   7   9   17.12    5.88
 -11  -7   9   19.44    5.24
 -11   7  10   29.29    6.59
 -11   7  10   17.40    6.16
 -11  -7  10   11.00    6.76
  11   7 -10   18.70    6.99
 -11   8   1    4.88    4.88
 -11  -8   1   10.06    4.67
 -11  -8   1    4.11    4.32
  11  -8  -1   10.44    4.80
 -11  -8   2   79.13    6.94
  11  -8  -2   82.16    7.04
 -11  -8   2   98.05    8.73
 -11   8   2   81.12    8.02
  11  -8  -2   59.83    6.95
 -11  -8   3  -10.49    4.63
  11  -8  -3    6.09    3.78
  11   8  -3    7.22    4.60
 -11   8   3    2.80    4.66
 -11  -8   3    5.87    5.55
  11   8  -4   46.41    6.57
 -11   8   4   40.94    6.21
 -11  -8   4   50.83    6.64
 -11  -8   4   50.61    6.34
  11  -8  -4   39.57    4.83
  11  -8  -5    5.22    3.34
 -11   8   5   -6.10    4.34
  11   8  -5    6.55    4.99
 -11  -8   5   -1.52    4.88
  11  -8  -6   -4.32    2.47
 -11   8   6    0.62    4.56
  11   8  -6   -3.94    3.84
 -11  -8   6    7.29    4.55
 -11  -8   7    2.52    5.35
  11   8  -7   -0.93    4.97
 -11   8   7    4.81    5.64
 -11  -8   8    2.32    6.05
  11   8  -8    6.83    5.69
 -11   8   8   20.16    6.34
 -11  -9   2   -0.96    5.20
 -11  -9   2  -10.49    4.63
  11  -9  -2    2.93    4.29
 -11   9   2    1.86    6.40
 -11   9   3   10.53    5.99
  11  -9  -3   14.00    4.81
 -11  -9   3    9.84    5.43
 -11  -9   3   -0.32    5.34
 -11   9   4   32.29    6.92
  11  -9  -4   19.95    4.68
 -11  -9   4   19.89    5.92
 -11  -9   4   38.10    7.41
 -11   9   5   20.04    5.68
 -11  -9   5   31.40    6.00
  11  -9  -5   23.28    4.00
 -11  -9   5   24.07    7.42
 -10   0   1   -0.31    2.75
 -10   0   1   -1.93    3.15
  10   0  -1    3.49    2.22
  10   0  -1   -7.11    2.84
  10   0  -1   -3.35    2.44
 -10   0   1    3.33    2.40
 -10   0   1    0.32    1.59
  10   0  -2  468.13   16.02
 -10   0   2  486.02   19.44
  10   0  -2  473.63   18.55
  10   0  -2  508.23   19.97
 -10   0   2  444.78   18.71
 -10   0   2  437.29   17.18
 -10   0   3    2.13    2.33
  10   0  -3    2.22    2.22
  10   0  -3   -1.41    3.22
  10   0  -3    0.72    1.96
 -10   0   3    5.57    3.34
 -10   0   3    3.52    2.24
 -10   0   4  509.35   18.72
 -10   0   4  521.16   21.28
 -10   0   4  453.88   17.39
  10   0  -4  540.64   21.97
  10   0  -4  538.85   19.92
 -10   0   4  521.95   19.65
 -10   0   5   -2.86    2.45
 -10   0   5   -3.85    3.04
  10   0  -5   -3.23    2.93
  10   0  -5    2.43    2.74
 -10   0   5   -2.39    2.60
 -10   0   6    8.99    2.96
  10   0  -6    8.70    2.87
  10   0  -6    3.96    2.34
 -10   0   6    7.04    2.45
 -10   0   6    8.85    2.78
  10   0  -7    1.64    2.86
  10   0  -7   -3.82    2.68
 -10   0   7   -0.62    2.98
 -10   0   7   -0.10    2.59
  10   0  -7   -0.73    2.71
  10   0  -8  208.38    9.70
  10   0  -8  230.71    9.76
  10   0  -8  228.63   11.14
 -10   0   8  216.32   10.36
 -10   0   8  228.64   10.22
 -10   0   9    4.26    3.01
  10   0  -9   -3.22    3.22
  10   0  -9   -0.52    3.10
  10   0  -9   -6.18    2.93
 -10   0   9    0.21    3.02
 -10   0  10  263.89   13.46
 -10   0  10  264.52   12.68
  10   0 -10  251.59   11.93
  10   0 -10  289.39   13.13
  10   0 -10  279.72   13.81
  10   0 -11   -0.31    3.42
  10   0 -11    7.70    3.64
 -10   0  11   -0.63    3.44
  10   0 -12   14.69    4.69
  10   0 -12    9.22    4.25
 -10   0  12   13.03    4.27
  10   0 -13    5.28    4.86
 -10  -1   1   35.17    3.36
  10  -1  -1   31.52    3.76
 -10  -1   1   31.71    2.64
 -10   1   1   35.98    3.58
 -10   1   1   33.34    1.75
  10   1  -1   29.04    2.33
 -10  -1   1   33.82    2.99
  10   1  -1   33.66    3.66
  10   1  -1   26.51    3.47
 -10   1   1   26.20    3.07
 -10   1   1   22.29    2.92
 -10  -1   1   32.38    3.64
  10  -1  -1   28.86    3.56
  10  -1  -1   32.04    2.97
 -10  -1   2   61.60    4.65
  10  -1  -2   62.56    3.92
  10  -1  -2   59.64    3.75
 -10  -1   2   65.22    4.66
  10   1  -2   57.47    4.35
 -10   1   2   57.59    4.60
  10   1  -2   63.96    4.56
  10   1  -2   59.32    3.03
 -10   1   2   54.48    3.91
  10  -1  -2   69.40    4.46
  10  -1  -2   57.80    3.15
 -10  -1   2   53.64    3.37
 -10   1   2   59.76    4.30
  10   1  -3   12.51    2.82
 -10  -1   3   20.06    2.23
  10  -1  -3   15.75    2.93
 -10   1   3   19.94    2.76
 -10   1   3   16.12    2.75
  10  -1  -3   10.23    2.40
  10   1  -3   12.61    3.03
 -10   1   3   20.17    3.20
 -10  -1   3   11.50    2.83
 -10  -1   3   18.66    3.23
  10  -1  -3   11.82    2.93
  10  -1  -4  349.23   14.36
 -10   1   4  350.79   14.35
 -10  -1   4  332.45   13.76
  10  -1  -4  341.01   13.21
 -10   1   4  342.28   13.84
 -10  -1   4  333.58   16.25
  10   1  -4  369.92   14.56
  10   1  -4  332.98   13.53
 -10   1   4  333.49   14.61
 -10   1   4  343.12   12.57
 -10  -1   4  326.50   12.58
  10  -1  -4  362.07   14.47
 -10  -1   5   32.64    3.84
  10  -1  -5   41.05    3.74
 -10  -1   5   35.08    2.88
 -10   1   5   30.62    3.27
  10   1  -5   32.24    3.45
  10   1  -5   30.20    3.74
  10  -1  -5   30.97    3.25
 -10   1   5   36.48    3.45
 -10   1   5   38.52    3.49
 -10   1   5   29.55    2.76
 -10  -1   5   25.38    3.05
  10  -1  -6   23.21    2.98
 -10   1   6   27.16    3.11
  10   1  -6   26.72    2.96
  10   1  -6   31.55    3.55
 -10   1   6   24.62    3.39
 -10   1   6   27.81    3.71
 -10  -1   6   23.05    3.66
 -10  -1   6   25.94    3.07
  10  -1  -6   30.22    3.36
  10   1  -7   68.50    4.82
  10   1  -7   70.50    4.79
 -10   1   7   69.69    4.76
 -10   1   7   64.57    4.29
 -10   1   7   58.22    4.64
  10  -1  -7   64.26    4.49
  10  -1  -7   66.99    4.36
  10  -1  -7   69.52    4.83
 -10  -1   7   71.63    5.21
 -10  -1   7   65.11    4.52
 -10  -1   8   42.85    4.31
 -10  -1   8   47.14    3.92
  10  -1  -8   61.56    4.49
 -10   1   8   54.28    4.17
 -10   1   8   53.31    3.67
  10   1  -8   53.47    4.60
  10   1  -8   42.20    3.80
  10   1  -8   43.13    3.81
  10  -1  -8   49.93    4.25
  10  -1  -8   48.18    4.06
  10  -1  -9   21.89    3.44
  10  -1  -9   23.71    4.16
 -10  -1   9   24.60    4.12
 -10  -1   9   19.16    3.94
  10   1  -9   27.99    4.03
  10  -1  -9   20.07    3.33
 -10   1   9   23.85    3.14
  10   1  -9   24.09    4.10
 -10   1   9   18.75    3.14
  10   1  -9   25.53    3.17
 -10  -1  10    0.31    3.33
  10  -1 -10    3.77    3.24
  10   1 -10    3.70    3.60
  10   1 -10    1.36    3.24
 -10   1  10    1.78    2.82
  10   1 -10   -1.87    3.63
 -10   1  10   11.13    3.05
 -10  -1  10    9.40    3.82
  10  -1 -10   -2.18    2.91
  10  -1 -11   22.21    4.36
  10   1 -11   17.47    4.37
  10   1 -11   23.56    4.53
 -10   1  11   15.23    3.68
 -10  -1  11   10.98    4.25
  10  -1 -11   16.12    3.98
 -10  -1  12    0.93    4.26
  10  -1 -12    0.00    3.66
  10   1 -12    4.94    4.12
  10   1 -12    0.42    4.80
 -10   1  12    5.97    4.40
  10   1 -13    4.74    4.95
  10  -1 -13   -1.36    4.28
 -10  -1  13    8.32    5.20
 -10   2   1   14.00    3.19
 -10   2   1   16.73    2.79
  10  -2  -1   11.74    2.96
 -10   2   1   18.60    3.76
 -10  -2   1   14.47    3.77
  10  -2  -1   17.55    2.65
  10   2  -1   13.05    2.65
  10   2  -1   14.61    1.68
  10   2  -1   20.62    3.69
  10  -2  -1   15.00    2.75
  10  -2  -1   19.55    3.26
 -10  -2   1   14.34    2.73
 -10  -2   1   11.21    2.88
  10  -2  -2   18.62    2.54
 -10   2   2   17.40    1.03
  10   2  -2   20.69    2.74
  10  -2  -2   18.60    2.74
 -10  -2   2   21.15    2.72
 -10  -2   2   17.30    1.59
  10   2  -2   20.70    2.96
 -10   2   2   18.64    3.09
 -10   2   2   15.30    3.48
 -10   2   2   15.70    3.10
  10  -2  -2   10.57    2.95
 -10  -2   2   17.45    3.04
  10  -2  -2   16.44    2.21
 -10   2   3   68.45    4.28
  10   2  -3   76.85    5.16
  10   2  -3   63.63    4.67
 -10   2   3   66.17    5.05
 -10   2   3   67.48    4.54
  10  -2  -3   62.88    3.81
  10  -2  -3   70.87    4.78
  10  -2  -3   63.63    4.56
 -10  -2   3   70.35    4.65
 -10  -2   3   58.62    2.96
 -10  -2   3   68.70    4.63
  10  -2  -3   70.31    4.73
  10  -2  -4    9.81    2.63
 -10   2   4   16.14    3.29
 -10  -2   4    8.68    3.63
 -10   2   4   15.37    2.99
  10   2  -4    8.70    2.93
  10   2  -4   12.05    3.55
 -10  -2   4   11.32    1.82
  10  -2  -4   12.19    2.38
  10  -2  -4   10.36    2.54
 -10  -2   4    9.67    2.72
 -10   2   4   17.19    2.65
 -10   2   4   14.22    2.89
 -10  -2   5   36.03    2.75
  10   2  -5   47.24    3.96
  10   2  -5   44.07    4.26
 -10   2   5   41.41    3.51
 -10   2   5   41.41    4.20
 -10   2   5   39.72    3.42
 -10   2   5   38.84    3.41
 -10  -2   5   46.04    4.34
  10  -2  -5   40.65    3.46
  10  -2  -5   43.76    3.77
 -10  -2   5   38.29    3.84
 -10   2   6   44.32    3.83
 -10   2   6   57.85    3.86
 -10   2   6   60.76    4.42
 -10   2   6   63.28    4.98
 -10  -2   6   67.79    4.86
  10   2  -6   59.09    4.48
  10   2  -6   59.66    4.16
  10  -2  -6   53.35    4.06
 -10  -2   6   55.48    3.96
  10  -2  -6   57.33    4.22
  10  -2  -6   60.73    4.10
  10   2  -7    0.51    2.96
  10   2  -7    3.05    3.35
 -10  -2   7   -0.20    3.55
  10  -2  -7    3.52    2.69
  10  -2  -7    5.10    2.71
  10  -2  -7    2.37    2.89
 -10   2   7    1.04    2.39
 -10  -2   7   -4.07    3.26
 -10   2   7   -0.83    3.01
 -10   2   7    6.73    2.52
  10   2  -8   31.91    3.40
  10  -2  -8   33.73    3.73
 -10   2   8   33.11    3.26
 -10   2   8   33.42    4.39
 -10  -2   8   27.80    4.38
 -10   2   8   34.91    3.78
  10   2  -8   29.59    3.69
  10  -2  -8   27.76    2.92
  10  -2  -8   38.61    3.54
 -10  -2   8   29.45    3.58
  10   2  -8   43.98    4.58
  10   2  -9  218.16   10.44
  10  -2  -9  206.26   11.27
  10   2  -9  233.90   11.22
  10   2  -9  246.37   11.35
 -10   2   9  193.00   11.21
  10  -2  -9  243.02   11.92
  10  -2  -9  225.74    9.80
 -10   2   9  217.15    9.98
 -10  -2   9  228.11   11.26
 -10  -2   9  226.14   11.02
 -10   2  10    5.62    2.50
  10   2 -10    2.37    3.30
  10   2 -10    3.07    3.89
 -10   2  10   -2.54    2.96
  10  -2 -10   -3.27    2.74
  10  -2 -10    2.07    2.90
 -10  -2  10   -0.41    4.42
  10   2 -10   -1.67    2.61
 -10  -2  11   18.88    5.06
  10  -2 -11    9.81    3.30
  10  -2 -11   14.70    3.60
  10   2 -11   18.47    4.88
 -10   2  11   13.61    3.53
 -10   2  11   14.38    3.70
  10   2 -11    9.94    4.51
  10   2 -12   15.74    5.42
  10   2 -12   22.40    5.14
  10  -2 -12   20.61    4.23
 -10  -2  12   15.13    5.39
 -10  -2  13    5.30    5.41
  10  -2 -13    4.22    4.53
  10   2 -13   17.09    5.66
  10  -3  -1   67.79    5.10
 -10  -3   1   70.77    5.53
  10   3  -1   62.34    5.28
  10  -3  -1   68.69    5.63
 -10   3   1   86.25    5.70
 -10   3   1   62.92    5.01
  10   3  -1   68.42    4.82
 -10   3   1   64.35    4.88
 -10  -3   1   60.36    4.86
 -10  -3   1   72.37    4.91
  10  -3  -1   62.13    4.72
  10  -3  -1   72.13    4.46
  10   3  -2   12.64    3.06
  10  -3  -2   13.48    3.37
 -10   3   2    7.50    3.06
  10  -3  -2    6.74    2.96
 -10  -3   2   10.79    3.23
  10   3  -2    8.43    3.50
 -10   3   2    3.02    3.02
 -10   3   2    7.41    3.03
 -10  -3   2   10.30    3.47
  10  -3  -2   10.02    2.53
  10  -3  -2    6.56    3.07
 -10   3   3   36.99    2.50
  10  -3  -3   32.97    3.46
  10   3  -3   43.99    4.20
 -10  -3   3   31.04    1.77
  10  -3  -3   44.39    3.43
 -10   3   3   32.19    3.44
 -10   3   3   29.89    3.50
  10  -3  -3   38.69    3.79
  10   3  -3   35.89    3.86
 -10   3   3   26.58    3.55
 -10  -3   3   35.93    4.57
 -10  -3   3   31.11    3.73
  10  -3  -3   34.64    3.68
  10   3  -4  167.01    8.47
 -10   3   4  160.47    7.76
  10  -3  -4  155.41    8.13
 -10  -3   4  145.88    5.68
  10   3  -4  162.39    8.85
 -10   3   4  159.03    7.45
 -10  -3   4  152.93    8.37
 -10   3   4  133.08    7.95
 -10   3   4  146.93    7.80
 -10  -3   4  142.43    8.40
  10  -3  -4  150.42    8.21
  10  -3  -4  167.43    8.32
 -10   3   5   84.77    5.76
  10   3  -5   80.01    5.79
 -10   3   5   83.57    4.92
  10  -3  -5   84.11    5.19
 -10   3   5   80.34    4.47
  10   3  -5   82.62    4.99
 -10   3   5   79.48    5.67
 -10  -3   5   74.72    5.35
 -10  -3   5   79.70    5.24
  10  -3  -5   91.91    5.86
  10  -3  -5   78.04    5.74
 -10   3   6  414.38   17.44
 -10  -3   6  414.09   18.19
  10  -3  -6  417.30   18.20
 -10   3   6  432.61   17.58
 -10  -3   6  436.00   18.70
  10   3  -6  420.89   17.70
  10   3  -6  469.18   17.51
 -10   3   6  419.73   19.46
 -10   3   6  444.74   19.03
  10  -3  -6  405.25   16.62
  10  -3  -6  439.20   20.06
  10   3  -7  633.00   26.35
 -10  -3   7  591.39   26.00
 -10   3   7  582.33   25.85
  10  -3  -7  582.83   24.11
 -10   3   7  581.52   26.78
  10  -3  -7  558.53   22.10
  10  -3  -7  606.39   25.71
  10   3  -7  623.93   25.06
 -10   3   7  600.43   21.66
 -10   3   7  598.27   27.34
 -10  -3   7  605.21   25.83
 -10   3   8   61.24    5.78
  10   3  -8   63.13    5.29
  10  -3  -8   57.11    4.80
 -10   3   8   62.06    5.68
 -10   3   8   54.51    3.79
  10   3  -8   65.56    5.20
 -10   3   8   55.41    4.43
 -10  -3   8   61.90    5.98
 -10  -3   8   65.37    4.98
  10  -3  -8   55.38    4.07
  10  -3  -8   62.94    5.35
 -10   3   9    9.09    4.12
  10  -3  -9   18.17    3.99
 -10  -3   9    3.27    3.88
 -10   3   9   11.12    5.30
 -10  -3   9   13.94    4.48
  10   3  -9   25.07    4.81
  10   3  -9   12.83    3.77
  10   3  -9   14.79    3.09
 -10   3   9    8.84    3.01
  10  -3  -9   24.59    3.41
 -10   3  10    1.45    2.59
  10  -3 -10    0.74    3.28
 -10   3  10    4.24    2.86
 -10  -3  10    1.64    4.60
  10  -3 -10    0.00    2.26
  10   3 -10   -6.27    4.32
  10   3 -10   13.17    4.70
 -10   3  10    0.85    4.58
  10   3 -11   66.53    6.55
  10  -3 -11   75.49    5.54
 -10  -3  11   67.26    6.59
  10   3 -11   46.83    6.10
 -10   3  11   56.08    4.26
 -10   3  11   76.12    7.90
  10   3 -12   58.93    6.88
 -10  -3  12   37.34    6.21
  10  -3 -12   50.79    5.53
 -10  -3  13    1.87    4.89
  10   3 -13   15.85    4.84
  10  -3 -13    6.26    4.03
  10   4  -1    0.93    2.89
 -10   4   1    5.45    4.20
  10  -4  -1    3.71    3.09
  10  -4  -1    7.64    3.18
 -10  -4   1    4.68    3.36
 -10  -4   1   -9.90    3.62
  10  -4  -1   -2.44    3.50
  10  -4  -1    5.55    2.88
  10   4  -1   -3.86    3.23
 -10  -4   1   -0.93    2.68
 -10   4   1    0.73    2.83
 -10   4   1   -2.95    3.37
  10  -4  -2    6.58    3.19
 -10   4   2   -1.16    2.94
  10   4  -2    0.31    2.59
 -10   4   2   -1.48    2.42
 -10   4   2    6.43    3.48
 -10  -4   2    2.97    2.67
  10  -4  -2    0.72    3.29
 -10  -4   2    2.74    3.35
  10  -4  -2    1.27    2.95
  10  -4  -2    3.07    3.28
  10   4  -2    7.51    3.09
  10   4  -3   29.32    3.79
 -10   4   3   22.15    4.43
 -10  -4   3   33.02    2.33
  10  -4  -3   37.11    4.00
 -10   4   3   30.70    3.69
  10   4  -3   33.74    4.13
  10  -4  -3   27.21    3.38
 -10  -4   3   26.32    4.28
  10  -4  -3   30.08    3.40
  10  -4  -3   31.12    3.85
 -10  -4   3   31.87    4.55
 -10   4   3   31.15    2.53
 -10   4   3   33.01    3.79
  10   4  -4   44.86    4.40
 -10   4   4   46.65    3.81
 -10  -4   4   44.24    3.96
  10  -4  -4   34.82    3.56
 -10   4   4   47.53    4.74
  10   4  -4   39.42    4.11
 -10   4   4   43.33    3.36
 -10  -4   4   43.90    4.44
 -10   4   4   35.56    3.87
 -10  -4   4   36.98    1.71
 -10  -4   4   41.26    2.74
  10  -4  -4   42.66    4.58
  10  -4  -4   37.79    3.87
  10  -4  -4   44.79    3.93
  10  -4  -5   21.62    3.60
  10   4  -5   24.23    3.99
 -10  -4   5   11.72    3.94
 -10   4   5   15.69    2.54
 -10   4   5   13.09    3.06
 -10   4   5   18.32    3.45
 -10   4   5   19.59    3.02
  10  -4  -5   13.84    2.95
  10  -4  -5   20.27    3.10
  10  -4  -5   16.21    3.85
 -10  -4   5   23.80    2.43
  10   4  -5   19.26    3.16
 -10   4   5   20.82    3.77
 -10  -4   5   14.51    3.22
 -10   4   6   43.67    4.17
  10  -4  -6   35.34    4.45
  10   4  -6   34.49    3.87
 -10   4   6   28.12    3.19
  10  -4  -6   41.58    3.63
  10  -4  -6   32.23    3.19
 -10  -4   6   48.09    5.04
 -10  -4   6   28.69    4.03
 -10   4   6   33.87    4.25
  10   4  -6   48.62    4.49
 -10   4   6   40.10    3.25
 -10   4   6   31.33    3.97
 -10  -4   6   39.09    3.58
 -10  -4   7   -6.05    3.93
 -10   4   7    8.79    3.24
 -10  -4   7   -2.01    2.92
 -10  -4   7   -2.10    3.15
 -10   4   7   -4.40    4.19
  10  -4  -7   -2.08    2.39
  10  -4  -7   -0.10    3.19
 -10   4   7   -2.53    2.11
  10   4  -7    8.96    4.07
  10   4  -7    5.08    2.85
 -10   4   7   -1.49    2.44
 -10   4   7    1.81    3.93
  10  -4  -7    6.16    2.40
 -10   4   8   52.16    6.13
 -10  -4   8   60.49    6.06
 -10   4   8   57.45    4.04
 -10   4   8   54.02    3.35
 -10  -4   8   54.95    5.46
  10   4  -8   58.40    5.70
  10  -4  -8   62.06    5.23
  10   4  -8   66.37    5.80
 -10   4   8   53.57    5.80
 -10  -4   8   62.31    5.19
  10   4  -9   11.94    4.70
  10   4  -9    1.22    3.26
 -10   4   9    1.48    2.54
 -10  -4   9    2.64    4.46
 -10  -4   9    4.64    4.32
  10  -4  -9   -0.10    2.41
 -10   4   9    4.63    1.96
 -10   4   9    4.36    4.78
  10   4  -9    3.71    2.12
 -10   4   9   -3.41    3.83
  10  -4 -10    8.92    2.62
  10   4 -10    8.27    4.90
 -10  -4  10   11.31    4.79
 -10   4  10    7.23    2.38
 -10   4  10   22.06    4.90
 -10   4  10   -2.47    4.07
 -10  -4  10   -0.21    4.86
  10  -4 -11    5.89    2.53
  10   4 -11   10.85    5.12
 -10   4  11   11.29    5.05
 -10  -4  11    0.72    5.23
  10   4 -12   49.80    7.39
 -10   4  12   40.23    7.83
 -10  -4  12   46.21    7.53
  10  -4 -12   41.49    4.43
 -10  -5   1   21.45    3.94
 -10  -5   1   19.97    4.57
  10  -5  -1   21.79    4.03
  10  -5  -1   15.41    3.61
  10   5  -1   14.30    3.76
  10   5  -1   19.31    3.46
 -10   5   1   15.65    3.81
 -10   5   1   23.37    5.03
  10  -5  -1   15.31    3.41
 -10   5   1   13.16    3.61
 -10  -5   1   14.90    3.70
  10  -5  -1   19.32    4.04
  10   5  -2   10.29    3.54
 -10   5   2    8.30    3.68
 -10  -5   2   10.41    3.82
 -10  -5   2    5.94    3.48
  10  -5  -2    7.33    3.30
  10  -5  -2   12.14    3.49
 -10   5   2    9.45    3.40
  10  -5  -2    8.08    3.42
  10  -5  -2    7.31    3.39
  10   5  -2   15.88    3.66
 -10  -5   2    4.89    3.94
 -10   5   2   10.84    3.61
  10  -5  -2    7.59    3.80
  10   5  -3   29.19    4.26
 -10   5   3   25.62    3.71
 -10  -5   3   30.01    4.41
  10  -5  -3   27.65    3.74
  10  -5  -3   29.84    4.52
  10   5  -3   22.67    3.93
 -10   5   3   24.23    3.74
  10  -5  -3   22.93    3.90
 -10   5   3   32.94    4.94
  10  -5  -3   31.03    3.65
 -10  -5   3   21.51    4.18
 -10  -5   3   25.38    2.54
  10  -5  -3   18.39    3.29
 -10   5   4  173.73    8.49
  10   5  -4  188.40    8.90
 -10   5   4  159.95    8.24
 -10  -5   4  157.49    9.35
  10  -5  -4  153.82    7.98
  10  -5  -4  169.58    9.36
  10   5  -4  176.58    9.18
 -10   5   4  158.23    8.12
 -10   5   4  174.17    8.64
 -10  -5   4  171.23    9.27
 -10  -5   4  183.72    7.54
  10  -5  -4  153.62    9.37
  10  -5  -4  168.75    8.59
  10  -5  -4  161.51   10.72
 -10  -5   5  139.62    8.61
  10  -5  -5  145.33    9.08
 -10  -5   5  136.03    6.11
 -10   5   5  131.77    7.01
  10  -5  -5  116.86    6.63
  10  -5  -5  144.04    7.15
  10   5  -5  134.36    8.52
  10   5  -5  157.42    8.85
  10  -5  -5  124.69    8.56
 -10   5   5  133.01    6.81
 -10   5   5  134.48    7.33
 -10   5   5  136.38    7.55
 -10   5   5  135.15    7.76
 -10  -5   5  140.00    8.40
  10  -5  -6   50.20    3.50
  10   5  -6   55.27    5.32
 -10   5   6   46.13    3.66
 -10   5   6   43.80    3.35
  10  -5  -6   47.72    3.58
  10  -5  -6   52.17    5.47
  10   5  -6   50.59    4.91
 -10  -5   6   42.64    4.94
 -10  -5   6   54.84    5.04
 -10   5   6   61.19    5.23
 -10   5   6   55.44    5.44
 -10   5   6   53.86    5.02
 -10  -5   6   46.01    3.93
 -10   5   7  224.03   11.29
 -10   5   7  219.67    9.09
 -10   5   7  215.34   12.53
 -10   5   7  247.06   12.86
 -10  -5   7  245.26   12.61
  10   5  -7  228.67   12.76
 -10   5   7  238.60    9.99
  10   5  -7  256.73   11.46
 -10  -5   7  234.50   12.30
 -10  -5   7  240.29   11.57
  10  -5  -7  245.88   13.18
 -10  -5   8    8.81    3.99
 -10   5   8    8.64    1.75
 -10   5   8    6.87    2.15
 -10   5   8   14.51    5.40
  10   5  -8   -0.61    3.67
 -10   5   8   16.32    3.92
  10  -5  -8    7.17    1.74
  10  -5  -8    5.47    2.00
 -10  -5   8    3.02    3.53
 -10  -5   8    5.75    4.44
 -10   5   8    1.93    5.14
 -10  -5   9   -0.21    4.30
  10   5  -9   11.54    4.19
  10  -5  -9    7.09    1.44
 -10  -5   9    4.04    4.04
 -10   5   9    2.59    1.35
 -10   5   9    6.83    4.49
 -10   5   9   -1.93    5.24
 -10  -5  10    1.63    5.08
 -10  -5  10   -7.78    4.73
 -10   5  10    1.29    5.39
  10   5 -10    5.52    5.01
 -10   5  10    2.15    4.94
  10   5 -11   12.30    5.33
 -10  -5  11    3.78    5.21
 -10   5  11    4.55    4.65
 -10   5  11    3.65    4.94
 -10   5  12   -0.11    6.60
  10   5 -12    4.11    5.75
 -10   5  12   -0.32    6.84
 -10  -5  12    2.78    5.76
  10   6  -1   70.13    5.38
 -10  -6   1   65.19    5.52
  10  -6  -1   61.18    5.53
  10   6  -1   60.89    5.60
 -10  -6   1   67.14    5.31
 -10   6   1   64.21    5.76
 -10   6   1   66.38    6.30
 -10  -6   1   76.27    6.27
  10  -6  -1   65.59    5.51
  10  -6  -1   60.52    6.08
  10  -6  -1   66.13    5.91
 -10   6   2    0.00    3.64
 -10   6   2   -2.51    3.66
 -10  -6   2   -2.17    3.62
  10  -6  -2   -3.69    4.00
  10  -6  -2    3.60    3.70
 -10  -6   2    1.03    4.03
 -10  -6   2   -3.30    4.58
  10  -6  -2    3.50    4.13
  10  -6  -2   -1.76    3.31
 -10   6   2    0.75    2.77
  10   6  -2    3.99    3.57
  10  -6  -2   -4.38    3.34
  10   6  -2   -0.84    3.67
 -10  -6   3   17.69    4.01
  10   6  -3   16.21    4.08
 -10   6   3    6.59    3.51
 -10  -6   3    6.63    2.42
  10  -6  -3    2.62    3.46
  10  -6  -3   12.47    3.50
  10  -6  -3   11.34    4.20
  10  -6  -3   10.94    3.89
 -10  -6   3    7.50    4.31
 -10   6   3   16.28    4.07
 -10   6   3    8.28    3.55
  10  -6  -3   16.65    3.54
  10   6  -3   11.48    4.07
  10   6  -4   -5.41    3.54
 -10   6   4   -1.77    4.48
 -10  -6   4    2.45    3.16
 -10  -6   4   10.54    3.99
  10  -6  -4   -2.94    2.94
  10  -6  -4   -1.88    3.76
  10  -6  -4    6.33    4.26
  10   6  -4    1.97    3.01
 -10   6   4    0.53    2.63
 -10  -6   4    4.20    2.84
  10  -6  -4    0.82    2.76
 -10   6   4    0.32    3.13
  10  -6  -4   -3.19    3.08
 -10   6   5   80.14    5.21
 -10   6   5   80.05    4.92
 -10   6   5   81.85    7.09
 -10  -6   5   89.67    6.49
 -10  -6   5   84.45    6.62
  10  -6  -5   74.92    5.08
  10  -6  -5   81.97    5.00
 -10  -6   5   82.41    3.89
 -10   6   5   82.06    6.05
  10  -6  -5   76.30    6.55
  10  -6  -5   77.51    6.80
 -10  -6   5   92.93    5.85
  10   6  -5   80.75    6.61
  10   6  -6    0.31    3.39
 -10   6   6   15.96    4.07
 -10   6   6   11.34    3.96
 -10  -6   6    9.90    2.42
 -10   6   6    8.00    2.70
 -10   6   6   14.08    4.80
 -10  -6   6    6.38    3.55
  10  -6  -6    8.56    2.33
  10  -6  -6    4.74    4.33
 -10   6   6    8.64    2.19
 -10  -6   6   13.02    4.14
  10   6  -7    1.03    4.31
 -10   6   7    7.36    4.94
 -10  -6   7    2.02    4.45
 -10  -6   7    2.64    3.28
  10  -6  -7    6.53    1.90
 -10   6   7    2.07    1.66
 -10  -6   7   -6.85    4.23
  10  -6  -7    2.89    1.86
 -10   6   7   -1.26    3.78
 -10   6   7   -0.86    1.61
 -10   6   7    6.79    4.63
  10   6  -8   -2.05    4.71
 -10  -6   8    0.74    3.16
 -10  -6   8    9.37    4.73
 -10   6   8    0.32    5.09
 -10   6   8    4.03    3.93
 -10   6   9   80.62    8.48
 -10   6   9   80.99    8.48
 -10  -6   9   87.03    7.78
 -10  -6   9   59.23    7.17
  10   6  -9  114.74    8.92
 -10   6  10    8.53    5.50
 -10  -6  10    9.22    5.47
 -10   6  10    3.25    4.55
  10   6 -10    0.82    4.61
  10   6 -11   55.13    7.70
 -10   6  11   28.56    7.47
 -10   6  11   45.36    7.93
 -10  -6  11   23.01    7.03
  10   7  -1   15.99    4.00
 -10   7   1   18.65    5.42
  10  -7  -1   11.46    4.06
 -10   7   1   10.59    4.39
 -10  -7   1   17.65    4.31
 -10  -7   1    6.57    5.30
 -10  -7   1   10.50    4.16
  10  -7  -1    2.44    4.24
  10  -7  -1   11.30    3.42
 -10   7   2   32.56    4.62
 -10  -7   2   51.32    5.28
  10  -7  -2   36.43    4.97
 -10  -7   2   53.72    6.19
  10  -7  -2   43.42    5.13
  10  -7  -2   47.65    5.81
 -10   7   2   50.70    6.57
 -10  -7   2   29.58    5.12
  10   7  -2   35.91    4.94
 -10   7   3    1.70    3.93
 -10  -7   3    3.70    4.01
 -10  -7   3    7.31    2.92
  10  -7  -3    2.52    4.82
 -10  -7   3    2.35    3.74
 -10  -7   3    1.66    4.16
  10   7  -3    2.20    3.66
 -10   7   3   14.54    3.88
 -10   7   3   10.08    5.20
  10  -7  -3    7.84    3.82
  10  -7  -3    7.46    3.99
  10   7  -4   28.94    5.10
 -10  -7   4   24.60    4.80
 -10  -7   4   17.25    4.08
  10  -7  -4   32.18    4.20
 -10   7   4   23.59    3.56
 -10   7   4   21.48    3.58
 -10   7   4   20.63    5.60
  10  -7  -4   24.73    3.69
  10  -7  -4   18.03    5.11
 -10  -7   4   26.96    4.75
 -10   7   5   11.44    2.91
 -10  -7   5   15.50    3.33
 -10  -7   5   19.82    2.09
  10  -7  -5   18.70    3.05
  10   7  -5   21.26    4.04
 -10   7   5   24.58    5.50
 -10  -7   5   11.06    3.75
  10  -7  -5   14.48    2.75
 -10  -7   5   17.97    4.93
 -10   7   6   23.11    5.94
 -10  -7   6   27.59    3.24
  10  -7  -6   21.74    2.56
  10   7  -6   18.81    4.96
 -10   7   6   21.79    4.81
 -10  -7   6   30.41    5.56
  10  -7  -6   23.18    2.50
 -10  -7   6    9.71    4.29
 -10   7   7    1.99    3.78
 -10  -7   7   -2.24    4.68
  10   7  -7   -2.17    4.54
 -10   7   7    3.99    5.35
 -10  -7   7   -1.21    4.44
  10   7  -8   -0.21    4.94
 -10   7   8    3.29    6.15
 -10   7   8   -2.02    5.84
 -10  -7   8    5.04    4.94
 -10   7   9  -12.99    4.72
 -10   7   9   -4.08    4.51
  10   7  -9   -0.51    5.35
 -10   7  10    5.95    7.04
  10   7 -10    1.44    5.45
 -10   7  10   13.55    5.31
 -10  -7  10   18.31    6.37
 -10   8   1    0.32    4.72
  10  -8  -1    5.64    4.38
 -10   8   1   11.72    4.88
 -10  -8   1    4.25    4.66
 -10  -8   1    1.48    4.76
  10  -8  -1   -4.62    4.10
 -10   8   2   40.22    5.92
 -10  -8   2   40.66    5.16
 -10  -8   2   35.29    6.61
  10  -8  -2   32.45    5.03
  10   8  -3    5.22    4.70
 -10  -8   3   -1.33    4.31
 -10  -8   3    8.70    3.52
 -10  -8   3    8.57    5.57
  10  -8  -3    0.21    3.88
 -10   8   3   -0.10    5.49
 -10  -8   4   68.17    6.03
 -10  -8   4   56.22    6.53
  10  -8  -4   57.00    5.02
  10   8  -4   49.07    6.67
 -10   8   4   55.52    6.53
 -10   8   5   -1.45    4.14
 -10  -8   5    0.62    3.95
  10  -8  -5    2.89    2.48
 -10  -8   5    3.66    4.87
  10   8  -5   -8.52    4.47
 -10  -8   5    1.66    4.15
 -10   8   6   -3.43    4.37
 -10  -8   6    0.93    4.65
 -10  -8   6   -7.29    4.55
 -10  -8   6   -0.21    3.84
  10  -8  -6   -0.81    1.72
  10   8  -6   -1.76    4.05
 -10  -8   7    4.85    5.55
  10   8  -7    2.90    4.77
 -10   8   7    8.28    4.72
  10   8  -8    3.21    4.25
 -10   8   8    3.39    4.88
 -10  -8   8    9.89    4.54
 -10   8   8   -5.93    6.36
 -10  -9   1    6.39    4.53
  10  -9  -1   11.59    5.74
 -10  -9   1   -9.94    6.24
 -10   9   1    0.31    4.96
 -10  -9   2   -4.21    4.52
  10  -9  -2   10.13    4.70
 -10   9   2    6.82    4.75
 -10  -9   2   -2.35    4.80
 -10  -9   3   84.66    7.98
  10  -9  -3   76.38    7.20
 -10   9   3   66.16    8.17
 -10  -9   3   98.85    9.04
 -10  -9   4   57.54    6.52
 -10  -9   4   33.73    7.44
  10  -9  -4   49.70    5.17
 -10   9   4   38.40    6.51
 -10   9   5   14.48    6.10
 -10  -9   5   25.89    5.89
  10  -9  -5   23.96    3.35
  10   9  -6   10.72    5.93
 -10   9   6   11.23    4.78
 -10  -9   6    5.77    5.98
   9   0  -1   -0.91    2.23
   9   0  -1   -1.27    1.90
  -9   0   1    0.10    2.64
  -9   0   1   -0.83    1.98
  -9   0   1    0.00    1.70
   9   0  -1    8.03    3.35
  -9   0   1   -6.41    3.05
  -9   0   2   64.56    4.47
   9   0  -2   69.35    4.25
   9   0  -2   76.40    4.75
   9   0  -2   76.93    3.80
  -9   0   2   70.39    4.77
  -9   0   2   71.02    3.92
   9   0  -3    0.00    2.52
   9   0  -3    4.00    2.05
  -9   0   3    4.45    2.43
  -9   0   3    3.86    1.50
   9   0  -3   -1.71    2.12
  -9   0   3    1.82    2.43
  -9   0   3    3.32    2.47
  -9   0   4 1261.05   44.40
   9   0  -4 1356.37   44.97
  -9   0   4 1282.94   47.41
   9   0  -4 1333.24   47.01
  -9   0   4 1198.70   44.10
   9   0  -5   -2.53    2.93
  -9   0   5   -1.13    2.25
  -9   0   5   -1.94    2.05
   9   0  -5   -1.12    2.44
  -9   0   5   -4.36    2.84
   9   0  -6   20.54    3.08
   9   0  -6   14.25    2.65
  -9   0   6   15.54    3.07
  -9   0   6   16.82    2.79
  -9   0   7   -2.07    2.39
   9   0  -7   -6.60    2.41
   9   0  -7   -0.31    2.58
   9   0  -7    0.31    2.26
  -9   0   7   -0.10    2.27
   9   0  -8   58.20    4.43
   9   0  -8   54.85    4.20
  -9   0   8   50.00    4.45
   9   0  -8   60.73    4.56
  -9   0   8   49.89    4.26
  -9   0   9    0.52    3.02
   9   0  -9    5.28    3.21
   9   0  -9   -2.58    3.00
   9   0  -9    2.40    2.82
  -9   0   9    2.49    3.74
  -9   0  10  277.05   14.51
  -9   0  10  299.52   13.11
   9   0 -10  285.85   12.59
   9   0 -10  279.67   15.14
   9   0 -11   -1.45    3.52
   9   0 -11    0.94    3.53
  -9   0  11   -4.90    3.44
   9   0 -12   81.40    7.56
  -9   0  12   74.92    7.09
   9   0 -12   70.34    6.77
   9   0 -13    9.40    5.48
  -9  -1   1   24.17    3.45
   9  -1  -1   23.09    3.26
  -9   1   1   24.03    3.07
   9   1  -1   23.47    3.35
   9   1  -1   25.88    3.16
   9   1  -1   25.22    2.11
  -9   1   1   21.40    3.17
  -9   1   1   26.50    3.45
  -9   1   1   24.14    1.46
  -9  -1   1   21.54    3.34
  -9  -1   1   23.44    2.32
  -9  -1   1   24.23    2.46
   9  -1  -1   22.56    2.95
   9  -1  -1   28.21    2.96
  -9   1   2   28.55    2.97
  -9  -1   2   28.27    2.20
   9  -1  -2   29.58    2.96
   9   1  -2   29.55    3.14
   9   1  -2   28.23    2.18
  -9   1   2   26.05    3.17
  -9   1   2   25.77    3.07
  -9  -1   2   30.94    3.14
  -9  -1   2   30.26    2.93
   9  -1  -2   29.08    2.94
   9  -1  -2   29.88    3.14
   9  -1  -2   27.28    2.30
   9   1  -2   33.14    3.03
   9   1  -3  144.90    7.16
   9   1  -3  145.52    7.06
  -9   1   3  142.56    6.74
  -9   1   3  131.33    6.13
  -9  -1   3  137.75    7.37
  -9  -1   3  132.80    6.86
   9  -1  -3  131.15    6.88
   9  -1  -3  143.07    6.58
   9  -1  -3  135.85    6.47
  -9  -1   3  133.50    5.41
  -9   1   3  141.01    6.76
  -9  -1   4   48.39    4.14
  -9   1   4   39.92    4.07
   9   1  -4   50.51    3.84
   9   1  -4   54.33    4.24
  -9   1   4   48.56    3.68
  -9   1   4   48.55    3.12
  -9   1   4   49.78    3.60
  -9  -1   4   44.68    3.54
  -9  -1   4   48.29    3.04
   9  -1  -4   43.84    3.44
   9  -1  -4   47.49    3.94
   9  -1  -5   71.55    4.08
   9   1  -5   75.72    5.09
   9   1  -5   77.92    4.86
  -9   1   5   73.16    4.90
  -9   1   5   81.01    5.07
  -9  -1   5   66.61    4.86
  -9  -1   5   76.28    4.89
   9  -1  -5   75.25    4.66
  -9   1   5   66.92    4.12
   9   1  -6  207.09   10.39
   9  -1  -6  208.40    9.45
   9   1  -6  229.83    9.53
  -9   1   6  189.75    9.47
  -9   1   6  205.83    8.97
  -9   1   6  222.77   10.18
  -9  -1   6  197.90    9.38
  -9  -1   6  196.37    8.61
   9  -1  -6  206.79    9.31
   9  -1  -6  214.65   10.12
   9  -1  -7   17.97    2.70
  -9   1   7   10.47    2.80
   9   1  -7   19.71    3.29
   9   1  -7   27.45    3.37
   9   1  -7   17.85    2.94
  -9   1   7   19.86    3.03
  -9  -1   7   20.96    3.78
  -9  -1   7   14.08    2.67
   9  -1  -7   27.19    3.09
   9  -1  -7   21.89    3.23
  -9   1   8    4.08    2.40
  -9   1   8    2.19    2.82
   9   1  -8    8.59    3.17
   9  -1  -8    8.12    2.60
  -9  -1   8    7.08    3.59
   9   1  -8   -4.22    2.47
   9   1  -8    0.53    2.32
  -9  -1   8    5.16    2.99
   9  -1  -8    6.75    3.01
   9  -1  -8    2.91    2.70
   9  -1  -9   25.50    3.32
  -9  -1   9   36.57    4.35
   9  -1  -9   20.96    3.94
  -9   1   9   21.70    3.36
  -9  -1   9   19.07    4.12
   9   1  -9   30.46    4.13
   9   1  -9   28.09    4.10
   9   1  -9   19.70    3.25
  -9   1   9   21.39    3.76
   9  -1  -9   24.72    3.76
   9   1 -10   14.48    3.08
  -9  -1  10   10.72    3.75
   9  -1 -10   19.16    3.21
   9  -1 -10   14.84    3.14
  -9   1  10    9.97    3.04
  -9   1  10   16.18    3.34
   9   1 -10   15.02    4.04
  -9  -1  10   18.93    4.14
   9  -1 -11   19.12    3.66
   9   1 -11   16.25    4.12
   9   1 -11   17.15    4.37
  -9   1  11   18.98    3.57
  -9  -1  11    6.64    4.15
   9  -1 -11   10.36    3.42
  -9   1  12   20.60    4.71
   9   1 -12   23.59    4.43
   9   1 -12   23.46    5.32
  -9  -1  12   17.27    4.79
   9  -1 -12   23.46    4.59
  -9  -1  13   14.69    5.21
   9   1 -13   13.91    5.36
   9  -1 -13   15.81    4.47
  -9  -2   1  193.36   10.29
   9  -2  -1  206.44    8.64
  -9  -2   1  200.58   10.10
   9  -2  -1  216.76   10.41
  -9  -2   1  201.35    8.80
  -9   2   1  202.87    9.63
   9   2  -1  196.11    9.68
   9   2  -1  211.73    9.85
   9   2  -1  195.62    7.40
  -9   2   1  204.42    9.80
  -9   2   1  219.58    8.97
   9  -2  -1  206.25    9.71
   9  -2  -1  204.83    8.32
   9  -2  -2    4.27    2.64
   9  -2  -2    5.39    2.34
   9  -2  -2    9.16    2.11
   9  -2  -2    5.92    2.85
  -9   2   2    5.05    2.16
  -9   2   2    5.06    2.79
  -9  -2   2    6.44    2.41
  -9   2   2    3.28    3.17
   9   2  -2    9.92    2.23
   9   2  -2    1.53    2.95
  -9  -2   2    3.24    3.04
  -9  -2   2    4.01    1.16
  -9   2   3   -0.75    3.09
   9   2  -3   -2.63    2.63
  -9  -2   3   -5.03    2.71
  -9  -2   3   10.59    1.07
   9  -2  -3    0.82    1.95
  -9  -2   3   -1.28    1.28
   9  -2  -3   -2.63    2.33
  -9  -2   3    5.15    3.43
  -9   2   3   -0.21    2.58
   9   2  -3   -3.65    3.04
  -9   2   3   -3.82    2.48
   9  -2  -3   -1.32    2.23
   9  -2  -3    3.88    2.20
  -9   2   4  112.22    6.57
  -9  -2   4  101.54    4.55
  -9   2   4  114.10    5.67
   9  -2  -4   91.39    5.17
  -9  -2   4  100.39    6.05
  -9   2   4  115.11    5.38
   9  -2  -4  113.67    5.88
   9   2  -4  113.92    5.89
   9   2  -4  101.95    6.28
  -9   2   4  104.94    6.10
  -9  -2   4  104.87    5.96
   9  -2  -4  120.09    6.92
   9   2  -5   -4.57    2.84
  -9   2   5    2.17    2.37
   9   2  -5    8.02    3.15
  -9   2   5   -3.21    2.07
  -9   2   5    4.37    3.23
  -9  -2   5    2.93    3.13
   9  -2  -5    0.41    2.24
  -9  -2   5   -1.21    2.93
   9  -2  -5    1.55    2.79
   9  -2  -5    1.33    2.04
  -9   2   5    0.93    2.67
  -9   2   6   56.01    5.17
  -9   2   6   54.15    4.15
   9   2  -6   58.22    4.57
  -9  -2   6   61.24    4.57
   9   2  -6   57.45    4.38
   9  -2  -6   61.95    4.58
  -9   2   6   56.93    3.56
  -9  -2   6   67.18    5.07
   9  -2  -6   52.91    3.83
   9  -2  -6   60.47    4.20
   9  -2  -7   17.31    3.52
   9   2  -7   18.18    3.47
  -9   2   7   19.45    2.63
  -9   2   7   18.58    3.95
   9  -2  -7   19.11    3.00
  -9   2   7   16.98    3.02
   9   2  -7   17.29    2.95
  -9  -2   7   22.05    3.46
  -9  -2   7   11.62    3.16
   9  -2  -7   21.28    3.03
  -9  -2   8   -4.61    3.48
   9  -2  -8    4.38    2.92
   9   2  -8    2.87    2.45
   9   2  -8    5.22    3.48
   9   2  -8    7.74    3.77
  -9   2   8    3.25    2.20
  -9   2   8    2.93    2.41
  -9  -2   8   12.24    3.98
   9  -2  -8   11.22    2.60
   9  -2  -8   13.75    3.72
   9  -2  -9  140.49    6.74
  -9   2   9  104.74    6.67
   9   2  -9  119.08    7.31
   9   2  -9  147.35    7.57
   9   2  -9  127.16    6.21
  -9   2   9  116.37    5.96
  -9  -2   9  142.73    8.31
  -9  -2   9  121.97    7.32
   9  -2  -9  122.31    7.38
   9  -2 -10    4.96    2.53
   9   2 -10   19.21    4.44
   9   2 -10    0.31    4.09
  -9   2  10    7.72    2.96
  -9   2  10    9.89    2.91
  -9  -2  10    4.02    4.12
   9  -2 -10    8.46    2.89
   9  -2 -11   85.29    6.00
   9   2 -11   91.23    8.01
   9   2 -11   80.85    6.75
  -9   2  11   70.33    5.82
  -9   2  11   83.10    5.64
  -9  -2  11   85.47    6.73
   9  -2 -11   68.46    6.14
   9   2 -12    2.88    4.42
   9   2 -12   -5.00    5.21
  -9  -2  12    8.00    5.20
   9  -2 -12   -4.53    3.59
   9   2 -13   -4.43    5.26
  -9  -2  13   12.20    5.42
   9  -2 -13    3.05    4.41
   9   3  -1    3.17    2.35
   9   3  -1   10.01    3.20
  -9   3   1    6.96    3.43
  -9   3   1    1.47    2.94
  -9  -3   1    1.94    2.97
  -9  -3   1    2.63    2.12
   9  -3  -1   11.80    3.08
   9  -3  -1    8.39    2.56
   9  -3  -1    5.93    2.54
  -9   3   1    5.64    3.03
   9  -3  -1    1.91    2.44
  -9  -3   1    4.16    3.20
   9   3  -2   21.49    3.26
   9   3  -2   21.36    3.29
  -9   3   2   14.93    2.61
  -9   3   2   15.00    3.70
  -9  -3   2   13.13    3.46
   9  -3  -2   19.22    2.96
   9  -3  -2   20.34    3.27
   9  -3  -2   15.71    2.85
   9  -3  -2   17.98    2.65
  -9  -3   2   20.45    3.33
  -9   3   2   22.60    3.23
   9   3  -3    7.83    2.34
   9   3  -3    6.34    2.86
  -9   3   3    8.25    2.51
  -9   3   3   11.65    3.50
  -9   3   3    6.34    1.66
  -9  -3   3    6.19    2.64
  -9  -3   3    7.86    2.62
  -9  -3   3   10.27    1.50
   9  -3  -3    8.85    2.54
   9  -3  -3    8.79    2.15
   9  -3  -3    8.40    3.05
   9  -3  -3    8.80    2.80
  -9   3   3    8.02    2.50
   9   3  -4   20.63    3.35
   9   3  -4   14.89    2.96
  -9   3   4   18.41    2.62
  -9   3   4   18.01    3.27
  -9   3   4   27.40    3.38
  -9  -3   4   19.62    2.93
   9  -3  -4   21.21    2.54
   9  -3  -4   19.66    2.56
   9  -3  -4   21.46    3.42
  -9  -3   4   17.03    3.53
   9  -3  -4   24.31    2.92
  -9   3   4   18.26    2.49
   9   3  -5  206.25    9.67
   9   3  -5  208.70    9.28
  -9   3   5  192.38    8.55
  -9   3   5  216.75   10.00
  -9   3   5  185.79    8.91
  -9  -3   5  214.04    9.80
   9  -3  -5  181.76    8.38
   9  -3  -5  198.64    9.68
   9  -3  -5  191.69    9.63
  -9  -3   5  201.42   10.32
  -9   3   5  192.73    9.24
   9   3  -6  481.21   19.66
  -9   3   6  467.08   18.44
  -9   3   6  458.50   17.33
  -9   3   6  461.70   20.03
  -9  -3   6  439.03   19.22
  -9  -3   6  462.56   18.82
   9  -3  -6  446.58   17.58
   9  -3  -6  482.62   19.37
   9  -3  -6  446.52   18.87
  -9   3   6  467.15   19.51
   9   3  -6  440.55   19.55
   9   3  -7  202.65    9.47
  -9   3   7  170.73    8.95
  -9   3   7  176.82    7.42
  -9   3   7  166.01    9.20
  -9   3   7  185.75    9.94
  -9  -3   7  188.72   10.23
  -9  -3   7  186.05    9.23
   9  -3  -7  181.85    9.46
   9  -3  -7  180.93   10.03
   9  -3  -7  182.33    7.86
   9   3  -7  187.76    8.87
   9   3  -8  127.39    8.17
   9   3  -8  138.01    7.95
   9   3  -8  110.15    5.79
  -9   3   8   90.05    5.34
  -9   3   8   92.86    7.69
  -9  -3   8  127.93    8.03
   9  -3  -8   97.77    5.30
   9  -3  -8  108.00    6.91
   9  -3  -8  111.23    7.41
  -9  -3   8  100.16    7.12
  -9   3   8   97.00    6.65
   9   3  -9  201.23   10.46
   9   3  -9  216.95    9.02
  -9  -3   9  226.47   11.13
  -9  -3   9  189.98   10.75
   9  -3  -9  234.64    9.19
   9  -3  -9  216.42   11.00
  -9   3   9  196.91   11.04
  -9   3   9  219.04   13.19
  -9   3   9  196.34    8.77
   9   3  -9  254.12   11.75
   9   3 -10   16.47    4.84
  -9   3  10   17.16    2.97
   9  -3 -10   16.05    2.68
  -9   3  10   13.39    2.80
   9  -3 -10   16.20    3.07
  -9   3  10   11.39    4.36
  -9  -3  10   21.03    4.51
   9   3 -10   11.66    4.40
  -9  -3  11   68.00    7.23
   9  -3 -11   84.88    6.07
   9   3 -11   75.55    6.73
   9   3 -11   85.32    7.29
  -9   3  11   69.90    4.81
   9   3 -12   31.88    6.38
   9  -3 -12   27.30    4.36
  -9  -3  12   26.26    6.02
   9   3 -13   34.03    6.40
  -9  -3  13   25.76    7.09
   9  -3 -13   28.82    4.45
   9  -4  -1    2.44    3.50
   9  -4  -1    5.55    2.67
   9  -4  -1   -0.74    3.18
  -9  -4   1    7.66    3.51
  -9   4   1    5.66    2.52
  -9  -4   1    6.59    2.98
  -9   4   1    8.01    2.74
   9   4  -1    5.52    3.02
   9   4  -1    6.60    2.79
  -9   4   1    7.13    3.46
  -9  -4   1    6.61    3.05
   9  -4  -1    3.20    2.58
   9  -4  -2   28.27    3.60
   9  -4  -2   27.40    3.49
   9  -4  -2   19.97    3.40
  -9   4   2   17.16    3.26
  -9  -4   2   31.46    3.76
  -9   4   2   25.07    4.11
  -9  -4   2   21.81    3.79
   9   4  -2   20.37    3.60
   9   4  -2   23.10    3.83
  -9   4   2   20.99    2.74
   9  -4  -2   16.97    3.27
  -9   4   3    2.63    3.69
  -9  -4   3    0.21    1.71
   9  -4  -3   -1.89    3.05
  -9  -4   3   -2.14    2.55
   9  -4  -3    1.34    2.58
   9  -4  -3   -2.39    2.39
   9   4  -3   -1.33    2.97
  -9   4   3   -3.17    2.43
  -9   4   3   -3.05    2.31
   9   4  -3   -2.89    2.68
  -9   4   3   -0.63    2.10
  -9  -4   3   -4.96    3.14
   9  -4  -3   -4.09    2.35
   9  -4  -3   -1.99    2.93
   9   4  -4   -4.60    2.86
  -9   4   4   -1.47    2.21
   9  -4  -4   -1.42    2.34
  -9  -4   4    3.03    3.23
  -9  -4   4   -2.01    1.27
  -9   4   4   -0.53    2.73
  -9   4   4    2.19    2.09
  -9   4   4   -2.94    2.83
  -9  -4   4   -5.68    3.45
   9  -4  -4    1.03    2.27
   9  -4  -4   -0.52    3.22
   9  -4  -4   -6.05    2.92
  -9   4   4   -0.64    2.23
   9   4  -4   -1.23    3.28
  -9  -4   5   72.13    5.56
  -9   4   5   66.42    4.77
   9  -4  -5   60.37    3.94
  -9   4   5   65.83    5.65
   9   4  -5   68.49    5.22
  -9   4   5   66.28    3.97
   9   4  -5   55.79    4.69
  -9   4   5   47.99    4.04
  -9   4   5   64.69    5.33
  -9  -4   5   63.23    4.64
  -9  -4   5   59.73    4.36
   9  -4  -5   59.91    3.98
   9  -4  -5   69.84    5.20
  -9   4   6   46.75    3.51
   9  -4  -6   50.66    5.06
  -9   4   6   51.93    3.27
  -9  -4   6   53.93    4.64
  -9   4   6   57.72    5.11
  -9   4   6   51.56    4.79
   9   4  -6   64.15    4.79
   9   4  -6   49.76    4.79
  -9   4   6   58.47    5.43
  -9  -4   6   73.93    5.45
  -9  -4   6   59.39    4.45
   9  -4  -6   56.86    3.53
   9  -4  -6   56.35    3.85
  -9  -4   7   -3.63    3.84
  -9  -4   7    4.94    3.23
   9  -4  -7    4.11    3.70
   9  -4  -7   -0.10    1.87
  -9   4   7    0.84    3.46
   9   4  -7    0.41    2.75
   9   4  -7    0.81    3.67
  -9   4   7    3.29    2.23
  -9   4   7    1.37    1.68
  -9   4   7    0.63    3.15
  -9  -4   7    4.20    3.26
  -9   4   7    3.19    4.26
  -9   4   8   10.94    4.57
  -9  -4   8   15.18    5.26
  -9  -4   8   16.55    4.74
   9   4  -8   33.32    4.38
  -9   4   8   22.92    6.13
  -9   4   8   17.28    3.39
   9   4  -8   49.85    6.22
   9   4  -8   31.05    3.22
  -9   4   8   24.82    2.49
  -9   4   8   21.27    6.03
  -9  -4   8   43.32    4.76
   9   4  -9    2.45    3.27
  -9   4   9   -0.63    2.11
   9   4  -9    2.15    4.40
  -9   4   9    1.28    3.84
  -9   4   9    7.51    4.13
  -9   4   9   -2.87    3.93
   9  -4  -9    3.24    1.99
  -9   4   9    1.76    1.97
  -9  -4   9   -6.20    4.17
  -9  -4   9   -8.55    4.54
   9  -4  -9   13.34    1.95
   9  -4 -10    8.09    2.28
  -9   4  10   11.74    2.20
  -9  -4  10    2.01    4.12
  -9  -4  10   10.73    4.19
   9   4 -10   12.58    4.30
  -9   4  10   15.97    5.47
   9  -4 -10    7.45    2.31
  -9   4  11    1.18    5.68
   9   4 -11   -0.51    4.62
  -9  -4  11   13.48    5.45
   9  -4 -11    8.84    2.53
   9   4 -12   12.96    5.66
  -9   4  12   -2.46    5.98
  -9  -4  12    7.35    6.00
   9  -4 -12    7.79    2.74
   9  -5  -1    5.19    2.86
  -9   5   1    5.55    4.40
   9   5  -1    4.70    3.13
   9  -5  -1    7.87    3.31
   9   5  -1    7.97    2.62
  -9   5   1   10.37    3.49
  -9   5   1    4.25    3.61
  -9  -5   1    9.52    2.79
  -9  -5   1    2.78    3.19
  -9  -5   1    4.89    4.04
   9  -5  -1    7.75    3.31
   9  -5  -1    6.37    3.40
   9  -5  -1   -4.57    2.98
   9  -5  -2   10.16    3.32
   9  -5  -2   11.11    3.18
  -9   5   2    7.97    4.20
   9   5  -2   19.04    3.23
   9   5  -2   15.86    3.65
  -9   5   2   11.60    3.41
  -9   5   2    9.88    3.08
  -9  -5   2   14.10    3.91
  -9  -5   2    7.58    3.69
   9  -5  -2   14.87    3.20
   9  -5  -2   17.49    3.48
   9  -5  -2   19.33    4.12
  -9  -5   3   83.73    5.83
   9  -5  -3   73.19    5.53
  -9  -5   3   87.93    4.68
   9   5  -3   85.60    5.61
   9   5  -3   83.06    6.22
  -9   5   3   81.47    5.57
  -9   5   3   76.72    5.30
  -9   5   3   70.42    5.26
  -9  -5   3   77.94    5.62
   9  -5  -3   68.42    5.45
   9  -5  -3   78.63    5.31
   9  -5  -3   81.64    6.20
   9  -5  -3   83.50    5.91
   9  -5  -4   36.26    3.24
  -9   5   4   30.97    3.36
  -9   5   4   33.77    3.70
  -9  -5   4   45.29    4.67
   9   5  -4   32.88    4.23
   9   5  -4   40.56    4.65
  -9   5   4   35.64    3.44
  -9   5   4   36.06    4.19
  -9  -5   4   43.48    4.67
  -9  -5   4   37.36    3.35
  -9  -5   4   36.43    2.10
   9  -5  -4   35.53    3.06
   9  -5  -4   38.84    4.99
   9  -5  -4   30.98    4.07
   9  -5  -5    7.66    3.63
  -9  -5   5    2.93    3.44
  -9   5   5    6.89    3.34
   9   5  -5   14.68    3.69
  -9   5   5    6.35    2.37
   9   5  -5   14.89    3.70
  -9   5   5   10.02    2.19
  -9   5   5    9.39    3.55
  -9   5   5    2.65    2.97
  -9  -5   5    2.12    4.15
  -9  -5   5    6.79    2.02
   9  -5  -5   13.57    2.76
   9  -5  -5   13.21    2.62
   9  -5  -6  208.02    9.54
  -9  -5   6  192.72   10.21
  -9   5   6  198.74   10.91
   9   5  -6  208.38   11.06
   9   5  -6  212.14    9.23
  -9   5   6  201.29    9.23
  -9   5   6  189.84    8.13
  -9   5   6  194.48   10.39
  -9   5   6  202.18   10.39
  -9  -5   6  201.06   10.00
  -9  -5   6  200.68    9.58
   9  -5  -6  204.43   11.36
  -9  -5   7  305.06   15.16
   9  -5  -7  273.99   10.30
  -9   5   7  281.21   13.84
   9   5  -7  330.14   14.13
  -9   5   7  277.26   11.89
  -9   5   7  267.51    9.99
  -9   5   7  295.80   15.42
  -9   5   7  273.23   13.03
  -9  -5   7  295.69   13.83
  -9  -5   7  278.97   13.30
   9  -5  -7  286.18   11.94
   9   5  -7  292.49   14.72
   9   5  -8    7.57    1.81
  -9   5   8    7.76    1.29
  -9   5   8    6.43    1.24
  -9   5   8    2.02    4.99
  -9  -5   8    9.29    3.74
  -9  -5   8    1.79    3.99
   9  -5  -8   10.57    1.33
   9  -5  -8    9.19    1.48
  -9  -5   8    3.34    4.55
  -9   5   8   11.69    3.97
  -9   5   8    5.63    4.46
   9   5  -8   10.22    3.78
   9   5  -9   96.75    7.47
  -9   5   9   86.86    8.59
  -9  -5   9   99.88    8.22
  -9  -5   9   69.66    6.56
  -9   5   9   90.30    8.35
   9   5 -10   -5.12    3.89
  -9   5  10   17.89    5.14
  -9  -5  10    5.10    4.99
  -9  -5  10   -0.53    5.90
  -9   5  10    6.80    4.64
   9   5 -11   10.78    5.75
  -9   5  11    0.21    6.63
  -9  -5  11    6.87    5.43
  -9   5  11    4.97    5.19
   9   5 -12   10.91    5.76
  -9   5  12    8.29    5.64
  -9   5  12  -10.77    6.79
  -9  -5  12   -1.86    5.26
   9  -6  -1  267.63   14.47
  -9   6   1  276.01   14.43
   9   6  -1  289.42   13.89
  -9   6   1  273.11   14.11
  -9   6   1  281.96   13.37
   9  -6  -1  285.38   13.55
   9   6  -1  311.77   13.94
  -9  -6   1  289.61   13.32
  -9  -6   1  285.26   13.70
  -9  -6   1  313.57   14.94
   9  -6  -1  243.90   13.61
   9  -6  -1  298.22   14.19
   9  -6  -1  322.81   15.09
   9  -6  -2   27.58    4.84
   9   6  -2   26.93    3.89
  -9   6   2   23.68    3.54
  -9  -6   2   29.00    4.13
  -9  -6   2   19.89    4.14
  -9  -6   2   31.05    4.27
   9  -6  -2   33.17    3.86
   9  -6  -2   24.23    4.13
   9  -6  -2   26.07    4.23
   9  -6  -2   27.53    3.73
   9   6  -2   28.29    4.09
  -9   6   2   21.01    3.84
  -9  -6   2   31.03    3.14
  -9   6   2   21.94    4.18
   9  -6  -3   20.64    4.19
   9  -6  -3   18.75    3.61
  -9  -6   3   16.47    4.22
   9   6  -3   24.18    4.07
  -9  -6   3   16.12    3.27
   9  -6  -3   25.15    3.56
  -9   6   3   18.19    3.23
  -9  -6   3   32.89    4.31
  -9   6   3   23.89    3.82
   9  -6  -3   25.26    4.89
   9   6  -3   21.35    3.98
  -9   6   3   10.32    4.17
   9  -6  -3   21.28    3.57
  -9  -6   4   22.27    1.79
   9  -6  -4   18.62    3.27
   9  -6  -4   27.68    4.04
  -9  -6   4   17.20    4.10
   9  -6  -4   18.43    4.06
  -9  -6   4   21.96    3.04
  -9   6   4   20.10    3.16
  -9   6   4   14.46    4.06
  -9  -6   4   19.03    3.56
  -9   6   4   18.35    3.13
   9   6  -4   22.79    4.16
   9   6  -4   22.19    3.73
   9  -6  -4   17.67    3.05
  -9  -6   5    3.14    3.95
   9  -6  -5   21.13    2.65
  -9  -6   5   10.14    2.09
  -9   6   5   10.36    2.48
   9  -6  -5    4.45    4.24
  -9   6   5    6.04    3.33
   9   6  -5   12.18    3.82
  -9   6   5    6.36    2.50
  -9   6   5    4.04    3.51
  -9  -6   5   -3.06    4.18
   9  -6  -5    0.53    2.00
   9   6  -5    0.62    3.52
  -9  -6   6    6.05    4.14
  -9  -6   6    0.41    4.16
   9  -6  -6    7.56    1.89
   9  -6  -6    3.10    1.76
  -9   6   6    3.75    4.07
  -9   6   6    3.97    3.66
  -9   6   6    2.47    1.82
  -9   6   6    0.94    1.77
   9   6  -6   15.33    4.32
  -9   6   6    4.18    4.29
  -9  -6   6    1.06    2.65
  -9   6   7    5.80    4.85
  -9   6   7    8.20    4.64
  -9  -6   7    7.66    4.64
  -9   6   7    0.00    4.11
  -9  -6   7    8.90    3.28
  -9  -6   7    7.29    4.46
   9   6  -7    8.11    3.59
  -9   6   8   -5.11    3.94
  -9   6   8   -0.11    3.83
   9   6  -8   -2.26    4.41
  -9  -6   8    0.00    3.48
  -9  -6   8   -3.63    4.64
   9   6  -9   61.98    6.16
  -9  -6   9   44.57    5.91
  -9   6   9   33.67    6.78
  -9   6   9   45.64    6.34
  -9  -6   9   52.63    6.18
  -9  -6  10   -4.06    4.27
   9   6 -10    3.08    4.52
  -9   6  10   -0.11    5.83
  -9   6  10   -4.33    5.63
  -9  -6  11   37.37    7.97
   9   6 -11   50.49    7.71
  -9   6  11   27.13    7.60
  -9   6  11   41.86    7.77
  -9  -7   1   -2.44    4.67
   9  -7  -1    3.54    3.64
   9  -7  -1   -3.94    3.63
  -9  -7   1   -1.14    3.63
   9   7  -1    1.58    3.57
  -9   7   1    5.35    3.96
  -9   7   1    7.08    4.37
  -9  -7   1   -2.63    3.79
   9  -7  -1    4.43    3.48
   9  -7  -2   15.86    4.20
  -9  -7   2   12.76    3.98
  -9   7   2    7.62    3.44
   9   7  -2   11.53    3.67
  -9   7   2    0.21    3.84
  -9   7   2   13.11    4.27
  -9  -7   2   13.32    4.03
  -9  -7   2   16.68    5.24
   9  -7  -2    5.33    3.35
   9  -7  -2   14.18    3.52
  -9   7   3   40.91    5.30
   9  -7  -3   31.45    3.99
   9   7  -3   35.09    4.60
  -9   7   3   29.02    4.09
  -9   7   3   22.82    3.72
  -9  -7   3   35.07    4.92
  -9  -7   3   18.82    4.58
  -9  -7   3   34.60    3.87
   9  -7  -3   31.04    3.51
   9  -7  -3   25.92    4.91
   9  -7  -4   91.07    5.23
  -9  -7   4   81.26    6.52
  -9   7   4   77.34    5.38
   9   7  -4   93.62    6.98
  -9   7   4   69.16    5.06
  -9   7   4   91.46    7.80
  -9  -7   4   87.21    6.93
  -9  -7   4   86.08    5.55
  -9  -7   4   88.38    3.99
   9  -7  -4   80.87    5.47
  -9  -7   5   -2.91    4.16
  -9   7   5    6.54    2.28
   9   7  -5    8.71    4.25
  -9   7   5    3.07    2.33
  -9   7   5   -3.01    4.67
  -9  -7   5    4.87    4.26
  -9  -7   5   -2.98    4.73
  -9  -7   5    9.67    2.29
   9  -7  -5    2.50    2.29
   9   7  -6    3.52    4.65
   9  -7  -6    8.35    1.43
  -9   7   6    8.46    1.45
  -9   7   6   11.89    4.28
  -9   7   6   10.54    4.91
  -9   7   6   12.32    4.93
  -9  -7   6    9.80    4.95
  -9  -7   6   12.28    4.91
  -9  -7   6   11.65    2.84
   9  -7  -6    8.03    1.54
  -9   7   7   16.64    5.48
   9   7  -7   18.48    4.96
  -9   7   7   16.01    5.27
  -9  -7   7   23.62    5.15
  -9  -7   7   18.36    4.49
  -9  -7   7   18.72    4.02
  -9  -7   8   37.66    5.25
   9   7  -8   29.08    5.16
  -9   7   8   12.90    6.40
  -9   7   8   19.17    6.07
  -9  -7   8   20.31    4.13
   9   7  -9   -1.03    5.26
  -9   7   9   -3.44    6.14
  -9   7   9    0.11    4.63
  -9  -7   9   -1.31    5.46
   9   7 -10    4.43    4.84
  -9   7  10    6.18    5.53
  -9   7  10    0.11    6.19
  -9  -7  10   -4.26    5.78
  -9   8   1    3.85    4.60
  -9   8   1   11.72    5.70
  -9  -8   1    8.27    3.93
  -9  -8   1    9.02    4.46
   9  -8  -1    1.36    4.28
   9   8  -2   69.08    7.01
  -9   8   2   68.38    6.66
  -9  -8   2   78.54    7.07
   9  -8  -2   52.33    5.96
  -9  -8   2   75.06    6.49
  -9  -8   3    7.10    5.27
  -9   8   3    0.00    4.24
   9   8  -3    0.21    4.59
  -9  -8   3    0.72    4.51
  -9  -8   3   -1.36    4.41
  -9  -8   3   -1.04    3.63
   9  -8  -3   -1.15    3.13
  -9   8   4   14.75    3.45
  -9   8   4    2.69    5.59
  -9  -8   4   24.75    4.99
  -9  -8   4   24.14    5.23
  -9  -8   4   16.61    4.26
   9  -8  -4   20.40    3.73
   9   8  -4   24.68    4.90
   9   8  -5   -0.21    4.58
  -9  -8   5   -0.41    3.96
  -9   8   5    2.70    4.25
  -9  -8   5    0.10    4.26
  -9  -8   5   -3.74    3.64
   9  -8  -5   -1.63    2.35
  -9   8   6   -5.74    5.42
  -9  -8   6    9.52    4.76
  -9  -8   6   -3.72    4.24
   9   8  -6   -0.42    4.16
  -9  -8   6    1.25    3.23
  -9  -8   7    3.54    4.35
   9   8  -7    1.04    4.15
  -9   8   7    3.16    4.74
   9   8  -8   26.76    6.02
  -9   8   8   21.71    5.43
  -9   8   8   28.09    6.17
  -9  -8   8   41.25    6.98
  -9   8   9    6.03    6.46
   9   8  -9   10.36    4.66
  -9  -8   9    3.34    4.96
  -9   9   1   12.80    5.06
  -9  -9   1    3.08    6.26
   9  -9  -1   16.06    5.21
  -9  -9   1    3.50    4.94
  -9   9   2   -0.52    4.54
  -9  -9   2   -1.33    4.20
  -9  -9   2    2.89    5.35
   9  -9  -2    5.31    4.58
  -9   9   3   30.87    6.51
  -9  -9   3   25.61    5.31
  -9  -9   3   40.29    7.01
   9  -9  -3   38.17    4.56
  -9   9   4    8.68    5.58
  -9  -9   4    7.63    5.09
  -9  -9   4   11.35    5.19
   9  -9  -4    4.91    3.37
  -9   9   5   74.60    8.62
  -9  -9   5  103.53    9.14
   9   9  -6   65.56    7.93
  -9   9   6   53.58    8.14
  -9  -9   6   65.39    7.20
   8   0  -1    4.67    2.74
   8   0  -1    4.75    1.90
  -8   0   1    1.93    2.34
  -8   0   1    7.63    2.85
  -8   0   1    6.78    2.19
   8   0  -1   -1.42    2.54
   8   0  -2    1.62    2.32
   8   0  -2    9.09    3.13
   8   0  -2    4.83    2.00
  -8   0   2    6.59    2.84
  -8   0   2    5.29    2.12
  -8   0   2    9.52    3.24
   8   0  -3    0.81    2.42
   8   0  -3    1.11    2.81
   8   0  -3    0.10    1.93
  -8   0   3    4.84    2.93
  -8   0   3    5.06    2.53
  -8   0   3    5.34    1.47
  -8   0   3   -2.46    2.03
   8   0  -4   92.28    4.96
   8   0  -4  104.73    5.54
  -8   0   4  103.65    5.56
  -8   0   4   99.61    5.07
  -8   0   4   88.79    4.79
   8   0  -5    0.92    2.35
   8   0  -5    5.57    2.53
  -8   0   5    0.92    2.64
  -8   0   5   -0.41    2.46
   8   0  -6  190.60    8.50
   8   0  -6  189.38    8.02
  -8   0   6  178.01    8.32
  -8   0   6  172.51    7.67
   8   0  -6  184.07    7.64
   8   0  -7    0.21    2.58
   8   0  -7   -2.52    2.31
  -8   0   7    2.48    2.79
  -8   0   7   -1.04    2.07
   8   0  -7   -6.68    2.88
   8   0  -8   71.12    4.65
   8   0  -8   63.37    4.64
  -8   0   8   69.95    4.67
  -8   0   8   69.75    4.57
   8   0  -8   63.25    4.18
   8   0  -9    2.27    3.10
   8   0  -9    3.41    3.20
  -8   0   9   -1.87    2.91
  -8   0   9    6.24    3.22
   8   0 -10  142.02    7.99
   8   0 -10  163.30    9.21
  -8   0  10  166.28    8.98
  -8   0  10  148.29    7.96
   8   0 -11    2.60    3.74
  -8   0  11    1.46    3.65
   8   0 -11   -4.65    3.41
   8   0 -12   75.91    7.03
  -8   0  12   74.52    7.20
   8   0 -13    1.75    4.54
   8   1  -1   22.59    3.36
  -8   1   1    9.82    3.07
  -8  -1   1   17.76    3.55
  -8  -1   1   13.44    2.83
  -8  -1   1   11.04    1.90
   8  -1  -1   10.57    3.05
  -8   1   1   11.08    2.41
  -8   1   1   17.68    1.17
   8  -1  -1   17.22    2.54
   8  -1  -1   12.71    2.44
  -8   1   1   15.06    2.66
   8   1  -1   15.93    3.04
   8   1  -1   14.77    1.80
   8   1  -2  254.41   10.92
   8   1  -2  291.90   11.55
   8   1  -2  243.97    8.98
  -8   1   2  258.00   10.98
  -8   1   2  265.73   10.21
  -8  -1   2  265.66   10.92
  -8  -1   2  230.11    8.97
   8  -1  -2  243.81   10.86
   8  -1  -2  277.91   11.27
   8  -1  -2  259.31    9.46
  -8   1   2  237.86   10.95
   8  -1  -2  246.36    9.21
  -8  -1   2  249.85   10.60
   8   1  -3  854.89   29.41
   8   1  -3  892.91   30.42
  -8   1   3  806.54   30.46
  -8   1   3  716.03   27.50
  -8   1   3  796.39   28.11
  -8  -1   3  816.20   30.39
  -8  -1   3  765.02   27.35
   8  -1  -3  841.16   29.57
   8  -1  -3  846.82   30.79
   8  -1  -3  794.19   28.81
  -8  -1   3  754.56   28.08
  -8   1   3  838.77   30.52
   8   1  -4    2.84    2.63
   8   1  -4    1.31    2.83
  -8   1   4    3.89    2.25
  -8   1   4    5.50    2.24
  -8   1   4   -0.10    2.19
  -8  -1   4   -0.91    2.03
  -8  -1   4   -1.42    2.24
   8  -1  -4   -3.24    2.13
   8  -1  -4    2.12    2.52
  -8  -1   4    0.10    2.93
  -8   1   4    3.76    2.44
   8   1  -5   79.30    4.59
   8   1  -5   79.15    4.98
  -8   1   5   78.61    4.80
  -8   1   5   70.67    4.92
  -8  -1   5   67.79    4.37
  -8  -1   5   74.53    4.90
   8  -1  -5   75.32    4.10
   8  -1  -5   77.07    4.77
  -8   1   5   83.50    4.45
   8   1  -6  423.66   15.50
   8   1  -6  426.64   16.55
  -8   1   6  402.94   16.54
  -8   1   6  401.76   15.69
  -8  -1   6  429.09   15.62
   8  -1  -6  386.51   15.68
   8  -1  -6  408.58   16.54
  -8  -1   6  429.53   16.97
   8  -1  -6  432.89   16.65
   8   1  -7   77.28    4.73
   8   1  -7   76.70    4.81
  -8   1   7   72.76    4.37
  -8   1   7   64.07    3.76
  -8  -1   7   74.24    4.92
   8  -1  -7   68.94    4.46
   8  -1  -7   66.45    4.14
   8  -1  -7   83.47    4.81
  -8  -1   7   67.65    4.53
   8   1  -7   68.03    4.34
   8   1  -8   24.76    3.79
   8   1  -8   32.22    3.36
  -8   1   8   17.88    3.14
  -8   1   8   22.40    3.54
  -8  -1   8   35.57    4.22
  -8  -1   8   25.07    4.13
   8  -1  -8   38.06    3.62
   8  -1  -8   31.44    3.84
   8  -1  -8   38.89    4.06
   8   1  -8   30.86    3.81
   8   1  -9   -1.85    3.38
  -8   1   9   -1.68    2.52
  -8   1   9   -2.29    2.71
  -8  -1   9    7.26    3.63
   8  -1  -9    4.13    3.00
   8  -1  -9   -4.59    2.61
  -8  -1   9    7.53    3.61
   8   1  -9    1.03    3.30
   8   1 -10    8.73    3.60
  -8   1  10    4.93    2.94
  -8   1  10    6.58    2.92
  -8  -1  10   17.41    4.15
  -8  -1  10    4.17    3.65
   8  -1 -10    6.72    2.90
   8  -1 -10    5.74    3.23
   8   1 -10    2.38    3.62
   8   1 -11    5.61    3.95
   8   1 -11    7.30    4.12
  -8  -1  11    8.11    3.95
   8  -1 -11    4.25    3.42
   8  -1 -11    6.77    3.75
  -8   1  11    7.23    3.87
   8   1 -12    0.31    3.85
   8   1 -12   -0.31    4.02
  -8  -1  12   -2.92    4.69
   8  -1 -12   -5.82    3.64
   8   1 -13   51.34    6.91
   8  -1 -13   53.84    6.33
   8   2  -1   73.22    4.71
   8   2  -1   66.12    2.74
  -8   2   1   69.15    4.54
  -8   2   1   70.23    4.75
  -8  -2   1   62.49    4.78
  -8  -2   1   61.62    4.03
   8  -2  -1   65.82    4.59
   8  -2  -1   68.58    3.72
   8  -2  -1   72.84    4.25
   8   2  -1   63.37    3.86
  -8   2   1   62.78    4.35
   8  -2  -1   66.05    4.29
   8   2  -2   69.43    4.68
  -8   2   2   64.58    4.34
  -8   2   2   68.22    4.55
  -8  -2   2   63.81    4.25
  -8  -2   2   69.91    4.12
  -8  -2   2   60.29    2.58
   8  -2  -2   67.22    4.48
   8  -2  -2   75.98    4.48
   8  -2  -2   73.26    3.69
   8  -2  -2   65.12    4.13
  -8   2   2   69.43    4.58
   8   2  -2   68.55    4.45
   8   2  -3   76.58    4.97
  -8   2   3   73.20    4.34
  -8   2   3   78.34    4.54
  -8   2   3   73.90    4.59
  -8  -2   3   70.16    4.75
  -8  -2   3   69.51    4.53
   8  -2  -3   62.09    3.95
   8  -2  -3   74.46    4.50
  -8  -2   3   68.67    3.10
   8  -2  -3   80.91    4.79
   8   2  -3   77.57    4.56
  -8   2   3   67.95    4.27
  -8   2   4    3.60    2.16
  -8   2   4    1.47    2.31
  -8  -2   4   -3.74    2.83
   8  -2  -4    0.91    2.03
   8  -2  -4   -0.81    2.13
  -8   2   4   -0.21    2.06
  -8  -2   4   -8.29    3.03
  -8   2   4   -5.29    2.49
   8   2  -4    0.91    2.74
   8   2  -4   -0.20    2.84
   8   2  -5   45.58    3.97
  -8   2   5   46.52    3.41
  -8  -2   5   51.03    4.25
  -8  -2   5   47.74    3.95
   8  -2  -5   45.36    2.98
   8  -2  -5   50.60    4.06
  -8   2   5   57.15    4.30
  -8   2   5   44.33    4.65
   8  -2  -5   44.78    3.26
  -8   2   5   40.20    3.02
   8   2  -5   60.67    4.17
   8   2  -6   16.41    3.06
   8   2  -6   18.92    3.36
  -8   2   6   16.05    2.49
  -8   2   6   15.49    2.99
  -8  -2   6   10.27    2.64
   8  -2  -6   13.93    2.25
   8  -2  -6   12.69    2.39
   8  -2  -6   19.94    3.22
  -8  -2   6    9.64    3.35
  -8   2   6   17.63    2.31
   8   2  -7   53.71    3.62
  -8   2   7   50.29    3.36
  -8  -2   7   53.05    4.39
  -8   2   7   53.97    4.08
  -8  -2   7   63.01    5.19
   8  -2  -7   56.97    3.64
   8  -2  -7   60.60    4.36
   8  -2  -7   66.35    4.98
   8   2  -7   61.39    4.58
   8   2  -7   62.53    4.80
  -8   2   8   51.25    3.58
  -8   2   8   54.08    3.65
  -8  -2   8   63.78    5.32
   8  -2  -8   57.74    3.72
   8   2  -8   58.61    4.92
   8   2  -8   74.44    5.41
  -8  -2   8   61.29    4.92
   8  -2  -8   57.04    4.09
   8   2  -8   50.24    3.48
   8   2  -9   17.18    4.22
   8   2  -9   13.80    3.99
  -8   2   9   20.72    2.81
  -8  -2   9   19.72    4.11
  -8  -2   9   24.33    4.23
   8  -2  -9   14.74    2.95
   8  -2  -9   15.67    2.89
  -8   2   9   13.95    2.54
  -8   2  10   20.40    3.07
  -8   2  10   22.75    2.92
  -8  -2  10    5.68    4.23
   8  -2 -10   16.46    3.17
   8  -2 -10   15.58    2.99
   8   2 -10   11.58    4.30
   8   2 -10   19.53    4.44
   8   2 -11  138.19    8.95
  -8   2  11  102.13    6.30
   8  -2 -11  122.84    7.25
  -8   2  11  108.36    7.40
  -8  -2  11  116.34    8.52
   8  -2 -11  120.50    7.72
   8   2 -11  129.75    8.94
   8   2 -12    8.14    4.84
   8   2 -12  -11.46    5.00
  -8  -2  12   -0.42    4.59
   8  -2 -12    4.94    3.57
   8   2 -13   -7.74    5.37
  -8  -2  13   16.42    5.86
   8  -2 -13    5.03    4.50
  -8  -3   1   28.18    3.37
  -8   3   1   25.61    3.36
  -8   3   1   29.85    3.12
   8   3  -1   28.38    3.37
  -8  -3   1   28.25    3.23
   8  -3  -1   27.21    3.07
   8   3  -1   30.20    3.51
  -8   3   1   24.88    2.93
  -8  -3   1   29.70    3.73
   8  -3  -1   27.61    2.98
   8  -3  -1   32.13    3.28
   8  -3  -1   35.58    3.60
   8  -3  -2   36.33    2.95
   8  -3  -2   36.30    3.17
  -8  -3   2   34.87    3.43
  -8   3   2   40.01    3.45
   8   3  -2   37.58    3.06
   8   3  -2   49.23    4.00
  -8   3   2   44.62    3.76
  -8   3   2   34.56    3.39
  -8   3   2   32.33    2.11
  -8  -3   2   35.89    3.36
  -8  -3   2   37.03    2.10
   8  -3  -2   40.19    3.07
   8  -3  -2   39.44    3.39
  -8  -3   3    9.85    1.06
   8  -3  -3    3.88    3.04
  -8   3   3    9.27    1.98
   8   3  -3    7.06    2.56
   8   3  -3    7.23    2.75
  -8   3   3    7.84    2.30
  -8   3   3    7.50    2.19
  -8   3   3   14.60    3.39
  -8  -3   3    1.82    2.43
  -8  -3   3    9.68    2.92
  -8  -3   3    5.58    1.05
   8  -3  -3    5.19    2.14
   8  -3  -3    6.86    2.25
   8  -3  -3    5.37    2.07
   8  -3  -4  131.61    5.87
  -8  -3   4  117.98    6.48
   8   3  -4  124.38    7.03
   8   3  -4  132.05    7.05
  -8   3   4  114.04    6.30
  -8   3   4  127.84    5.93
  -8   3   4  124.19    6.72
  -8   3   4  137.94    7.16
  -8   3   4  125.65    7.28
  -8  -3   4  120.70    6.57
  -8  -3   4  120.23    6.24
   8  -3  -4  116.66    5.80
   8  -3  -4  119.85    6.52
   8  -3  -4  130.98    7.03
  -8   3   5    5.45    2.41
   8  -3  -5    7.06    3.12
  -8  -3   5    5.76    3.23
   8   3  -5    4.17    2.34
   8   3  -5    8.25    3.26
  -8   3   5    5.11    1.98
  -8   3   5    3.72    2.69
  -8   3   5    1.35    2.70
  -8  -3   5    8.99    2.63
   8  -3  -5    6.06    1.95
   8  -3  -5    6.57    2.16
  -8   3   6   76.88    5.41
   8   3  -6   74.90    4.99
   8   3  -6   67.28    4.68
  -8   3   6   66.25    3.99
  -8   3   6   79.37    3.81
  -8   3   6   73.35    5.08
  -8  -3   6   73.22    5.36
  -8  -3   6   68.67    4.86
   8  -3  -6   65.32    3.97
   8  -3  -6   72.35    4.55
   8  -3  -6   75.27    5.28
   8  -3  -7  182.78    7.61
   8   3  -7  191.99    9.39
   8   3  -7  196.51    9.17
   8   3  -7  167.39    7.30
  -8   3   7  162.24    8.84
  -8   3   7  173.33    6.85
  -8   3   7  166.42    8.91
  -8  -3   7  173.33    9.03
  -8  -3   7  206.80    8.74
   8  -3  -7  178.16    8.43
   8  -3  -7  181.51    9.49
   8   3  -8  207.61    8.77
  -8  -3   8  235.92   10.60
   8   3  -8  248.71   10.75
   8   3  -8  222.65    9.90
  -8   3   8  203.72   10.26
  -8   3   8  223.64    8.38
  -8   3   8  209.27   12.27
  -8  -3   8  226.68   11.42
   8  -3  -8  214.58    8.77
   8  -3  -8  206.04   10.19
  -8   3   9  226.05   11.49
   8   3  -9  262.20   12.23
   8   3  -9  263.50   12.38
  -8   3   9  240.95    9.87
  -8  -3   9  265.31   13.52
  -8  -3   9  260.38   12.42
   8  -3  -9  247.54   10.73
   8  -3  -9  240.99   11.56
  -8   3  10    8.79    2.75
   8  -3 -10   10.55    2.38
   8   3 -10    5.46    4.53
   8   3 -10    7.68    4.51
  -8   3  10    7.01    2.41
  -8  -3  10   10.50    4.73
  -8  -3  10    5.52    4.25
   8  -3 -10    4.46    2.76
   8   3 -11    8.70    5.18
   8   3 -11    6.27    4.42
  -8   3  11    1.99    2.62
  -8  -3  11    9.94    4.87
   8  -3 -11   -0.53    3.19
   8   3 -12   -2.47    4.95
  -8  -3  12   -0.31    4.69
   8  -3 -12    2.55    3.40
   8   3 -13   63.63    8.58
  -8  -3  13   77.34    9.11
   8  -3 -13   64.41    6.36
  -8  -4   1   55.90    4.59
   8  -4  -1   47.99    3.82
   8  -4  -1   42.08    3.91
  -8   4   1   34.09    3.27
  -8  -4   1   49.21    4.42
   8   4  -1   45.10    4.03
   8   4  -1   54.48    3.85
  -8   4   1   47.69    4.31
  -8   4   1   46.37    4.21
  -8  -4   1   39.70    4.07
   8  -4  -1   41.57    3.61
   8  -4  -1   55.48    4.46
   8  -4  -2  286.34   12.05
   8  -4  -2  267.07   12.49
  -8  -4   2  266.07   12.30
  -8  -4   2  282.86   12.94
  -8   4   2  266.23   12.37
  -8   4   2  295.74   11.64
   8   4  -2  271.88   12.90
   8   4  -2  296.67   12.45
  -8   4   2  266.39   12.90
  -8  -4   2  257.10   10.51
   8  -4  -2  259.56   10.93
   8  -4  -2  276.28   11.38
   8  -4  -2  264.43   11.05
   8  -4  -3   31.29    3.20
   8  -4  -3   32.00    4.09
  -8   4   3   27.84    3.28
  -8   4   3   25.95    2.84
  -8   4   3   33.05    4.00
   8   4  -3   28.64    3.70
   8   4  -3   38.94    3.81
  -8   4   3   34.56    2.94
  -8  -4   3   27.27    3.87
  -8  -4   3   35.28    3.75
   8  -4  -3   26.28    2.86
   8  -4  -3   29.99    3.22
   8  -4  -3   34.05    3.88
  -8  -4   3   28.59    2.64
   8  -4  -4    1.14    2.39
  -8   4   4    6.42    2.63
  -8  -4   4    3.03    2.63
  -8  -4   4    3.40    1.70
   8  -4  -4   10.18    2.44
   8   4  -4    1.54    2.15
   8   4  -4    4.82    3.08
  -8   4   4    5.52    2.34
  -8   4   4    3.96    2.30
  -8   4   4    4.30    3.56
  -8   4   4    4.19    3.35
  -8  -4   4    6.99    3.24
   8  -4  -4    5.79    2.17
   8  -4  -4   -0.52    2.92
  -8   4   5   14.20    2.09
  -8  -4   5   14.33    2.64
   8  -4  -5   10.99    2.07
  -8  -4   5   16.67    3.94
   8   4  -5    6.23    3.37
   8   4  -5   14.01    2.97
  -8   4   5    5.75    2.02
  -8   4   5   13.64    3.23
  -8   4   5   16.90    3.34
  -8   4   5    7.20    2.97
  -8  -4   5   14.03    3.43
   8  -4  -5   19.70    2.26
   8  -4  -5   11.19    3.21
  -8  -4   6   26.05    3.37
   8  -4  -6   20.57    2.39
   8  -4  -6   32.13    4.33
  -8   4   6   29.56    3.76
  -8  -4   6   24.23    4.14
   8   4  -6   27.65    4.08
  -8   4   6   20.12    2.24
  -8   4   6   28.37    2.22
   8   4  -6   19.26    3.87
  -8   4   6   32.42    4.48
  -8   4   6   22.03    4.15
  -8  -4   6   32.10    4.24
  -8  -4   7   11.26    3.68
  -8   4   7    4.47    1.56
  -8   4   7    6.09    3.36
  -8   4   7   -3.15    4.10
   8   4  -7    5.00    2.96
   8   4  -7    6.73    3.16
  -8   4   7    5.10    2.02
  -8   4   7    6.93    3.20
  -8  -4   7   13.24    3.54
  -8  -4   7   -0.61    3.24
   8   4  -8  293.25   13.79
   8   4  -8  268.93    9.95
   8   4  -8  310.89   14.11
  -8  -4   8  298.82   13.92
  -8   4   8  280.51   14.79
  -8  -4   8  258.86   14.25
   8  -4  -8  276.32   11.50
  -8   4   8  265.79   11.45
  -8   4   8  264.93   10.29
  -8   4   8  267.47   16.01
  -8   4   8  250.25   14.16
  -8  -4   8  289.36   13.00
   8  -4  -8  262.26    9.79
  -8   4   9    1.27    4.46
  -8  -4   9    8.57    3.81
   8   4  -9    4.19    4.19
  -8   4   9    5.91    1.80
  -8   4   9    8.87    1.80
   8   4  -9    8.91    4.40
  -8   4   9    2.67    4.06
  -8  -4   9    3.98    4.28
   8  -4  -9    9.15    1.77
  -8   4  10   11.06    2.13
   8  -4 -10    5.88    2.31
   8   4 -10   16.60    5.12
  -8   4  10   16.70    5.25
  -8  -4  10   31.90    5.54
  -8  -4  10   10.91    5.83
   8  -4 -11    0.63    2.00
  -8   4  11   -3.63    5.55
   8   4 -11    0.72    3.80
  -8  -4  11   -0.52    4.96
   8  -4 -12    2.74    2.42
   8   4 -12    4.33    5.67
  -8   4  12   -9.34    5.95
  -8  -4  12   -7.69    5.61
  -8   5   1    5.85    2.66
   8  -5  -1    3.61    3.72
   8   5  -1   10.25    2.82
   8   5  -1    7.43    3.04
  -8   5   1   14.41    3.39
  -8   5   1    8.90    4.08
  -8  -5   1   12.29    3.62
  -8  -5   1    5.26    2.89
  -8  -5   1   11.08    3.62
   8  -5  -1    7.76    3.21
   8  -5  -1    9.84    3.11
   8  -5  -1   11.57    3.72
   8  -5  -1   15.48    3.08
   8  -5  -2    4.33    3.06
   8  -5  -2   10.74    2.89
   8   5  -2   13.23    3.23
   8   5  -2   16.78    3.54
  -8   5   2   13.43    3.09
  -8   5   2   12.22    2.98
  -8   5   2   10.06    3.67
  -8  -5   2    7.70    2.77
  -8  -5   2   10.88    3.28
  -8  -5   2   17.75    2.54
   8  -5  -2    9.76    2.91
   8  -5  -2   16.94    3.89
   8  -5  -2   11.10    3.07
  -8  -5   3  156.36    8.69
   8  -5  -3  155.97    8.06
   8   5  -3  150.17    8.61
   8   5  -3  156.73    8.62
  -8   5   3  150.06    7.95
  -8   5   3  154.11    8.17
  -8   5   3  163.95    7.71
  -8  -5   3  168.29    8.60
  -8  -5   3  149.31    7.01
   8  -5  -3  149.67    8.23
   8  -5  -3  156.93    7.91
   8  -5  -3  157.78    8.50
   8  -5  -3  157.61    9.16
  -8   5   4    4.40    2.20
   8  -5  -4    2.72    2.20
  -8  -5   4    0.00    3.75
   8   5  -4    4.74    3.20
   8   5  -4    0.93    3.20
  -8   5   4   -2.15    2.47
  -8   5   4    4.81    3.03
  -8   5   4  -10.34    3.66
  -8   5   4    3.28    2.64
  -8  -5   4    2.24    3.05
  -8  -5   4    0.42    1.78
   8  -5  -4    0.00    2.14
   8  -5  -4   -1.14    3.63
   8  -5  -4   -1.46    3.02
  -8   5   5   95.52    4.82
  -8  -5   5   96.92    6.78
   8   5  -5   96.02    6.37
   8   5  -5  103.83    6.58
  -8   5   5  100.70    5.21
  -8   5   5  114.69    6.70
  -8   5   5  105.20    7.22
  -8   5   5   92.92    6.49
  -8  -5   5   88.33    6.39
  -8  -5   5   92.46    5.48
   8  -5  -5   96.68    5.17
   8  -5  -5  109.21    7.76
   8  -5  -6  108.90    5.41
  -8   5   6  119.05    4.77
   8   5  -6  127.49    8.10
   8   5  -6  141.77    7.49
  -8   5   6  116.10    5.55
  -8   5   6  124.93    7.98
  -8   5   6  124.11    7.56
  -8   5   6  108.45    7.93
  -8  -5   6  131.37    7.27
  -8  -5   6  116.99    7.29
  -8  -5   6  115.64    6.23
   8  -5  -6  112.93    4.71
  -8  -5   7   -3.69    3.27
  -8   5   7    0.21    3.38
   8   5  -7   -1.74    3.99
   8   5  -7    2.97    3.89
  -8   5   7    0.84    3.59
  -8   5   7   -9.55    4.40
  -8  -5   7    6.46    4.44
  -8  -5   7   -0.71    4.35
  -8   5   8   85.01    8.00
   8   5  -8   94.11    7.06
   8   5  -8  103.66    7.07
  -8   5   8   82.70    7.45
  -8   5   8   82.85    7.22
  -8  -5   8   90.93    6.59
  -8  -5   8   89.16    7.20
  -8  -5   8   70.13    6.88
  -8  -5   9  125.60    9.04
   8   5  -9  167.60    9.54
  -8   5   9  140.26   10.17
  -8   5   9  152.77   10.33
  -8  -5   9  171.25    9.67
   8   5 -10   15.60    5.23
  -8   5  10   -1.18    5.98
  -8   5  10    3.45    4.74
  -8  -5  10  -11.96    4.80
   8   5 -11   -8.54    5.04
  -8   5  11   -1.60    5.11
  -8   5  11    6.57    4.95
  -8  -5  11    1.54    5.04
   8   5 -12    4.74    5.46
  -8   5  12   -5.39    5.71
  -8   5  12    4.07    5.36
  -8  -5  12    2.48    5.90
  -8  -6   1   81.62    5.81
   8   6  -1   89.72    5.58
   8  -6  -1   83.83    6.13
   8  -6  -1   91.36    6.30
  -8   6   1   92.70    6.72
  -8   6   1   79.65    5.87
   8   6  -1   76.48    5.72
  -8   6   1   75.69    5.55
  -8  -6   1   80.52    5.33
  -8  -6   1   98.31    7.04
   8  -6  -1   80.04    5.82
   8  -6  -1   95.91    6.81
   8  -6  -1   90.38    6.48
   8  -6  -2   50.26    4.74
   8  -6  -2   55.51    5.05
   8  -6  -2   50.43    4.04
   8  -6  -2   47.56    4.18
  -8  -6   2   50.98    4.10
  -8   6   2   45.22    4.08
  -8   6   2   32.52    4.05
   8   6  -2   50.01    4.71
   8   6  -2   43.16    4.21
  -8   6   2   47.69    4.50
  -8  -6   2   55.71    4.74
  -8  -6   2   41.98    4.56
  -8  -6   2   51.11    5.67
   8  -6  -2   44.27    4.65
   8   6  -3  215.50   10.54
  -8  -6   3  207.28    9.94
   8   6  -3  193.55   12.06
   8  -6  -3  198.10   10.31
   8  -6  -3  211.22   11.02
   8  -6  -3  204.39   10.50
  -8   6   3  177.54    9.29
  -8   6   3  188.92    9.06
  -8   6   3  193.80    9.98
  -8  -6   3  198.02   10.95
  -8  -6   3  194.51    8.78
  -8  -6   3  200.21    7.16
   8  -6  -3  176.68   10.52
   8  -6  -3  206.27   10.89
   8  -6  -4   12.48    2.45
   8  -6  -4   10.48    4.05
  -8  -6   4   16.27    2.19
  -8   6   4   16.68    3.91
  -8  -6   4   12.19    3.35
  -8  -6   4   12.29    3.79
  -8   6   4   14.92    2.63
   8   6  -4   10.93    3.75
   8   6  -4   12.54    3.83
  -8   6   4   11.94    2.69
  -8   6   4   19.36    3.64
  -8  -6   4   13.97    3.34
   8  -6  -4   14.48    2.73
   8  -6  -4    8.59    3.31
  -8   6   5   -2.25    1.82
  -8   6   5    4.48    3.33
   8  -6  -5    1.15    1.78
  -8   6   5    0.00    2.98
  -8  -6   5   -0.63    2.32
  -8  -6   5    1.33    3.26
   8   6  -5   -6.94    2.90
   8   6  -5    3.30    3.51
  -8   6   5    3.33    1.87
  -8   6   5    5.32    4.17
  -8  -6   5    9.61    4.05
   8  -6  -6   41.20    1.95
  -8   6   6   37.37    4.41
  -8   6   6   36.46    1.78
  -8   6   6   34.79    4.82
  -8   6   6   34.07    4.62
   8   6  -6   41.69    4.33
  -8   6   6   41.00    1.78
  -8  -6   6   44.32    4.95
  -8  -6   6   33.85    5.29
  -8  -6   6   37.42    4.16
   8  -6  -6   40.47    1.97
  -8   6   7   -3.28    3.70
  -8  -6   7   -1.17    3.92
  -8  -6   7   -2.83    3.53
   8   6  -7    4.93    3.60
  -8   6   7  -10.26    4.86
  -8   6   7    0.53    3.91
  -8  -6   7   10.05    4.47
  -8   6   8    1.81    4.70
   8   6  -8    5.24    3.60
  -8   6   8   -5.24    4.70
  -8  -6   8    0.71    4.05
  -8  -6   8    5.92    3.80
  -8  -6   9   54.46    5.93
  -8   6   9   72.11    7.77
   8   6  -9   74.20    7.30
  -8   6   9   66.53    7.42
  -8  -6   9   65.04    7.21
  -8   6  10    3.25    5.53
   8   6 -10    2.88    5.25
  -8   6  10   -1.94    5.49
  -8  -6  10   -7.13    5.20
   8   6 -11   36.76    7.21
  -8   6  11   52.91    7.64
  -8   6  11   38.93    6.62
  -8  -6  11   59.80    8.40
  -8  -7   1    0.00    3.94
   8   7  -1    4.16    3.84
   8   7  -1   -0.94    3.36
  -8   7   1   -2.46    3.42
  -8   7   1   -0.53    3.41
  -8   7   1    0.31    4.99
  -8  -7   1    0.21    3.52
  -8  -7   1   10.73    3.79
   8  -7  -1    1.04    3.23
   8  -7  -1    3.52    3.42
   8  -7  -1   -5.04    3.78
  -8  -7   2   98.29    6.38
   8  -7  -2   82.41    7.08
  -8   7   2   92.19    6.30
   8   7  -2   80.91    6.38
   8   7  -2   96.01    7.13
  -8   7   2   68.24    5.48
  -8   7   2   89.59    6.48
  -8  -7   2   97.52    6.29
  -8  -7   2   76.90    6.29
  -8  -7   2  105.59    7.20
   8  -7  -2   95.90    6.59
   8  -7  -2   85.52    5.70
  -8   7   3   65.67    4.83
  -8  -7   3   78.96    6.56
   8   7  -3   81.16    6.16
  -8   7   3   78.07    5.53
  -8   7   3   88.32    6.88
  -8  -7   3   87.48    6.45
  -8  -7   3   93.12    6.29
   8  -7  -3   71.51    5.44
   8  -7  -3   88.36    5.27
   8  -7  -3   87.05    6.78
   8  -7  -4  137.97    7.00
   8   7  -4  140.26    7.71
  -8   7   4  112.40    6.51
  -8   7   4  119.48    6.54
  -8   7   4  145.97    9.38
  -8  -7   4  143.96    8.66
  -8  -7   4  127.04    8.29
  -8  -7   4  121.57    7.44
  -8  -7   4  134.65    6.10
   8  -7  -4  128.80    6.46
   8  -7  -4  118.12    8.67
  -8  -7   5   16.55    3.64
  -8   7   5   18.41    5.10
   8   7  -5   25.40    4.05
  -8   7   5   18.17    2.18
  -8   7   5   18.54    2.39
  -8   7   5   18.47    4.67
  -8  -7   5   20.67    4.05
  -8  -7   5   19.25    5.15
  -8  -7   5   24.36    3.25
   8  -7  -5   22.74    2.26
   8  -7  -5   23.62    2.25
  -8   7   6   27.12    5.34
   8   7  -6   30.94    5.28
  -8   7   6   30.67    5.24
  -8   7   6   22.54    5.15
  -8  -7   6   32.46    5.36
  -8  -7   6    9.12    4.92
  -8  -7   6   28.54    3.81
  -8  -7   7  -10.73    4.91
   8   7  -7   -1.86    4.24
  -8   7   7   17.67    5.40
  -8   7   7   -2.11    4.65
  -8  -7   7   -0.61    4.45
  -8  -7   7    5.52    3.61
   8   7  -8    3.20    5.16
  -8   7   8   -5.24    5.03
  -8   7   8   -7.59    5.03
  -8  -7   8    3.54    5.16
  -8  -7   8   -3.50    4.66
  -8   7   9    3.78    5.61
   8   7  -9    3.51    4.33
  -8   7   9    0.76    5.51
  -8  -7   9    2.03    4.86
   8   7 -10   -5.88    5.57
  -8   7  10   13.00    7.04
  -8   7  10    0.22    6.29
  -8  -7  10    8.54    6.10
  -8  -8   1   14.48    4.69
   8   8  -1    7.63    4.18
  -8   8   1    6.73    4.38
  -8   8   1   12.33    4.46
  -8  -8   1   12.39    4.54
   8  -8  -1    7.29    4.06
   8   8  -2   50.94    6.06
  -8   8   2   47.43    5.12
  -8   8   2   53.02    6.02
  -8  -8   2   62.05    5.86
  -8  -8   2   52.51    5.91
  -8  -8   2   52.04    5.49
  -8  -8   2   79.33    7.20
   8  -8  -2   62.77    5.32
   8   8  -3    4.27    4.07
  -8  -8   3    3.89    4.20
  -8   8   3    9.19    3.49
  -8   8   3   16.97    5.38
  -8  -8   3   10.42    4.50
  -8  -8   3    8.40    3.94
  -8  -8   3    0.22    5.50
   8  -8  -3    7.25    3.01
   8   8  -4   73.94    7.61
  -8   8   4   55.01    4.19
  -8   8   4   50.93    6.32
  -8  -8   4   73.27    6.62
  -8  -8   4   59.38    6.70
  -8  -8   4   49.06    5.72
   8  -8  -4   65.01    4.22
  -8  -8   5   -2.54    4.67
   8  -8  -5    1.02    1.84
   8   8  -5   -1.87    4.37
  -8   8   5    3.43    5.30
  -8  -8   5    4.58    4.79
  -8  -8   5    5.52    4.17
   8  -8  -5    1.01    1.72
  -8  -8   6    1.22    4.25
   8   8  -6   -4.37    3.95
  -8   8   6   12.55    5.44
  -8  -8   6    0.62    5.08
   8   8  -7   -0.73    4.68
  -8   8   7    4.54    4.86
  -8   8   7    4.86    5.70
  -8  -8   7   -2.94    5.06
   8   8  -8   40.50    7.17
  -8   8   8   59.94    8.77
  -8   8   8   37.71    8.23
  -8  -8   8   55.39    7.60
   8   8  -9    6.02    6.12
  -8   8   9    7.66    5.07
  -8  -8   9   14.90    6.08
  -8  -9   1   -0.72    3.90
   8  -9  -1   -0.73    4.58
  -8   9   1    5.78    4.65
  -8  -9   1    9.47    5.11
   8  -9  -2    7.36    4.04
  -8   9   2    2.07    5.68
  -8  -9   2    6.13    5.21
  -8  -9   2    0.54    4.72
   8  -9  -3   14.79    3.70
  -8   9   3   15.90    5.78
  -8  -9   3   10.09    4.69
  -8  -9   3    7.67    6.49
  -8  -9   4   -0.11    4.77
  -8  -9   4   10.78    5.29
   8  -9  -4   -0.30    2.44
  -8   9   4    4.65    4.45
  -8  -9   5  122.05    9.65
   8   9  -5  114.99    9.50
  -8   9   5   85.55   10.92
   8   9  -6   25.27    5.95
  -8   9   6    6.27    6.06
  -8  -9   6   11.16    5.99
  -8  -9   7   35.01    6.90
   8   9  -7   41.69    6.79
  -8   9   7    7.49    6.44
   7   0  -1   -6.29    2.84
   7   0  -1    3.25    2.54
   7   0  -1    4.75    2.11
  -7   0   1    3.86    2.85
  -7   0   1   -0.20    2.44
  -7   0   1   -0.84    1.98
  -7   0   2  197.86    8.11
   7   0  -2  188.34    8.59
   7   0  -2  197.56    9.29
   7   0  -2  189.40    7.25
  -7   0   2  196.09    8.12
  -7   0   2  192.64    7.23
  -7   0   3   -3.26    2.11
   7   0  -3   -6.75    2.32
   7   0  -3   -0.60    2.71
  -7   0   3   -3.64    2.13
   7   0  -4    2.84    2.03
   7   0  -4   -0.20    2.52
  -7   0   4    5.46    2.73
  -7   0   4    7.24    1.84
  -7   0   4   -0.10    2.34
   7   0  -5   -1.74    2.36
   7   0  -5    0.61    2.34
  -7   0   5    3.88    2.25
  -7   0   5    1.65    2.47
   7   0  -6  254.28   10.42
  -7   0   6  271.00   10.73
  -7   0   6  254.17   10.05
   7   0  -6  260.89   10.18
   7   0  -6  264.19   10.58
   7   0  -7   -1.23    2.37
   7   0  -7    2.47    2.98
   7   0  -7   -3.34    2.30
  -7   0   7    4.44    2.58
  -7   0   7    3.31    2.07
  -7   0   8   38.15    4.25
   7   0  -8   35.22    3.50
   7   0  -8   40.46    3.61
  -7   0   8   44.90    3.74
   7   0  -9    0.00    2.99
   7   0  -9   -0.31    2.89
  -7   0   9    1.87    3.02
  -7   0   9    0.62    3.33
  -7   0  10  133.82    7.72
   7   0 -10  125.45    7.46
   7   0 -10  126.94    7.85
  -7   0  10  113.33    7.33
   7   0 -11   -2.80    3.63
   7   0 -11    0.41    4.23
  -7   0  11    4.69    4.17
   7   0 -12   76.23    6.61
  -7   0  12   58.39    6.68
   7   0 -13    2.37    4.85
   7   1  -1   31.39    3.25
   7   1  -1   24.59    1.80
  -7   1   1   28.96    3.17
  -7   1   1   22.41    2.42
  -7  -1   1   23.91    3.24
  -7  -1   1   25.23    2.73
   7  -1  -1   25.94    2.65
   7  -1  -1   19.22    2.75
   7  -1  -1   23.34    2.75
  -7  -1   1   20.82    2.11
  -7   1   1   18.04    2.67
   7   1  -1   23.71    2.53
   7   1  -2  214.44    9.40
   7   1  -2  218.05    9.29
   7   1  -2  199.08    7.53
  -7   1   2  208.66    9.22
  -7   1   2  221.70   10.05
  -7  -1   2  195.34    9.49
  -7  -1   2  215.07    8.77
  -7  -1   2  189.09    7.42
   7  -1  -2  208.49    8.53
   7  -1  -2  227.97    9.55
   7  -1  -2  191.79    7.59
   7  -1  -2  215.52    8.27
  -7   1   2  206.45    8.39
   7   1  -3  228.24    9.30
   7  -1  -3  205.11    8.60
   7   1  -3  209.74    8.70
  -7   1   3  203.22    9.08
  -7   1   3  199.07    8.79
  -7   1   3  197.11    8.05
  -7   1   3  186.98    8.19
  -7  -1   3  195.30    8.98
  -7  -1   3  202.93    8.19
  -7  -1   3  198.36    7.70
   7  -1  -3  210.98    9.00
   7  -1  -3  186.57    8.35
  -7  -1   4  354.73   13.24
   7   1  -4  323.95   13.71
   7   1  -4  377.56   14.26
  -7   1   4  319.04   13.96
  -7   1   4  342.54   12.96
  -7   1   4  327.86   13.20
  -7  -1   4  302.17   12.99
   7  -1  -4  339.88   12.64
   7  -1  -4  340.83   13.45
   7   1  -5  894.62   30.13
   7   1  -5  794.52   31.32
  -7  -1   5  804.40   29.70
  -7  -1   5  786.03   28.58
   7  -1  -5  877.65   30.52
   7  -1  -5  878.23   30.64
  -7   1   5  827.59   30.10
  -7   1   5  903.43   29.83
   7  -1  -5  910.40   31.06
  -7  -1   6    1.12    2.76
   7  -1  -6    8.77    2.61
   7   1  -6    2.66    2.46
   7   1  -6    8.46    2.86
   7   1  -6    8.64    2.32
  -7   1   6    4.14    2.28
  -7   1   6    5.00    2.08
  -7  -1   6    6.97    2.15
   7  -1  -6    9.73    2.07
   7  -1  -6    6.78    2.16
   7  -1  -7   56.23    3.62
  -7   1   7   47.11    3.55
   7   1  -7   48.18    3.90
   7   1  -7   42.29    3.99
   7   1  -7   41.85    3.16
  -7   1   7   36.07    3.02
  -7  -1   7   44.91    4.00
  -7  -1   7   40.39    3.80
   7  -1  -7   39.79    3.22
   7  -1  -7   39.22    3.74
   7  -1  -8  154.92    7.82
   7   1  -8  161.63    7.11
   7   1  -8  155.10    7.59
  -7   1   8  146.07    7.66
  -7   1   8  153.27    6.58
  -7  -1   8  155.76    8.45
  -7  -1   8  167.50    7.45
   7  -1  -8  163.29    7.34
   7  -1  -9    1.77    2.81
  -7   1   9   -1.25    2.82
   7   1  -9    7.42    3.20
   7   1  -9    1.03    2.77
  -7   1   9   -5.55    2.93
  -7  -1   9    0.93    3.21
  -7  -1   9    1.04    3.32
   7  -1  -9    0.31    2.89
   7  -1 -10   29.01    4.06
   7   1 -10   10.97    3.93
   7   1 -10   17.15    3.80
  -7   1  10   15.92    3.77
  -7   1  10   16.64    3.66
  -7  -1  10   17.75    6.02
  -7  -1  10   11.47    3.96
   7  -1 -10   12.72    3.72
   7  -1 -11   -4.26    3.22
   7   1 -11    5.97    3.81
   7   1 -11   -0.62    3.63
  -7   1  11    1.88    3.35
  -7  -1  11    0.42    3.75
   7  -1 -11    2.90    3.31
   7   1 -12    2.91    4.47
   7   1 -12    3.40    4.43
  -7  -1  12    7.52    4.49
   7  -1 -12   10.47    3.63
   7   1 -13   -4.74    4.85
   7  -1 -13    0.00    4.24
   7  -2  -1  231.75    9.72
  -7   2   1  233.70   10.27
   7   2  -1  255.36   10.36
   7   2  -1  273.96   11.05
   7   2  -1  236.32    7.89
  -7   2   1  241.25   11.06
  -7   2   1  236.77    9.30
  -7  -2   1  244.40   10.87
  -7  -2   1  240.22    9.78
   7  -2  -1  256.83   10.83
   7  -2  -1  250.67    8.88
   7  -2  -1  223.57    9.49
   7   2  -2    5.89    2.34
  -7  -2   2   -3.23    2.32
   7   2  -2    2.83    2.12
  -7   2   2    4.54    2.07
  -7   2   2    2.79    2.27
  -7   2   2    3.93    2.34
  -7  -2   2    1.21    2.01
  -7  -2   2    3.85    1.07
  -7  -2   2    4.82    0.94
   7  -2  -2   -1.22    2.34
   7  -2  -2    5.09    2.14
   7  -2  -2    2.31    2.10
   7  -2  -2    2.43    2.64
   7  -2  -3   47.29    3.34
   7   2  -3   63.24    4.16
  -7   2   3   56.95    3.17
  -7   2   3   54.96    3.62
  -7   2   3   54.38    3.51
  -7   2   3   56.65    4.14
  -7  -2   3   49.01    3.64
  -7  -2   3   51.60    3.63
   7  -2  -3   59.49    4.17
   7  -2  -3   60.35    4.28
   7   2  -3   48.15    3.66
  -7  -2   4    2.02    2.02
  -7   2   4    1.75    1.75
   7   2  -4    0.92    2.64
   7   2  -4    0.71    2.54
  -7   2   4    0.83    2.17
  -7   2   4   10.88    2.87
  -7   2   4    3.01    3.22
  -7  -2   4   -1.52    3.24
   7  -2  -4    0.91    1.83
   7  -2  -4    5.89    2.03
   7  -2  -4   -5.30    2.70
   7   2  -5   -3.36    2.95
  -7  -2   5    3.55    3.04
   7   2  -5    3.97    2.14
  -7   2   5    1.96    2.16
  -7   2   5   -2.09    1.78
  -7   2   5   -1.13    2.57
  -7  -2   5    1.12    2.33
   7  -2  -5    5.79    2.07
   7  -2  -5   -1.12    2.14
   7  -2  -5    6.14    2.81
   7  -2  -6   18.71    2.29
   7   2  -6   22.03    3.16
   7   2  -6   32.77    3.56
  -7   2   6   20.01    2.39
  -7   2   6   23.16    2.31
  -7   2   6   21.73    3.83
  -7  -2   6   15.44    3.56
  -7  -2   6   19.33    3.26
   7  -2  -6   20.75    2.57
   7  -2  -6   18.35    2.90
   7   2  -7  132.09    6.75
   7   2  -7  112.84    5.42
  -7   2   7  116.99    6.30
  -7   2   7  123.31    5.34
  -7  -2   7  122.11    6.24
   7  -2  -7  121.86    5.38
   7  -2  -7  139.00    6.58
   7   2  -7  150.33    7.55
   7  -2  -7  114.94    6.10
  -7  -2   7  138.56    7.35
   7   2  -8   40.89    4.20
  -7   2   8   32.91    3.27
  -7   2   8   33.81    2.81
  -7  -2   8   25.20    4.20
  -7  -2   8   44.13    4.31
   7  -2  -8   32.51    2.99
   7  -2  -8   37.05    3.15
   7   2  -8   41.02    4.19
   7   2  -9   70.18    5.56
  -7   2   9   53.49    4.24
  -7   2   9   60.89    4.08
  -7  -2   9   56.75    5.36
   7  -2  -9   60.31    4.03
   7  -2  -9   53.19    4.33
  -7  -2   9   73.51    5.48
   7   2  -9   72.33    5.32
   7   2 -10    7.90    4.31
  -7   2  10    4.01    2.53
  -7   2  10    2.94    2.83
  -7  -2  10    3.00    3.94
   7  -2 -10    1.03    2.90
   7  -2 -10    6.84    2.95
   7   2 -10    9.30    4.24
   7   2 -11   53.91    5.56
   7  -2 -11   50.25    4.46
   7  -2 -11   64.83    5.16
  -7  -2  11   43.93    5.62
   7   2 -11   58.32    6.23
  -7   2  11   40.11    4.42
  -7   2  11   43.52    4.74
   7   2 -12   -7.50    4.79
   7   2 -12    3.71    4.85
  -7  -2  12    5.96    4.81
   7  -2 -12   -4.71    3.67
   7   2 -13   11.05    5.68
  -7  -2  13   22.03    5.98
   7  -2 -13   26.09    5.32
   7  -3  -1    2.01    2.44
  -7  -3   1    0.00    2.42
   7   3  -1    0.82    2.35
   7   3  -1   -0.10    2.57
  -7   3   1   -6.14    2.50
  -7   3   1   -0.21    2.09
  -7   3   1    0.11    2.84
  -7  -3   1   -5.00    2.55
   7  -3  -1   -0.31    1.85
   7  -3  -1   -4.30    2.56
   7  -3  -1    1.38    2.01
   7  -3  -2  303.21   12.15
  -7  -3   2  294.98   12.95
  -7   3   2  285.20   12.05
   7   3  -2  300.43   11.96
   7   3  -2  311.43   12.34
  -7   3   2  292.42   11.94
  -7   3   2  284.73   11.44
  -7   3   2  271.96   10.54
  -7  -3   2  293.55   12.43
  -7  -3   2  284.40   10.55
   7  -3  -2  281.35   12.71
   7  -3  -2  298.54   12.12
   7  -3  -2  312.02   11.91
  -7   3   3   51.70    3.98
   7   3  -3   60.07    4.18
   7   3  -3   63.96    4.20
  -7   3   3   52.02    3.44
  -7  -3   3   52.26    2.70
   7  -3  -3   51.68    3.46
   7  -3  -3   58.58    4.00
   7  -3  -3   55.32    3.61
   7  -3  -3   65.03    4.19
   7  -3  -3   55.53    4.19
  -7   3   3   58.27    3.71
  -7  -3   3   54.76    4.36
  -7  -3   3   63.35    4.55
  -7   3   3   60.39    4.65
  -7   3   3   59.75    3.76
  -7  -3   4  493.52   18.14
  -7   3   4  458.00   19.10
   7   3  -4  517.15   19.31
   7   3  -4  521.30   18.02
  -7   3   4  473.87   20.31
  -7   3   4  478.27   17.80
  -7   3   4  458.01   18.89
  -7   3   4  497.41   20.33
  -7  -3   4  476.98   19.37
  -7  -3   4  479.01   20.71
   7  -3  -4  416.32   16.82
   7  -3  -4  484.09   19.89
   7  -3  -4  460.77   18.70
   7  -3  -4  508.35   19.27
  -7   3   5   17.85    3.20
   7   3  -5   23.01    2.85
   7   3  -5   21.40    2.96
  -7   3   5   16.57    2.31
  -7   3   5   20.86    2.10
  -7   3   5   22.81    3.53
  -7  -3   5   16.49    3.64
  -7  -3   5   14.86    3.13
  -7  -3   5   17.88    2.65
   7  -3  -5   25.16    2.07
   7  -3  -5   17.27    2.47
   7  -3  -5   19.91    3.22
  -7  -3   6  177.48   10.34
   7   3  -6  195.56    8.56
  -7   3   6  171.91    8.20
  -7   3   6  176.68    6.77
  -7   3   6  183.98    9.26
  -7   3   6  189.17   10.00
  -7  -3   6  183.77    8.41
   7  -3  -6  196.29    8.40
   7  -3  -6  175.63    9.30
   7   3  -6  175.35    8.16
  -7   3   7    4.41    1.89
   7   3  -7    3.06    3.57
   7   3  -7    2.85    3.46
   7   3  -7    6.47    1.80
  -7   3   7    2.91    1.77
  -7  -3   7    8.63    3.66
  -7   3   7    8.39    3.78
   7  -3  -7   12.04    2.18
  -7  -3   7    4.88    3.56
   7  -3  -8   76.75    4.84
   7   3  -8   86.22    6.34
   7   3  -8   88.26    6.23
  -7   3   8   72.66    4.97
  -7   3   8   72.45    3.87
  -7   3   8   81.01    6.38
  -7  -3   8   86.95    6.84
  -7  -3   8   92.69    5.82
  -7  -3   8   76.29    7.17
  -7  -3   9   78.94    6.26
   7   3  -9   77.44    5.94
   7   3  -9   88.00    6.17
  -7   3   9   58.69    4.57
  -7   3   9   72.87    4.23
  -7   3   9   81.88    6.21
  -7  -3   9   83.19    6.06
  -7  -3   9   63.44    6.52
   7  -3  -9   72.04    4.56
  -7   3  10    4.24    2.54
   7   3 -10    8.35    4.74
   7   3 -10    4.82    4.10
  -7   3  10    7.50    2.54
  -7   3  10    1.16    4.43
  -7  -3  10    5.27    3.51
  -7  -3  10    4.89    4.57
   7  -3 -10    8.18    2.55
   7  -3 -10   15.71    2.50
  -7  -3  11   74.19    7.07
   7   3 -11   75.72    7.05
   7   3 -11   70.70    6.18
  -7   3  11   56.92    4.66
  -7   3  11   62.26    6.48
   7  -3 -11   82.53    5.75
   7   3 -12   -3.82    4.85
  -7  -3  12    8.99    5.22
   7  -3 -12    2.86    3.18
   7   3 -13   15.10    6.31
  -7  -3  13    9.87    6.09
   7  -3 -13    4.54    3.80
  -7  -4   1    5.81    2.55
  -7  -4   1    5.54    2.98
  -7   4   1    0.31    3.78
   7   4  -1    0.52    2.48
   7   4  -1    3.43    2.70
  -7   4   1    3.89    2.42
  -7   4   1    8.56    2.11
  -7  -4   1   12.04    3.52
   7  -4  -1    0.41    1.96
   7  -4  -1    0.62    2.57
   7  -4  -1    4.03    2.97
   7  -4  -1    5.41    2.76
   7  -4  -1    5.37    2.53
   7  -4  -2   20.09    3.47
  -7  -4   2   22.29    3.16
  -7   4   2   22.83    2.75
   7   4  -2   23.20    3.40
   7   4  -2   20.17    2.59
  -7   4   2   14.67    2.53
  -7   4   2   22.94    4.00
  -7  -4   2   16.55    2.76
  -7  -4   2   16.51    2.03
   7  -4  -2   19.14    2.68
   7  -4  -2   17.23    2.68
   7  -4  -2   23.45    3.59
   7  -4  -2   14.73    2.95
   7   4  -3   21.38    3.08
  -7   4   3   20.71    3.47
  -7  -4   3   16.79    1.58
   7   4  -3   22.35    3.30
  -7   4   3   17.62    2.55
  -7   4   3   17.95    2.63
  -7   4   3   20.70    2.42
  -7  -4   3   11.90    3.25
  -7  -4   3   22.33    3.15
   7  -4  -3   13.09    2.25
   7  -4  -3   25.03    2.69
   7  -4  -3   22.16    3.31
   7  -4  -3   22.31    3.46
   7  -4  -3   18.43    2.62
  -7   4   4   -0.21    1.92
  -7   4   4   -1.15    3.34
  -7   4   4   -5.06    2.42
  -7   4   4    4.39    2.93
   7   4  -4   -2.56    2.25
   7   4  -4    2.05    2.97
  -7   4   4    0.83    1.77
  -7  -4   4    1.01    3.04
  -7  -4   4   -3.85    2.23
  -7  -4   4   -1.81    1.92
   7  -4  -4    3.97    2.04
   7  -4  -4   -3.84    1.76
   7  -4  -4   -0.72    3.11
   7  -4  -4   -4.37    2.91
   7  -4  -5   11.95    1.77
  -7   4   5   11.21    1.81
   7   4  -5   11.03    3.06
   7   4  -5   11.45    3.48
  -7   4   5    6.72    1.57
  -7   4   5    4.89    3.22
  -7   4   5    9.07    3.23
  -7   4   5    8.16    2.97
  -7  -4   5    6.67    3.64
  -7  -4   5    9.90    3.23
  -7  -4   5   10.55    2.74
   7  -4  -5    9.19    2.79
  -7   4   6   31.87    3.95
   7  -4  -6   46.20    2.60
   7   4  -6   37.64    3.98
   7   4  -6   35.31    3.68
  -7   4   6   28.93    2.25
  -7   4   6   36.68    2.10
  -7   4   6   35.69    4.70
  -7   4   6   39.20    4.81
  -7  -4   6   32.64    4.45
  -7  -4   6   40.44    4.45
  -7  -4   6   30.19    3.90
   7  -4  -6   36.12    2.51
   7  -4  -7   63.38    2.88
  -7   4   7   58.70    3.10
  -7   4   7   60.56    5.46
   7   4  -7   69.50    5.00
   7   4  -7   64.30    5.51
   7   4  -7   57.58    2.87
  -7   4   7   64.08    2.83
  -7   4   7   59.09    5.58
  -7   4   7   56.78    5.80
  -7  -4   7   71.01    5.57
  -7  -4   7   61.90    5.68
  -7  -4   7   71.02    5.73
   7  -4  -7   61.70    3.46
   7   4  -8  163.90    9.10
  -7   4   8  144.03    5.82
  -7  -4   8  166.96    9.06
   7   4  -8  161.55    9.21
  -7   4   8  131.60    6.09
  -7   4   8  124.98    9.43
  -7   4   8  138.71    9.90
  -7   4   8  164.63    9.89
  -7   4   8  140.15    9.23
  -7  -4   8  147.98    8.86
  -7  -4   8  142.35    8.98
   7  -4  -8  137.03    5.67
   7  -4  -8  146.55    6.23
  -7   4   9    7.17    1.69
   7   4  -9    1.54    4.92
   7   4  -9    9.52    4.30
  -7   4   9   10.08    1.72
  -7   4   9   11.53    4.91
  -7   4   9    2.74    4.54
  -7  -4   9    8.80    4.50
  -7  -4   9   14.41    4.98
   7  -4  -9    7.74    1.88
   7  -4  -9    8.73    1.68
  -7   4  10  115.78    5.84
   7  -4 -10  123.42    6.15
   7   4 -10  124.63    8.22
  -7   4  10  126.80   10.91
  -7   4  10  152.38   10.22
  -7  -4  10  149.25    9.38
   7  -4 -10  123.52    6.16
   7   4 -11    5.46    4.22
  -7   4  11   12.70    5.97
  -7  -4  11    1.97    3.73
   7  -4 -11    3.69    2.21
   7   4 -12   11.15    5.68
  -7   4  12    6.11    4.93
  -7  -4  12    5.84    5.84
   7  -5  -1   51.14    4.04
  -7   5   1   41.48    4.15
  -7  -5   1   38.75    3.45
   7   5  -1   42.32    4.19
   7   5  -1   46.43    3.98
  -7   5   1   42.21    4.14
  -7   5   1   57.76    5.25
  -7  -5   1   47.54    4.33
  -7  -5   1   44.31    3.83
  -7  -5   1   54.70    4.91
   7  -5  -1   46.15    3.73
   7  -5  -1   44.58    3.74
   7  -5  -1   53.01    4.04
   7  -5  -1   61.75    4.47
  -7  -5   2    7.69    2.56
   7   5  -2    5.42    2.71
  -7  -5   2    0.00    2.88
  -7   5   2   -5.13    3.25
   7   5  -2   -2.71    2.81
  -7   5   2    0.85    2.77
  -7   5   2    2.76    2.45
  -7  -5   2   -0.11    2.23
   7  -5  -2    3.95    2.49
   7  -5  -2   -2.79    2.27
   7  -5  -2    4.10    3.57
   7  -5  -2    0.84    2.43
   7  -5  -2   -0.42    2.84
  -7   5   3   57.19    3.71
  -7  -5   3   62.64    4.60
   7   5  -3   57.44    4.36
   7   5  -3   57.59    4.46
  -7   5   3   64.22    4.08
  -7   5   3   71.76    5.25
  -7   5   3   66.37    4.75
  -7  -5   3   63.29    5.00
  -7  -5   3   63.87    4.00
  -7  -5   3   61.75    2.96
   7  -5  -3   61.47    3.77
   7  -5  -3   60.39    4.01
   7  -5  -3   60.66    4.77
   7  -5  -3   59.94    4.82
   7  -5  -3   63.46    5.12
   7  -5  -4   56.89    4.88
   7   5  -4   49.58    4.43
  -7   5   4   40.61    4.81
   7   5  -4   41.57    3.72
  -7   5   4   41.76    3.24
  -7   5   4   48.66    3.15
  -7   5   4   40.09    4.39
  -7   5   4   43.69    4.13
  -7  -5   4   49.47    4.56
  -7  -5   4   36.31    3.87
  -7  -5   4   43.54    3.20
   7  -5  -4   48.93    3.47
   7  -5  -4   63.48    3.58
   7  -5  -4   41.65    4.25
  -7  -5   5  352.76   16.38
   7   5  -5  406.07   15.65
  -7   5   5  362.15   15.85
  -7   5   5  377.45   17.63
   7   5  -5  370.25   16.88
  -7   5   5  355.96   14.13
  -7   5   5  348.33   12.90
  -7   5   5  335.34   17.50
  -7  -5   5  368.03   15.89
  -7  -5   5  379.06   16.56
   7  -5  -5  357.60   13.97
   7  -5  -5  370.69   13.17
  -7  -5   6   42.01    4.95
   7   5  -6   37.82    4.51
   7   5  -6   28.40    3.79
  -7   5   6   29.27    5.04
  -7   5   6   29.91    3.99
  -7   5   6   22.49    4.82
  -7  -5   6   27.04    3.85
  -7  -5   6   27.44    3.82
   7   5  -7   45.89    5.63
   7   5  -7   54.28    5.33
  -7   5   7   38.16    5.82
  -7   5   7   35.66    5.08
  -7   5   7   32.69    4.95
  -7  -5   7   62.92    5.67
  -7  -5   7   35.88    4.97
  -7  -5   7   15.62    4.33
  -7  -5   8   65.07    5.79
  -7   5   8   58.83    6.18
   7   5  -8   51.64    5.23
   7   5  -8   63.43    5.33
  -7   5   8   63.72    6.09
  -7   5   8   74.02    6.74
  -7   5   8   51.47    5.82
  -7  -5   8   56.07    5.69
  -7  -5   8   45.47    5.92
   7   5  -9    6.16    4.00
  -7   5   9   13.98    4.80
  -7   5   9    4.51    4.40
  -7   5   9    6.88    5.40
  -7  -5   9    8.57    3.98
  -7  -5   9    2.75    5.07
  -7   5  10   -5.22    4.58
   7   5 -10    7.40    5.34
  -7   5  10  -11.94    5.27
  -7   5  10   -0.96    5.43
  -7  -5  10   -4.72    4.51
  -7   5  11    5.15    5.04
   7   5 -11    8.86    5.56
  -7   5  11   15.89    5.40
  -7   5  11    5.24    6.21
  -7  -5  11    3.40    5.67
   7   5 -12    8.98    4.96
  -7   5  12    9.06    5.75
  -7   5  12    1.83    5.27
  -7  -5  12   -3.11    6.54
   7   6  -1    1.59    2.75
   7   6  -1    5.25    3.46
  -7   6   1    0.43    2.98
  -7   6   1    1.15    4.17
  -7  -6   1   -1.45    3.62
  -7  -6   1    0.83    2.82
  -7  -6   1    6.30    3.74
   7  -6  -1    4.67    2.70
   7  -6  -1   -0.83    2.70
   7  -6  -1   -0.64    3.08
   7  -6  -1    2.66    3.08
   7  -6  -1    0.63    2.84
   7  -6  -1   -0.21    2.18
  -7   6   1    1.17    2.88
  -7  -6   1    0.31    2.72
   7   6  -2   24.45    3.55
  -7  -6   2   16.96    3.70
  -7  -6   2   26.96    3.53
  -7  -6   2   14.74    3.05
   7  -6  -2   19.06    2.80
   7  -6  -2   17.50    3.48
   7   6  -2   12.63    3.90
   7  -6  -2   16.79    3.67
   7  -6  -2   12.44    3.35
   7  -6  -2   14.69    2.92
  -7   6   2   15.41    2.89
  -7   6   2   13.76    2.99
  -7   6   2   23.88    3.65
  -7   6   3  118.69    6.60
  -7   6   3  136.64    7.45
  -7  -6   3  124.43    7.36
  -7  -6   3  142.40    6.86
  -7  -6   3  125.17    5.40
   7  -6  -3  121.39    6.70
   7  -6  -3  145.80    8.30
   7  -6  -3  128.69    7.82
   7  -6  -3  127.99    7.94
   7  -6  -3  113.20    6.91
   7   6  -3  134.10    7.55
   7   6  -3  128.03    7.61
  -7  -6   3  130.05    7.74
  -7   6   3  126.82    6.89
  -7   6   4   34.59    2.94
   7   6  -4   46.91    4.46
  -7   6   4   43.21    4.69
  -7   6   4   35.74    4.44
   7   6  -4   28.53    4.37
  -7   6   4   34.22    2.88
  -7  -6   4   40.61    4.77
  -7  -6   4   34.69    2.95
   7  -6  -4   37.11    4.24
  -7  -6   4   46.43    4.92
   7  -6  -4   30.72    2.71
  -7   6   5   -1.98    1.25
  -7   6   5    0.52    3.03
  -7  -6   5    5.26    3.34
  -7  -6   5    3.78    3.27
  -7  -6   5   -2.66    2.55
   7   6  -5    2.38    3.73
  -7   6   5   -2.09    1.36
  -7   6   5   -0.73    3.24
  -7   6   5   -0.75    3.63
   7  -6  -5    0.41    1.54
   7  -6  -5   -2.37    1.44
   7   6  -5    1.03    2.68
  -7  -6   6   14.06    3.84
   7   6  -6    4.24    3.93
  -7   6   6    7.47    4.63
  -7   6   6    6.83    4.52
  -7   6   6    2.15    3.44
   7   6  -6   12.47    4.02
  -7  -6   6    7.43    3.56
  -7  -6   6   16.37    4.65
  -7   6   7    1.59    4.03
  -7   6   7    4.67    4.77
  -7   6   7    7.68    4.22
  -7  -6   7    5.09    3.76
  -7  -6   7   13.90    3.93
  -7  -6   7    2.83    3.54
   7   6  -7    8.85    3.70
   7   6  -8   34.46    5.56
  -7   6   8   26.63    6.20
  -7   6   8   33.85    5.89
  -7   6   8   46.18    6.44
  -7  -6   8   32.33    5.58
   7   6  -9   14.51    5.14
  -7   6   9    1.93    5.91
  -7   6   9   17.91    5.72
  -7  -6   9   24.61    5.70
  -7  -6   9   19.98    5.50
  -7   6   9   13.90    5.94
   7   6 -10    9.88    5.97
  -7   6  10   16.13    6.77
  -7   6  10    7.25    4.76
  -7   6  10   -0.32    5.97
  -7  -6  10   -5.31    5.11
   7   6 -11   45.87    7.42
  -7   6  11   57.42    7.62
  -7   6  11   42.37    7.46
  -7   6  11   58.82    8.79
  -7  -6  11   65.89    8.32
   7   7  -1    1.89    3.57
  -7   7   1   -6.50    3.30
  -7  -7   1   -2.46    3.74
   7  -7  -1    3.84    3.43
   7  -7  -1   -5.18    2.90
   7  -7  -1   -1.86    2.69
  -7  -7   1   -6.52    2.94
   7  -7  -1    2.02    3.62
  -7   7   1   -4.26    3.64
  -7  -7   1   -5.06    3.72
   7   7  -1   -1.07    2.77
  -7   7   1   -0.53    3.41
   7   7  -2   32.48    4.14
  -7   7   2   46.64    5.72
  -7  -7   2   33.60    4.52
  -7  -7   2   33.99    4.39
  -7  -7   2   36.97    5.16
   7  -7  -2   39.76    5.16
  -7   7   2   34.35    3.63
  -7   7   2   37.93    3.95
   7  -7  -2   25.99    3.85
   7  -7  -2   33.66    3.52
   7  -7  -2   27.88    4.30
  -7  -7   2   34.47    4.08
   7   7  -2   44.13    4.92
   7   7  -3   17.23    4.12
   7   7  -3   34.30    4.17
  -7   7   3   23.44    2.97
  -7   7   3   24.28    4.88
  -7  -7   3   20.07    4.47
  -7  -7   3   25.18    2.51
   7  -7  -3   27.11    3.20
   7  -7  -3   21.46    3.32
   7  -7  -3   21.93    4.99
  -7  -7   3   27.17    4.39
  -7  -7   3   27.59    3.97
  -7   7   3   23.42    2.86
  -7   7   4  153.71    7.17
  -7  -7   4  157.15    9.16
  -7  -7   4  166.07    9.25
   7  -7  -4  143.04    9.18
  -7  -7   4  164.34    7.39
   7  -7  -4  146.26    6.70
  -7   7   4  143.92    9.49
  -7  -7   4  148.51    9.44
   7   7  -4  160.42    8.34
  -7   7   4  142.44    6.65
   7   7  -5  159.99    9.15
  -7   7   5  116.23    4.48
  -7   7   5  125.49    4.63
  -7   7   5  125.79    8.43
  -7  -7   5  148.67    8.73
  -7  -7   5  124.16    8.36
   7  -7  -5  140.10    4.84
  -7   7   5  130.53    8.48
   7  -7  -5  129.56    4.86
  -7  -7   5  126.84    8.28
   7   7  -6  226.77   10.90
   7   7  -6  201.04    7.90
  -7   7   6  205.00   13.71
  -7   7   6  164.43   12.40
  -7  -7   6  240.88   11.56
  -7  -7   6  199.67   13.47
  -7  -7   6  196.43   10.32
  -7   7   6  207.93   12.35
   7   7  -7    1.03    4.45
  -7   7   7   -5.41    4.99
  -7  -7   7    8.00    4.86
  -7  -7   7    3.99    5.32
  -7   7   7    5.74    4.67
  -7  -7   7   -0.32    3.72
   7   7  -8    4.34    4.14
  -7   7   8   10.30    6.54
  -7  -7   8    2.53    4.36
  -7  -7   8   -3.39    4.45
  -7   7   8    0.97    5.47
   7   7  -9    9.40    5.79
  -7   7   9    5.51    6.80
  -7   7   9   -5.19    5.52
  -7  -7   9    0.61    5.48
  -7   7   9    8.50    5.31
   7   7 -10   -1.24    5.68
  -7   7  10    3.90    6.28
  -7   7  10    4.02    4.99
  -7   7  10   -3.41    5.44
  -7  -7  10   14.05    5.91
   7   8  -1   11.90    3.86
  -7  -8   1   13.31    4.12
  -7  -8   1    8.01    4.38
   7  -8  -1   13.50    3.84
   7  -8  -1    8.37    3.20
   7  -8  -1    6.72    3.72
  -7   8   1   15.55    4.47
  -7   8   1    9.74    4.04
  -7  -8   1    8.14    4.22
   7   8  -2    7.93    3.55
  -7   8   2    4.56    3.39
  -7  -8   2   17.32    4.10
  -7  -8   2   15.64    4.66
   7  -8  -2    4.87    3.21
   7  -8  -2   15.09    3.41
  -7  -8   2    6.57    5.27
  -7   8   2   11.49    3.94
  -7  -8   2   19.80    4.85
  -7   8   2   16.10    3.60
  -7   8   3    4.55    3.93
  -7  -8   3   -0.94    3.88
   7  -8  -3   -2.78    2.57
   7  -8  -3    2.89    2.78
   7   8  -3    4.90    4.17
  -7  -8   3    6.84    4.08
  -7  -8   3    5.09    3.84
  -7  -8   3    2.89    2.07
  -7  -8   3   -0.54    5.08
   7   8  -4    2.81    4.17
  -7   8   4    5.20    2.29
  -7   8   4    1.24    3.83
  -7  -8   4    3.55    4.39
   7  -8  -4   13.10    2.35
  -7  -8   4    1.98    3.75
  -7  -8   4    0.93    2.29
   7  -8  -4    0.61    1.93
  -7  -8   4    1.42    4.58
   7   8  -5    0.42    4.38
  -7  -8   5    7.51    4.57
  -7   8   5    1.04    4.58
  -7  -8   5   -4.48    4.58
  -7  -8   5   -9.62    4.18
  -7  -8   5    8.16    3.04
   7   8  -6    6.46    4.90
  -7  -8   6   14.60    5.48
  -7  -8   6    7.78    5.70
  -7   8   6    4.83    4.20
   7   8  -7   -3.85    4.89
  -7   8   7   -1.91    5.41
  -7  -8   7    1.32    4.97
  -7   8   7    0.11    4.98
  -7   8   8    3.00    5.57
  -7  -8   8   16.63    5.07
   7   8  -8    6.34    4.68
  -7   8   8   13.94    5.58
   7   8  -9   12.04    6.02
  -7   8   9    4.33    6.49
  -7  -8   9    3.96    6.19
  -7   9   1   -0.72    4.44
  -7  -9   1   14.09    5.02
   7  -9  -1    9.43    4.56
  -7  -9   1   11.26    4.81
  -7   9   2    5.58    5.27
  -7  -9   2    0.97    5.81
   7  -9  -2    0.72    3.50
  -7  -9   2    4.39    3.67
   7   9  -3   13.53    3.84
  -7   9   3    5.68    4.34
  -7  -9   3    9.77    4.38
  -7  -9   3   14.19    5.96
   7  -9  -3   15.30    3.27
   7   9  -4   38.97    6.15
  -7   9   4   25.27    5.91
  -7  -9   4   36.20    6.20
   7  -9  -4   30.86    2.84
  -7  -9   4   20.51    6.84
  -7   9   5   90.11    8.97
  -7  -9   5  113.12    9.46
   7   9  -5  108.10    9.31
  -7  -9   6    6.61    5.18
  -7   9   6    7.34    5.87
   7   9  -6   12.66    5.34
   7   9  -7   67.41    9.11
  -7   9   7   48.83    8.69
  -7  -9   7   85.37    9.46
   6   0  -1   -1.93    1.83
   6   0  -1   -4.87    2.03
   6   0  -1   -1.58    0.95
   6   0  -1   -0.53    1.69
  -6   0   1    3.56    2.85
  -6   0   1    2.44    2.03
  -6   0   1    0.52    1.78
   6   0  -2  154.50    6.66
   6   0  -2  162.14    7.16
   6   0  -2  137.99    6.03
  -6   0   2  147.54    6.98
  -6   0   2  155.79    6.79
  -6   0   2  139.83    5.34
  -6   0   2  137.60    5.71
   6   0  -3   -2.22    2.22
   6   0  -3    1.10    2.01
  -6   0   3    0.91    2.02
  -6   0   3    5.47    2.13
  -6   0   3    1.85    1.54
   6   0  -4  223.67    9.62
   6   0  -4  233.76    8.95
  -6   0   4  225.50    9.78
  -6   0   4  227.26    8.84
   6   0  -5    1.54    2.26
   6   0  -5    1.94    2.25
   6   0  -5    5.87    2.41
  -6   0   5    5.74    2.67
  -6   0   5    1.44    2.16
   6   0  -6   18.77    2.67
   6   0  -6   20.71    2.67
   6   0  -6   18.72    2.82
  -6   0   6   18.96    2.78
  -6   0   6   14.53    2.78
   6   0  -7    1.54    2.56
   6   0  -7    0.41    2.36
   6   0  -7   -0.72    2.17
  -6   0   7    9.92    2.79
  -6   0   7   -4.03    2.48
   6   0  -8   61.59    4.32
   6   0  -8   56.10    4.01
  -6   0   8   55.78    4.25
  -6   0   8   66.50    4.36
   6   0  -9    0.41    2.99
   6   0  -9    0.10    3.39
  -6   0   9    5.30    3.43
  -6   0   9    5.42    2.92
   6   0 -10   95.71    6.11
   6   0 -10   84.33    5.67
  -6   0  10   76.80    5.84
  -6   0  10   73.00    5.66
   6   0 -11    4.46    3.84
   6   0 -11    0.93    3.71
  -6   0  11    0.52    3.76
   6   0 -12   34.83    5.05
  -6   0  12   20.14    5.22
   6   0 -13    5.05    4.74
   6   1  -1  221.05    9.12
   6   1  -1  231.64    9.05
   6   1  -1  207.93    7.56
  -6   1   1  206.02    8.83
  -6   1   1  225.99    9.76
  -6   1   1  215.84    8.65
  -6  -1   1  213.63    9.02
  -6  -1   1  214.43    8.79
  -6  -1   1  197.63    7.69
   6  -1  -1  228.02    9.69
   6  -1  -1  212.73    8.67
   6  -1  -1  209.86    7.90
   6  -1  -1  222.44    8.02
   6   1  -2   59.08    3.63
   6   1  -2   63.39    3.73
  -6   1   2   59.05    3.89
  -6   1   2   66.04    3.58
  -6   1   2   61.90    3.22
  -6   1   2   54.44    3.21
  -6  -1   2   56.55    3.83
  -6  -1   2   58.97    3.32
  -6  -1   2   61.84    2.80
   6  -1  -2   55.56    3.34
   6  -1  -2   66.01    4.06
   6  -1  -2   57.98    2.99
   6  -1  -2   52.84    3.27
   6   1  -3  127.15    6.09
   6   1  -3  108.90    5.47
  -6   1   3  114.92    5.54
  -6  -1   3  114.62    5.77
  -6  -1   3  114.76    5.47
   6  -1  -3  108.91    5.26
   6  -1  -3  111.01    5.65
  -6   1   3  111.91    5.29
  -6   1   3  109.96    5.00
  -6   1   3  103.76    5.21
   6   1  -4  726.19   24.86
   6   1  -4  635.12   23.66
  -6   1   4  682.76   24.90
  -6   1   4  642.08   23.58
  -6   1   4  648.88   24.22
  -6  -1   4  627.75   23.64
  -6  -1   4  715.65   24.23
   6  -1  -4  634.52   24.32
   6  -1  -4  685.58   24.23
   6  -1  -4  716.52   25.28
   6   1  -5  723.54   25.52
  -6  -1   5  724.02   26.64
   6  -1  -5  789.42   26.76
   6  -1  -5  800.56   27.94
   6  -1  -5  823.49   28.17
  -6   1   5  705.91   24.53
  -6  -1   5  794.28   28.53
  -6   1   5  749.49   26.03
   6   1  -5  734.83   26.88
   6   1  -6  145.93    6.76
   6   1  -6  157.63    7.46
   6   1  -6  156.56    6.36
  -6   1   6  152.02    6.87
  -6   1   6  157.74    6.35
  -6  -1   6  146.23    7.17
  -6  -1   6  155.21    6.77
   6  -1  -6  145.66    6.61
   6  -1  -6  155.85    7.35
   6  -1  -6  164.64    7.09
   6   1  -7  262.34   10.78
   6   1  -7  297.67   11.57
   6   1  -7  259.23   10.91
  -6   1   7  297.40   12.05
  -6   1   7  301.71   10.64
  -6  -1   7  302.60   12.25
  -6  -1   7  268.72   11.03
   6  -1  -7  284.34   11.03
   6  -1  -7  298.80   11.66
   6   1  -8   27.21    3.80
   6   1  -8   22.91    3.78
  -6   1   8   26.45    3.35
  -6   1   8   20.30    2.71
  -6  -1   8   26.60    3.51
  -6  -1   8   23.04    3.51
   6  -1  -8   20.88    3.09
   6  -1  -8   24.17    3.32
   6   1  -9    4.43    3.40
   6   1  -9    0.72    3.38
  -6   1   9    3.66    3.24
  -6   1   9    6.27    3.13
  -6  -1   9    6.53    3.32
  -6  -1   9   11.01    3.43
   6  -1  -9    1.14    2.48
   6  -1  -9    6.12    2.80
  -6   1   9   -3.87    2.82
   6   1 -10   -5.28    3.41
   6   1 -10    3.80    2.77
  -6   1  10    1.46    3.24
  -6   1  10    0.63    2.62
   6  -1 -10    6.11    3.63
   6  -1 -10   -5.07    3.52
  -6  -1  10    4.37    3.75
   6   1 -11   51.45    5.50
   6   1 -11   59.09    5.67
  -6   1  11   40.50    5.12
  -6  -1  11   57.54    5.44
   6  -1 -11   49.84    4.67
   6  -1 -11   51.85    5.39
   6  -1 -11   49.32    4.67
   6   1 -12   18.15    4.74
  -6  -1  12   20.00    4.92
   6  -1 -12   27.70    4.45
   6   1 -13    1.65    4.95
   6  -1 -13   -5.57    4.85
   6   2  -1  538.41   19.19
   6   2  -1  544.27   19.93
  -6   2   1  511.40   19.78
  -6   2   1  513.98   19.43
  -6   2   1  447.69   18.05
  -6  -2   1  514.22   19.59
  -6  -2   1  482.66   17.93
   6  -2  -1  489.08   18.55
   6  -2  -1  537.49   19.45
   6  -2  -1  515.67   18.08
   6  -2  -1  457.45   17.83
   6   2  -2  161.80    7.61
   6   2  -2  172.42    7.03
  -6   2   2  152.26    7.46
  -6   2   2  156.01    7.25
  -6   2   2  152.06    6.43
  -6  -2   2  160.52    7.09
  -6  -2   2  148.81    7.16
  -6  -2   2  147.92    5.35
   6  -2  -2  158.77    6.93
   6  -2  -2  163.62    6.95
   6  -2  -2  155.47    6.61
   6  -2  -2  171.35    6.90
   6   2  -3  139.27    6.21
  -6   2   3  133.98    6.32
  -6   2   3  141.76    6.75
  -6  -2   3  140.57    6.49
  -6  -2   3  133.95    6.18
   6  -2  -3  136.28    6.09
   6  -2  -3  157.71    7.35
   6  -2  -3  138.39    7.06
   6  -2  -3  131.79    6.22
   6   2  -3  144.29    6.12
  -6   2   3  140.10    6.09
  -6   2   3  138.01    6.27
   6   2  -4   15.17    2.75
  -6   2   4   12.42    1.97
  -6   2   4   13.89    2.45
  -6   2   4   17.82    2.88
  -6  -2   4   15.00    3.04
  -6  -2   4   12.47    2.74
   6  -2  -4   11.97    1.94
   6  -2  -4   11.88    2.03
   6  -2  -4    7.62    2.30
  -6   2   4   11.33    1.85
   6   2  -4   15.17    2.44
   6   2  -5   27.40    3.26
   6   2  -5   28.90    3.36
  -6   2   5   28.53    2.47
  -6   2   5   25.66    2.31
  -6   2   5   23.65    3.29
  -6  -2   5   20.60    3.45
  -6  -2   5   27.01    3.05
   6  -2  -5   26.47    2.29
   6  -2  -5   26.60    2.45
   6  -2  -5   32.20    3.33
   6   2  -6   12.33    2.85
   6   2  -6   15.77    2.75
   6   2  -6   14.32    2.02
  -6   2   6   14.47    1.98
  -6   2   6   10.20    1.77
  -6  -2   6   15.36    3.15
  -6  -2   6   11.20    3.16
   6  -2  -6   14.95    1.86
   6  -2  -6   11.88    1.96
   6  -2  -6   10.94    2.27
   6   2  -7  176.60    8.08
   6   2  -7  175.15    7.55
   6   2  -7  157.18    6.64
  -6   2   7  163.30    7.28
  -6   2   7  158.01    6.37
  -6   2   7  179.12    9.52
  -6  -2   7  177.65    8.90
  -6  -2   7  180.40    8.09
   6  -2  -7  167.27    6.69
   6  -2  -7  160.75    7.66
   6   2  -8   43.56    4.31
   6   2  -8   39.83    4.50
  -6   2   8   38.54    3.17
  -6   2   8   41.69    3.14
  -6   2   8   42.69    4.71
  -6  -2   8   44.68    4.42
  -6  -2   8   52.01    4.42
   6  -2  -8   46.64    3.30
   6  -2  -8   38.13    3.37
   6   2  -9   44.87    5.25
   6   2  -9   56.54    6.25
  -6   2   9   55.21    5.07
  -6   2   9   54.76    4.84
  -6   2   9   62.33    6.84
  -6  -2   9   49.39    6.92
  -6  -2   9   45.51    5.59
   6  -2  -9   44.58    4.04
   6  -2  -9   50.23    5.26
   6   2 -10   70.58    6.10
   6   2 -10   76.63    6.37
  -6   2  10   64.41    4.96
  -6   2  10   72.22    4.87
  -6   2  10   70.62    5.92
  -6  -2  10   69.83    6.03
   6  -2 -10   68.25    4.47
   6  -2 -10   62.93    4.73
   6   2 -11    8.81    4.56
   6   2 -11   16.07    4.53
  -6   2  11   10.90    3.46
  -6   2  11   10.96    3.48
  -6   2  11    7.63    4.87
  -6  -2  11    2.19    4.70
   6  -2 -11    3.66    3.24
   6  -2 -11    9.65    3.22
   6   2 -12   14.14    5.72
   6   2 -12   15.49    5.27
  -6   2  12    3.51    5.10
  -6  -2  12    7.87    4.93
   6  -2 -12   -2.50    3.96
   6   2 -13   32.06    6.41
  -6  -2  13   21.14    6.73
   6  -2 -13   21.32    5.30
   6   3  -1   65.70    4.09
   6   3  -1   61.91    4.12
  -6   3   1   49.34    3.65
  -6   3   1   56.47    3.88
  -6   3   1   52.35    3.59
  -6  -3   1   61.10    4.18
  -6  -3   1   60.25    4.15
  -6  -3   1   60.79    3.02
   6  -3  -1   54.61    3.60
   6  -3  -1   56.68    4.21
   6  -3  -1   58.96    3.72
   6  -3  -1   53.04    3.72
   6   3  -2   79.23    4.71
   6   3  -2   78.21    4.21
  -6   3   2   77.70    4.82
  -6   3   2   78.20    4.61
  -6   3   2   73.37    4.57
  -6   3   2   77.29    3.88
  -6  -3   2   73.09    4.58
  -6  -3   2   78.45    4.66
  -6  -3   2   76.60    3.52
   6  -3  -2   64.14    3.79
   6  -3  -2   84.22    4.52
   6  -3  -2   81.05    4.42
   6  -3  -2   82.63    4.45
   6  -3  -2   74.70    4.74
  -6   3   3  120.56    6.13
   6  -3  -3  123.40    6.17
   6  -3  -3  121.67    5.66
   6  -3  -3  121.45    6.38
   6  -3  -3  134.43    6.63
  -6   3   3  116.96    6.11
   6   3  -3  122.91    6.34
   6   3  -3  120.45    5.64
  -6   3   3  119.29    6.30
  -6   3   3  127.43    6.69
  -6  -3   3  119.31    6.10
  -6  -3   3  126.55    6.39
  -6  -3   3  116.33    5.32
   6  -3  -3  110.97    5.00
  -6   3   3  118.07    5.63
   6   3  -4   72.10    4.29
   6   3  -4   77.91    4.40
  -6   3   4   61.12    3.68
  -6   3   4   66.45    3.43
  -6   3   4   67.21    5.07
  -6   3   4   79.19    5.10
  -6   3   4   55.76    4.33
  -6  -3   4   72.38    4.96
  -6  -3   4   65.66    4.35
   6  -3  -4   87.57    3.89
   6  -3  -4   61.50    3.70
   6  -3  -4   66.46    4.58
   6   3  -5   58.87    4.08
   6   3  -5   68.06    4.69
  -6   3   5   70.31    3.68
  -6   3   5   63.38    2.96
  -6   3   5   63.58    4.86
  -6   3   5   61.15    4.45
  -6  -3   5   70.22    4.66
  -6  -3   5   63.23    3.95
  -6  -3   5   52.14    4.68
   6  -3  -5   67.17    3.71
   6  -3  -5   65.89    4.14
   6   3  -6  249.67   10.10
   6   3  -6  213.95    9.69
   6   3  -6  223.79    8.28
  -6   3   6  220.24    9.56
  -6   3   6  219.52    8.17
  -6   3   6  234.85   11.80
  -6   3   6  245.65   11.92
  -6  -3   6  209.95    9.64
  -6  -3   6  259.71   10.46
  -6  -3   6  212.62   12.59
   6  -3  -6  223.14    9.54
   6   3  -7   34.60    4.70
   6   3  -7   34.46    4.08
  -6   3   7   32.54    2.52
  -6   3   7   32.98    2.30
  -6   3   7   33.54    4.08
  -6  -3   7   36.75    4.38
  -6  -3   7   40.40    4.17
  -6  -3   7   36.91    4.06
   6  -3  -7   36.53    2.71
  -6   3   8  135.66    8.12
  -6  -3   8  133.27    7.79
  -6  -3   8  153.97    7.38
  -6  -3   8  130.13    8.18
   6  -3  -8  140.00    7.30
   6   3  -8  146.49    7.48
   6   3  -8  154.99    7.47
  -6   3   8  136.34    6.27
  -6   3   8  131.13    6.90
   6   3  -9    2.16    3.08
   6   3  -9    6.45    3.89
  -6   3   9    3.40    2.34
  -6   3   9    2.22    4.12
  -6  -3   9    0.72    3.91
  -6  -3   9   -3.50    3.50
  -6  -3   9   -1.28    4.79
   6  -3  -9    2.02    2.12
  -6   3   9    2.33    2.12
   6   3 -10    5.78    3.61
   6   3 -10   -3.80    4.42
  -6   3  10    3.18    2.44
  -6   3  10    7.55    2.66
  -6   3  10   10.73    4.78
  -6  -3  10    3.73    4.25
   6  -3 -10    3.72    2.66
   6  -3 -10   10.66    2.40
   6   3 -11   15.53    5.49
   6   3 -11   23.19    4.84
  -6   3  11   12.30    3.18
  -6   3  11    6.62    4.27
  -6  -3  11   10.63    4.90
   6  -3 -11   20.67    3.18
   6   3 -12   10.13    4.96
  -6   3  12   16.72    6.11
  -6  -3  12    4.19    5.55
   6  -3 -12   16.06    3.70
   6   4  -1   10.26    2.49
   6   4  -1    6.23    2.59
  -6   4   1    5.69    2.53
  -6   4   1   11.00    2.54
  -6   4   1    3.88    2.94
  -6  -4   1   13.12    2.67
  -6  -4   1   14.63    2.66
  -6  -4   1   15.28    2.11
   6  -4  -1    8.69    2.38
   6  -4  -1   10.21    2.47
   6  -4  -1   10.28    2.97
   6  -4  -1   13.57    2.55
   6  -4  -1   10.77    2.33
   6  -4  -1    6.40    1.75
   6   4  -2   61.34    4.13
  -6  -4   2   54.53    4.19
  -6  -4   2   52.62    3.88
  -6  -4   2   64.23    3.51
   6   4  -2   58.54    3.73
  -6   4   2   50.42    4.03
  -6   4   2   59.57    4.02
  -6   4   2   67.21    4.96
  -6   4   2   60.20    3.39
  -6  -4   2   57.67    2.36
   6  -4  -2   52.20    3.50
   6  -4  -2   61.20    4.14
   6  -4  -2   61.54    4.10
   6  -4  -2   62.39    4.55
   6  -4  -2   55.19    4.32
   6  -4  -3    2.70    1.66
   6  -4  -3   -0.63    2.51
   6   4  -3    1.13    2.37
   6   4  -3    5.25    2.37
  -6   4   3    4.36    1.70
  -6   4   3    3.99    1.78
  -6   4   3   -2.62    3.15
  -6   4   3    1.89    3.15
  -6   4   3    1.16    2.31
  -6  -4   3    3.86    2.64
  -6  -4   3    0.71    2.64
  -6  -4   3    4.88    1.48
   6  -4  -3    3.48    1.94
   6  -4  -3    4.34    2.89
   6  -4  -3   -0.52    2.82
   6   4  -4   28.58    3.38
   6   4  -4   33.93    3.69
  -6   4   4   26.18    2.14
  -6   4   4   28.96    2.40
  -6   4   4   25.84    3.44
  -6   4   4   33.40    4.07
  -6   4   4   35.43    3.59
  -6  -4   4   32.59    3.95
  -6  -4   4   26.94    3.65
  -6  -4   4   26.70    2.99
   6  -4  -4   29.64    2.29
   6  -4  -4   30.53    3.73
   6   4  -5   41.69    3.99
   6   4  -5   38.64    3.99
  -6   4   5   33.13    2.26
  -6   4   5   35.97    1.91
  -6   4   5   44.10    4.89
  -6   4   5   36.66    4.27
  -6   4   5   28.55    3.93
  -6  -4   5   45.47    4.25
  -6  -4   5   32.37    3.95
  -6  -4   5   39.25    3.40
   6  -4  -5   39.03    2.20
   6  -4  -5   35.78    2.30
   6   4  -6  211.84    9.61
   6   4  -6  234.16    9.61
  -6   4   6  219.55    8.34
  -6   4   6  212.11    7.47
  -6   4   6  228.52   11.95
  -6   4   6  249.21   11.34
  -6   4   6  231.77   11.62
  -6   4   6  229.34   12.10
  -6  -4   6  228.88   10.33
  -6  -4   6  217.10    9.73
  -6  -4   6  211.00   10.94
   6  -4  -6  197.28    7.00
   6  -4  -6  209.66    8.02
   6   4  -7   38.21    3.88
   6   4  -7   26.56    4.19
  -6   4   7   35.79    4.32
  -6   4   7   15.83    4.75
  -6   4   7   22.01    4.51
  -6   4   7   19.58    4.71
  -6  -4   7   37.36    4.47
  -6  -4   7   28.84    3.76
  -6  -4   7   24.79    4.44
   6   4  -8   83.33    7.17
   6   4  -8   84.11    7.06
  -6   4   8   73.11    3.42
  -6   4   8   81.97    3.38
  -6   4   8   80.89    9.04
  -6   4   8  101.16    9.30
  -6   4   8   83.04    7.83
  -6  -4   8   94.69    8.37
  -6  -4   8   72.69    6.43
  -6  -4   8   64.34    6.38
   6  -4  -8   76.93    3.40
  -6   4   9   49.68    5.95
  -6   4   9   35.53    2.16
  -6   4   9   30.37    4.80
   6   4  -9   37.88    5.03
   6   4  -9   44.71    5.23
  -6   4   9   28.32    2.11
  -6  -4   9   43.72    5.75
  -6  -4   9   42.34    5.74
   6  -4  -9   37.27    2.42
   6  -4  -9   36.51    2.33
   6   4 -10  148.36    8.54
  -6   4  10   98.20    5.18
  -6   4  10  144.34    9.96
  -6  -4  10  127.83    9.61
   6  -4 -10  120.15    5.74
   6  -4 -10  119.12    5.96
   6   4 -11    1.86    3.81
  -6   4  11    0.75    5.47
  -6  -4  11    0.93    4.88
   6  -4 -11   -1.27    2.22
   6   4 -12   -2.38    4.44
  -6   4  12   -7.65    5.93
  -6  -4  12    3.45    4.60
   6  -5  -1   37.85    3.12
   6   5  -1   32.92    3.57
   6   5  -1   34.17    3.55
   6   5  -1   31.44    1.78
  -6   5   1   26.84    3.29
  -6   5   1   32.04    2.98
  -6   5   1   30.96    3.88
  -6  -5   1   30.39    3.61
  -6  -5   1   32.68    3.83
  -6  -5   1   29.50    2.95
  -6  -5   1   37.37    4.06
   6  -5  -1   35.81    3.31
   6  -5  -1   37.36    3.12
   6  -5  -1   33.39    3.40
   6  -5  -1   35.66    3.40
   6  -5  -1   27.82    3.48
   6   5  -2   16.26    2.71
   6   5  -2   17.58    3.12
  -6   5   2   12.80    2.67
  -6   5   2   19.47    2.45
  -6   5   2   25.22    3.88
  -6  -5   2   14.34    3.07
  -6  -5   2   12.54    2.57
  -6  -5   2   24.42    2.75
  -6  -5   2   19.51    1.70
   6  -5  -2   20.47    2.39
   6  -5  -2   14.07    2.48
   6  -5  -2   14.06    3.25
   6  -5  -2   13.07    2.64
   6  -5  -2   15.16    3.03
   6   5  -3   -3.84    2.49
   6   5  -3    1.35    2.79
  -6   5   3    0.96    2.03
  -6   5   3   -3.70    1.90
  -6   5   3    0.52    3.55
  -6   5   3   -3.37    2.53
  -6  -5   3    3.15    3.15
  -6  -5   3    3.78    2.96
  -6  -5   3   -1.68    1.78
   6  -5  -3   -1.36    1.98
   6  -5  -3    4.42    1.95
   6  -5  -3    0.00    3.11
   6  -5  -3   -1.78    2.51
   6  -5  -3   -6.23    2.80
   6   5  -4    9.90    2.58
   6   5  -4    5.77    3.30
  -6   5   4    6.53    1.71
  -6   5   4   10.13    1.67
  -6   5   4    5.32    4.07
  -6   5   4    6.68    3.45
  -6   5   4    6.46    3.07
  -6  -5   4    5.77    3.34
  -6  -5   4   11.40    2.85
  -6  -5   4   12.78    2.35
   6  -5  -4    9.60    1.77
  -6   5   5   75.31    2.96
  -6  -5   5   62.13    4.62
   6  -5  -5   74.34    2.93
   6   5  -5   79.28    5.25
   6   5  -5   86.68    5.65
  -6   5   5   76.43    2.86
  -6   5   5   80.50    6.28
  -6   5   5   81.97    5.76
  -6   5   5   82.58    5.63
  -6   5   5   82.17    5.87
  -6  -5   5   81.97    5.66
  -6  -5   5   82.95    6.20
   6  -5  -5   78.59    2.89
   6   5  -6   70.39    5.34
   6   5  -6   64.71    5.23
  -6   5   6   63.92    5.68
  -6   5   6   62.68    5.37
  -6   5   6   69.27    5.97
  -6  -5   6   58.14    5.28
  -6  -5   6   57.86    4.69
  -6  -5   6   61.98    5.36
   6   5  -7  209.09   10.47
   6   5  -7  204.03    9.85
  -6   5   7  178.29   10.51
  -6   5   7  170.95   10.74
  -6   5   7  202.20   10.35
  -6   5   7  166.81   10.15
  -6  -5   7  194.31   10.15
  -6  -5   7  175.32    8.95
  -6  -5   7  160.89   10.35
   6   5  -8   42.78    5.03
   6   5  -8   65.45    5.85
  -6   5   8   51.81    5.33
  -6   5   8   53.21    6.10
  -6   5   8   61.38    6.04
  -6   5   8   35.50    5.83
  -6  -5   8   58.10    5.70
  -6  -5   8   54.37    5.60
  -6  -5   8   45.76    5.72
   6   5  -9    1.03    4.42
  -6   5   9   -9.26    5.32
  -6   5   9   -6.33    4.83
  -6   5   9   13.84    5.32
  -6  -5   9   -6.54    4.60
  -6  -5   9   -4.77    4.87
   6   5 -10    6.58    4.94
  -6   5  10    4.46    4.99
  -6   5  10    2.57    5.47
  -6   5  10    1.28    5.46
  -6  -5  10    4.32    5.35
   6   5 -11   10.62    5.67
  -6   5  11   15.39    5.59
  -6   5  11    5.97    5.97
  -6   5  11   11.72    6.77
  -6  -5  11   12.41    6.00
   6   6  -1  123.95    7.74
   6   6  -1  138.26    7.36
   6   6  -1  119.16    5.00
  -6   6   1  116.03    6.83
  -6   6   1  109.69    6.74
  -6   6   1  126.44    7.16
  -6  -6   1  124.89    6.62
  -6  -6   1  120.22    7.32
  -6  -6   1  126.39    7.15
  -6  -6   1  141.23    7.19
   6  -6  -1  121.72    6.96
   6  -6  -1  118.62    6.87
   6  -6  -1  133.00    7.76
   6  -6  -1  120.27    7.24
   6  -6  -1  121.98    7.22
   6  -6  -1  118.15    6.78
   6   6  -2    8.10    3.37
   6   6  -2    8.25    3.03
  -6   6   2    8.31    2.77
  -6   6   2    7.57    2.35
  -6   6   2    8.34    3.23
  -6  -6   2    0.82    3.08
  -6  -6   2    8.60    3.00
  -6  -6   2    7.26    2.84
  -6  -6   2    2.63    1.79
   6  -6  -2    7.16    2.60
   6  -6  -2    6.22    2.28
   6  -6  -2   14.67    3.46
   6  -6  -2    8.94    3.05
   6  -6  -2    5.28    2.59
   6   6  -3   25.85    4.08
   6   6  -3   33.15    3.64
  -6   6   3   31.22    3.08
  -6   6   3   27.45    2.76
  -6   6   3   19.79    4.27
  -6  -6   3   18.75    3.87
  -6  -6   3   29.67    4.23
  -6  -6   3   34.57    3.78
  -6  -6   3   23.56    2.52
   6  -6  -3   25.91    2.70
   6  -6  -3   29.35    2.68
   6  -6  -3   19.14    3.83
   6  -6  -3   28.83    3.96
   6   6  -4   39.37    4.69
  -6   6   4   30.73    5.00
  -6   6   4   33.56    4.17
  -6   6   4   37.81    4.24
  -6  -6   4   43.62    4.67
  -6  -6   4   38.45    4.92
  -6  -6   4   35.49    3.50
   6  -6  -4   37.18    2.57
   6  -6  -4   52.75    2.97
   6   6  -4   33.34    4.45
  -6   6   4   42.34    2.73
  -6   6   4   35.41    2.52
   6   6  -5    5.71    3.84
   6   6  -5   14.35    3.61
  -6   6   5    9.63    4.61
  -6   6   5    1.99    3.66
  -6   6   5    9.08    4.06
  -6  -6   5   27.02    4.45
  -6  -6   5    9.81    3.88
  -6  -6   5   14.08    2.99
   6   6  -6   23.89    4.55
   6   6  -6   16.08    3.40
  -6   6   6    6.33    4.75
  -6   6   6   10.86    3.90
  -6   6   6   17.39    4.51
  -6   6   6   11.63    4.52
  -6  -6   6   17.50    4.25
  -6  -6   6   13.67    3.67
  -6  -6   6   18.87    3.41
   6   6  -7   94.97    6.60
  -6   6   7   82.01    7.56
  -6   6   7   88.96    6.82
  -6   6   7   88.37    6.66
  -6  -6   7   94.92    6.59
  -6  -6   7   92.44    7.04
  -6  -6   7   85.24    6.30
  -6   6   7   54.26    7.91
   6   6  -8   76.40    6.28
  -6   6   8   66.60    6.86
  -6   6   8   73.62    7.09
  -6   6   8   91.55    7.65
  -6  -6   8   69.87    6.50
  -6  -6   8   58.14    6.37
   6   6  -9   13.59    4.43
  -6   6   9   17.83    5.37
  -6   6   9    6.69    5.93
  -6   6   9   16.10    6.72
  -6  -6   9   17.84    4.99
   6   6 -10   25.45    5.98
  -6   6  10    5.36    5.90
  -6   6  10   15.44    5.62
  -6   6  10   29.67    6.96
  -6  -6  10   12.49    5.63
   6   6 -11   14.54    5.16
  -6   6  11   10.24    5.55
  -6   6  11    8.40    6.24
  -6   6  11   11.07    6.45
  -6  -6  11   -2.37    5.86
   6   7  -1   12.55    3.51
   6   7  -1   11.10    3.46
   6   7  -1   10.48    1.97
  -6   7   1    5.32    2.98
  -6   7   1    6.82    3.30
  -6   7   1    8.10    4.57
  -6  -7   1    9.80    3.82
  -6  -7   1   16.26    3.88
  -6  -7   1    7.29    2.92
  -6  -7   1    4.17    4.17
   6  -7  -1   15.12    3.21
   6  -7  -1    6.85    3.11
   6  -7  -1    9.21    4.34
   6  -7  -1    4.24    3.29
   6  -7  -1    7.58    2.91
   6   7  -2    2.65    3.18
   6   7  -2    0.52    3.13
   6   7  -2    2.70    1.97
  -6   7   2    5.30    2.76
  -6   7   2   -0.62    4.05
  -6  -7   2    6.15    3.18
  -6  -7   2   -0.94    3.13
  -6  -7   2    3.45    3.55
  -6  -7   2    4.47    1.98
  -6  -7   2   -0.65    3.77
   6  -7  -2    3.76    3.24
  -6   7   2    0.64    2.88
   6  -7  -2    1.34    2.69
   6  -7  -2   -3.31    2.38
   6  -7  -2   -1.78    4.19
   6  -7  -2    3.52    3.21
   6   7  -3    6.65    3.27
   6   7  -3   -4.90    3.13
  -6   7   3   -1.99    2.31
  -6   7   3   -1.27    2.33
  -6   7   3    0.52    3.32
  -6  -7   3    1.22    3.37
  -6  -7   3    4.57    3.85
  -6  -7   3    5.96    3.35
  -6  -7   3   -1.98    2.30
   6  -7  -3   -0.93    2.16
   6  -7  -3    1.65    2.06
   6  -7  -3   -0.93    4.44
   6  -7  -3   -3.63    3.94
   6   7  -4   69.99    5.73
  -6   7   4   66.39    3.43
  -6   7   4   65.62    3.57
  -6   7   4   68.94    6.36
  -6  -7   4   76.20    5.90
  -6  -7   4   75.77    5.91
  -6  -7   4   55.69    5.67
  -6  -7   4   72.40    4.65
   6  -7  -4   83.50    3.68
   6  -7  -4   64.74    3.69
   6   7  -5   99.68    6.03
   6   7  -5   73.69    4.04
  -6   7   5   82.00    7.33
  -6   7   5   85.82    7.02
  -6   7   5   67.59    7.04
  -6  -7   5   99.26    6.49
  -6  -7   5   83.10    6.61
  -6  -7   5   76.48    5.65
   6   7  -6  148.29    8.52
  -6   7   6  122.77    9.20
  -6   7   6  118.19    8.67
  -6   7   6  156.41   10.12
  -6  -7   6  149.85    8.42
  -6  -7   6  136.69    9.26
  -6  -7   6  118.64    8.47
   6   7  -7   60.39    5.60
  -6   7   7   44.12    5.87
  -6   7   7   63.81    6.83
  -6   7   7   60.27    7.41
  -6  -7   7   79.57    6.49
  -6  -7   7   37.63    6.15
  -6  -7   7   39.71    5.65
   6   7  -8   57.01    7.14
  -6   7   8   57.19    7.32
  -6   7   8   56.69    7.21
  -6   7   8   66.33    7.98
  -6  -7   8   69.62    7.61
  -6  -7   8   36.83    5.95
   6   7  -9    5.37    5.58
  -6   7   9    0.65    5.29
  -6   7   9   -3.25    5.41
  -6   7   9    1.39    6.30
  -6  -7   9    0.10    5.19
   6   7 -10   -3.31    5.78
  -6   7  10    7.92    6.19
  -6   7  10   -4.82    6.75
  -6  -7  10    7.04    5.81
  -6   7  10    0.54    6.16
   6   8  -1   -0.94    3.02
   6   8  -1    3.11    2.07
  -6   8   1    0.64    3.07
  -6   8   1    0.41    3.62
  -6  -8   1    1.64    3.39
  -6  -8   1   -2.53    3.90
  -6  -8   1    5.17    3.10
  -6  -8   1    7.70    5.24
   6  -8  -1   -1.24    2.90
   6  -8  -1    3.10    3.21
   6  -8  -1    1.03    3.52
   6   8  -2   70.16    6.47
   6   8  -2   69.01    4.62
  -6   8   2   64.99    5.00
  -6   8   2   81.46    6.86
  -6  -8   2   69.38    6.15
  -6  -8   2   76.24    6.11
  -6  -8   2   74.90    6.13
  -6  -8   2   67.51    4.02
   6  -8  -2   57.47    4.86
   6  -8  -2   62.78    5.58
  -6   8   2   65.81    5.17
  -6  -8   2   81.44    7.02
   6  -8  -2   63.84    4.95
   6   8  -3   13.55    3.96
  -6   8   3    9.91    2.74
  -6   8   3   10.97    4.76
  -6  -8   3   20.19    4.49
  -6  -8   3   13.00    4.40
  -6  -8   3    5.10    3.96
  -6  -8   3   17.32    2.70
  -6  -8   3   15.28    4.34
   6  -8  -3   16.14    2.66
   6  -8  -3   19.47    2.68
   6   8  -4    8.66    4.28
   6   8  -4    3.56    2.72
  -6   8   4    1.87    1.66
  -6   8   4   -4.88    4.57
  -6  -8   4   -6.21    4.27
  -6  -8   4    6.27    4.39
  -6  -8   4   11.61    4.29
  -6  -8   4    0.21    2.92
   6  -8  -4    4.07    1.73
   6  -8  -4    0.00    1.84
   6   8  -5   -4.17    4.07
  -6   8   5    3.03    3.55
  -6  -8   5    2.34    4.37
  -6  -8   5    0.21    4.69
  -6  -8   5    1.69    3.37
   6   8  -6   11.79    5.01
  -6   8   6   16.62    6.21
  -6   8   6   12.53    5.16
  -6  -8   6   26.50    5.69
  -6  -8   6    7.57    4.25
  -6  -8   6    4.67    4.14
   6   8  -7    7.19    4.90
  -6   8   7   -1.60    5.00
  -6   8   7    3.83    4.26
  -6   8   7   -6.68    4.24
  -6  -8   7    7.01    5.38
   6   8  -8   15.40    6.14
  -6   8   8    5.49    6.56
  -6   8   8    6.02    5.59
  -6   8   8    2.02    6.60
  -6  -8   8    9.65    6.19
   6   9  -1    5.57    3.96
  -6   9   1    4.75    4.34
  -6  -9   1    8.28    3.88
  -6  -9   1    7.38    6.31
   6  -9  -1    8.36    3.82
   6  -9  -1   -5.25    4.12
   6   9  -2    1.07    3.95
  -6   9   2   -0.62    4.96
  -6  -9   2   -3.06    3.77
  -6  -9   2   -0.43    4.85
   6  -9  -2   -0.82    2.87
   6   9  -3    4.13    3.28
  -6   9   3    8.69    4.45
  -6  -9   3    1.53    4.38
  -6  -9   3   -7.27    4.56
   6  -9  -3   -0.41    2.44
   6   9  -4   -0.21    4.59
  -6   9   4   -1.56    5.29
  -6  -9   4    0.61    4.68
  -6  -9   4   -2.60    4.45
   6   9  -5   11.51    4.50
  -6   9   5    8.66    5.42
  -6  -9   5   27.79    5.90
   6   9  -6   -0.73    5.35
  -6   9   6   11.57    4.73
  -6  -9   6   13.84    5.60
   6   9  -7  111.33    9.45
  -6   9   7   77.17    9.26
  -6  -9   7  113.29   10.29
   6  10  -1   52.48    7.12
  -6  10   1   64.75    9.08
  -6 -10   1   76.20    6.60
  -6 -10   1   74.95    9.08
   6 -10  -1   64.47    6.59
   6 -10  -1   67.00    6.88
  -6  10   2    3.40    5.77
  -6 -10   2    5.27    4.46
  -6 -10   2   21.01    7.33
   6 -10  -2   17.81    3.97
  -6  10   3    6.92    5.89
  -6 -10   3   32.05    6.39
  -6 -10   3   27.55    9.22
   5   0  -1    0.20    2.03
   5   0  -1   -0.30    1.92
   5   0  -1   -0.53    0.85
   5   0  -1   -0.95    1.48
  -5   0   1    0.91    2.33
  -5   0   1   -1.52    2.23
  -5   0   1   -1.89    1.58
   5   0  -2  114.16    5.14
   5   0  -2  117.92    5.33
   5   0  -2  104.91    4.60
  -5   0   2  107.49    5.14
  -5   0   2  109.39    4.96
  -5   0   2  102.73    4.45
   5   0  -3    1.32    2.13
   5   0  -3   -0.61    2.02
  -5   0   3   -0.20    2.12
  -5   0   3   -0.81    1.73
   5   0  -4  111.54    5.23
   5   0  -4  114.42    5.11
   5   0  -4  112.58    5.07
  -5   0   4  111.07    5.43
  -5   0   4  111.34    4.84
   5   0  -5    1.94    2.05
   5   0  -5   -1.64    2.35
   5   0  -5    1.15    2.09
  -5   0   5    7.19    2.36
  -5   0   5    0.21    2.26
   5   0  -6  490.42   17.04
   5   0  -6  464.91   17.87
   5   0  -6  478.13   17.21
  -5   0   6  473.67   17.68
  -5   0   6  478.88   16.64
   5   0  -7   -0.10    2.36
   5   0  -7   -4.30    2.25
  -5   0   7    2.89    2.48
  -5   0   7    0.62    1.76
   5   0  -8   17.27    2.98
   5   0  -8   19.28    3.18
  -5   0   8   15.66    3.22
  -5   0   8   22.98    3.43
  -5   0   8   17.32    3.44
   5   0  -9   -2.68    3.10
   5   0  -9   -0.62    2.77
  -5   0   9   -3.43    3.43
  -5   0   9   -2.72    2.72
  -5   0   9   -2.40    2.92
   5   0 -10    3.62    3.72
   5   0 -10   -2.37    3.70
  -5   0  10    4.80    3.44
  -5   0  10    0.42    3.57
  -5   0  10   -0.42    3.03
   5   0 -11   -0.21    4.02
   5   0 -11    0.83    3.73
  -5   0  11    2.30    3.87
   5   0 -12   29.36    4.64
  -5   0  12   25.08    5.23
   5   0 -13   -3.61    5.05
   5   1  -1   20.06    2.12
   5   1  -1   26.29    2.63
   5   1  -1   20.28    1.37
  -5   1   1   19.88    2.15
  -5   1   1   21.13    2.46
  -5   1   1   18.35    2.53
  -5  -1   1   19.97    2.52
  -5  -1   1   20.90    2.01
  -5  -1   1   20.74    1.48
   5  -1  -1   21.06    2.54
   5  -1  -1   22.17    2.24
   5  -1  -1   19.14    2.12
   5  -1  -1   20.83    2.22
  -5  -1   2  336.02   12.32
   5   1  -2  355.06   13.46
   5   1  -2  394.83   13.68
  -5   1   2  363.03   14.23
  -5   1   2  374.06   14.03
  -5   1   2  344.08   13.12
  -5   1   2  361.62   13.91
  -5  -1   2  369.99   14.15
  -5  -1   2  336.74   12.17
   5  -1  -2  347.61   13.49
   5  -1  -2  374.06   13.61
   5  -1  -2  326.41   12.82
   5   1  -3  249.71    9.79
   5   1  -3  265.63   10.09
  -5   1   3  274.91   10.57
  -5   1   3  246.54    9.53
  -5   1   3  251.97   10.27
  -5  -1   3  249.19    9.97
  -5  -1   3  259.48   10.39
   5  -1  -3  265.54   10.26
   5  -1  -3  290.60   10.70
   5   1  -4   97.11    4.80
   5   1  -4  115.06    5.20
  -5   1   4   97.89    4.50
  -5   1   4   99.61    4.36
  -5  -1   4   97.92    5.50
  -5  -1   4  112.55    5.21
   5  -1  -4  114.44    4.85
   5  -1  -4  111.88    4.89
   5  -1  -4  101.30    4.84
   5   1  -5    6.93    2.04
   5   1  -5    7.53    2.14
   5   1  -5    8.65    1.69
  -5   1   5    6.72    2.17
  -5   1   5    4.55    1.97
  -5  -1   5    7.34    2.24
  -5  -1   5    6.94    2.14
   5  -1  -5   11.20    1.95
   5  -1  -5    8.43    2.16
   5  -1  -5    9.03    2.49
   5   1  -6   83.74    4.39
   5   1  -6   98.29    5.00
   5   1  -6   87.96    4.36
  -5   1   6   90.49    5.21
  -5   1   6   84.63    4.25
  -5   1   6   94.51    5.02
  -5  -1   6  100.08    5.33
  -5  -1   6   89.03    4.82
   5  -1  -6   77.87    4.00
   5  -1  -6   95.64    4.76
   5   1  -7  290.28   11.29
   5   1  -7  284.57   11.87
  -5   1   7  287.47   11.31
  -5   1   7  280.57   10.54
  -5   1   7  290.36   11.87
  -5  -1   7  294.14   12.06
  -5  -1   7  286.70   10.94
   5  -1  -7  276.05   10.70
   5  -1  -7  292.15   11.73
   5   1  -8   16.74    2.77
   5   1  -8    9.72    3.17
  -5   1   8   11.89    2.92
  -5   1   8   11.08    2.40
  -5   1   8    8.37    3.45
  -5  -1   8   12.30    3.20
  -5  -1   8    8.18    3.21
   5  -1  -8   13.08    2.88
   5  -1  -8   10.23    2.79
   5   1  -9   38.55    3.71
   5   1  -9   50.26    4.41
  -5   1   9   50.53    4.08
  -5   1   9   46.95    4.00
  -5   1   9   47.47    4.42
  -5  -1   9   41.87    4.57
  -5  -1   9   41.75    4.06
   5  -1  -9   57.06    4.55
   5  -1  -9   45.55    4.14
   5   1 -10   35.05    4.65
   5   1 -10   31.67    4.32
  -5   1  10   29.75    4.18
  -5   1  10   25.70    3.48
  -5   1  10   34.45    4.53
  -5  -1  10   28.38    4.28
   5  -1 -10   36.57    4.15
   5  -1 -10   24.78    3.92
   5  -1 -10   31.59    3.83
   5   1 -11    3.21    4.25
   5   1 -11    8.24    4.02
  -5   1  11    5.32    3.65
  -5   1  11    5.28    3.91
  -5  -1  11    8.48    4.08
   5  -1 -11    8.25    3.30
   5  -1 -11    6.94    3.42
   5   1 -12   35.90    5.47
  -5   1  12   25.05    6.24
  -5  -1  12   23.19    5.46
   5  -1 -12   32.07    5.05
   5   1 -13   10.94    6.09
   5  -1 -13   12.88    4.74
   5   2  -1  411.16   14.83
   5   2  -1  430.50   15.42
  -5   2   1  406.77   15.66
  -5   2   1  412.78   15.08
  -5   2   1  357.78   14.43
  -5   2   1  377.90   13.51
  -5  -2   1  391.59   15.32
  -5  -2   1  388.07   15.22
  -5  -2   1  359.15   13.06
   5  -2  -1  396.16   14.36
   5  -2  -1  395.90   14.34
   5  -2  -1  356.46   13.67
   5  -2  -1  423.95   14.45
   5   2  -2   12.30    2.34
   5   2  -2    8.46    2.55
  -5   2   2    4.97    1.86
  -5   2   2    5.79    1.76
  -5   2   2    7.31    2.01
  -5   2   2    6.05    2.76
  -5   2   2   11.41    1.66
  -5  -2   2    5.67    2.63
  -5  -2   2    7.07    2.22
   5  -2  -2    2.44    1.83
   5  -2  -2    6.32    1.83
   5  -2  -2    6.97    2.39
   5  -2  -2    7.59    2.22
   5   2  -3  267.70   10.83
   5   2  -3  236.26   10.02
  -5   2   3  268.96   10.69
  -5   2   3  253.99    9.79
  -5  -2   3  221.67   10.06
  -5  -2   3  262.41    9.76
   5  -2  -3  243.46    9.45
   5  -2  -3  265.73   10.93
   5  -2  -3  238.38    9.90
   5  -2  -3  256.18   10.35
  -5   2   3  249.12   10.53
  -5   2   3  260.56   10.65
   5   2  -4   24.54    2.95
   5   2  -4   24.94    3.16
  -5   2   4   23.12    2.06
  -5   2   4   21.57    1.77
  -5   2   4   30.00    2.97
  -5  -2   4   28.90    3.35
   5  -2  -4   22.82    2.13
   5  -2  -4   29.24    3.12
  -5  -2   4   21.80    2.43
   5   2  -5    3.46    2.65
   5   2  -5   -2.34    2.75
   5   2  -5    1.27    1.69
  -5   2   5    2.58    1.65
  -5   2   5    3.12    1.25
  -5  -2   5    3.15    3.05
  -5  -2   5    3.86    2.54
   5  -2  -5   10.92    1.96
   5  -2  -5    6.29    2.68
   5  -2  -5    0.31    1.64
   5   2  -6   23.74    3.36
   5   2  -6   36.43    3.66
   5   2  -6   25.37    2.18
  -5   2   6   29.32    2.20
  -5   2   6   27.06    2.28
  -5   2   6   40.75    3.96
  -5  -2   6   33.52    3.87
  -5  -2   6   26.38    3.16
   5  -2  -6   33.26    2.46
   5  -2  -6   28.91    2.50
   5   2  -7  238.74    9.63
   5   2  -7  229.01    9.81
  -5   2   7  216.57    9.21
  -5   2   7  212.87    8.51
  -5   2   7  234.59   10.51
  -5  -2   7  230.96    9.65
  -5  -2   7  227.39    9.54
   5  -2  -7  201.61    8.76
   5  -2  -7  227.00    9.78
   5   2  -8    8.20    2.97
   5   2  -8   12.99    3.58
  -5   2   8   17.61    2.64
  -5   2   8   11.38    2.32
  -5   2   8   12.62    3.89
  -5  -2   8    9.17    2.99
  -5  -2   8    9.89    3.50
   5  -2  -8   10.24    2.38
   5  -2  -8   11.84    2.31
   5   2  -9  296.88   14.03
   5   2  -9  289.85   13.77
  -5   2   9  270.07   12.16
  -5   2   9  271.18   12.35
  -5   2   9  321.01   14.86
  -5  -2   9  285.41   13.30
  -5  -2   9  272.73   12.46
   5  -2  -9  281.55   12.60
   5  -2  -9  273.74   11.88
   5  -2  -9  244.28   10.93
   5   2 -10   -2.69    4.24
   5   2 -10    2.67    3.19
  -5   2  10    5.24    2.83
  -5   2  10   -0.21    2.75
  -5   2  10    5.10    4.14
  -5  -2  10    1.67    3.96
   5  -2 -10   -0.10    2.71
   5  -2 -10   -1.98    2.91
   5   2 -11    2.28    3.63
   5   2 -11   -0.52    3.40
  -5   2  11   -5.44    4.48
  -5  -2  11   13.93    4.61
   5  -2 -11    1.66    3.23
   5   2 -12    7.96    4.86
  -5   2  12    1.28    5.45
  -5  -2  12   13.99    5.57
   5  -2 -12   12.66    4.26
   5   3  -1  555.27   20.88
   5   3  -1  543.53   19.31
  -5   3   1  504.32   20.35
  -5   3   1  522.36   20.42
  -5   3   1  493.77   18.29
  -5  -3   1  512.42   19.83
  -5  -3   1  528.99   20.27
  -5  -3   1  501.76   18.80
   5  -3  -1  506.85   19.12
   5  -3  -1  561.82   20.83
   5  -3  -1  558.30   18.73
   5  -3  -1  535.89   18.51
   5  -3  -1  543.04   18.15
   5   3  -2  210.93    9.04
   5   3  -2  199.77    7.83
  -5   3   2  193.73    8.94
  -5   3   2  189.74    8.60
  -5   3   2  191.27    8.31
  -5   3   2  189.23    7.99
  -5   3   2  196.24    8.61
  -5  -3   2  186.30    8.57
  -5  -3   2  199.46    8.95
  -5  -3   2  168.04    6.69
   5  -3  -2  182.27    7.29
   5  -3  -2  194.30    8.55
   5  -3  -2  207.15    8.62
   5  -3  -2  207.40    8.38
   5  -3  -2  201.04    8.47
   5   3  -3  101.72    5.02
   5   3  -3   97.58    4.72
  -5   3   3   92.98    4.95
  -5   3   3   87.69    4.47
  -5   3   3   93.79    5.02
  -5   3   3  101.76    5.56
  -5   3   3   95.67    5.54
  -5  -3   3   98.58    5.08
  -5  -3   3   86.13    4.97
  -5  -3   3   81.61    4.52
   5  -3  -3   89.71    4.63
   5  -3  -3   96.39    5.52
   5  -3  -3   97.91    5.54
   5   3  -4   21.51    2.55
   5   3  -4   24.48    2.96
  -5   3   4   18.41    1.79
  -5   3   4   22.38    1.68
  -5   3   4   34.53    3.81
  -5   3   4   23.17    3.10
  -5   3   4   23.26    3.53
  -5   3   4   24.14    2.74
  -5  -3   4   22.66    2.83
  -5  -3   4   16.49    2.63
  -5  -3   4   21.43    2.53
   5  -3  -4   22.92    1.75
   5  -3  -4   22.84    3.10
   5   3  -5   25.36    2.85
   5   3  -5   26.38    3.26
  -5   3   5   23.92    2.00
  -5   3   5   20.82    1.56
  -5   3   5   26.47    3.83
  -5   3   5   27.21    3.93
  -5   3   5   26.73    3.85
  -5  -3   5   25.31    3.64
  -5  -3   5   28.45    3.04
  -5  -3   5   21.61    2.85
   5  -3  -5   24.80    1.96
   5   3  -6   27.31    3.77
   5   3  -6   35.46    3.67
   5   3  -6   29.01    1.65
  -5   3   6   26.33    2.09
  -5   3   6   29.38    1.99
  -5   3   6   28.63    3.55
  -5   3   6   40.31    4.28
  -5  -3   6   27.73    4.06
  -5  -3   6   33.81    3.45
  -5  -3   6   20.54    3.39
   5  -3  -6   27.25    2.17
   5   3  -7    6.43    3.37
   5   3  -7   12.76    3.67
  -5   3   7   10.85    1.69
  -5   3   7   10.30    1.81
  -5   3   7   12.60    3.26
  -5  -3   7   11.94    3.78
  -5  -3   7   12.54    2.86
  -5  -3   7   11.05    3.61
   5  -3  -7    6.49    1.68
   5   3  -8   24.59    3.38
   5   3  -8   32.84    4.20
  -5   3   8   23.78    2.44
  -5   3   8   31.84    2.57
  -5   3   8   31.69    4.86
  -5  -3   8   32.55    4.52
  -5  -3   8   28.20    3.38
  -5  -3   8   26.50    4.05
   5  -3  -8   30.59    2.44
   5   3  -9    3.60    4.32
   5   3  -9   -4.21    4.00
  -5   3   9    0.53    1.91
  -5   3   9    2.14    2.25
  -5   3   9    3.72    4.25
  -5  -3   9   -2.79    3.72
  -5  -3   9    5.77    3.82
  -5  -3   9    9.05    3.83
   5  -3  -9    2.34    2.23
   5   3 -10   41.68    5.06
   5   3 -10   46.10    4.94
  -5   3  10   46.93    3.71
  -5   3  10   49.85    3.96
  -5   3  10   49.47    6.20
  -5  -3  10   37.02    4.99
   5  -3 -10   44.51    3.93
   5  -3 -10   57.50    3.99
   5   3 -11    7.55    5.17
   5   3 -11   -4.33    4.95
  -5   3  11    1.27    3.19
  -5   3  11    8.91    5.26
  -5  -3  11    4.18    3.97
   5  -3 -11    4.75    2.96
   5   3 -12   -6.72    4.03
  -5   3  12    5.39    5.60
  -5  -3  12    6.20    5.25
   5  -3 -12   12.31    3.89
   5   4  -1   41.73    3.53
   5   4  -1   41.53    3.22
   5   4  -1   32.19    1.89
  -5   4   1   31.34    3.17
  -5   4   1   36.25    3.18
  -5   4   1   41.53    3.79
  -5  -4   1   41.62    3.39
  -5  -4   1   32.91    3.39
  -5  -4   1   36.74    2.87
   5  -4  -1   36.44    3.10
   5  -4  -1   37.69    3.29
   5  -4  -1   42.48    3.71
   5  -4  -1   42.49    3.28
   5  -4  -1   35.12    3.01
   5  -4  -1   36.02    2.61
   5   4  -2  191.94    8.90
   5   4  -2  203.50    8.19
  -5   4   2  175.80    9.04
  -5   4   2  182.37    8.06
  -5   4   2  189.22    8.38
  -5   4   2  181.17    8.16
  -5  -4   2  176.09    8.38
  -5  -4   2  184.59    8.49
  -5  -4   2  190.00    7.36
  -5  -4   2  178.24    6.72
   5  -4  -2  189.31    9.56
   5  -4  -2  170.32    7.44
   5  -4  -2  182.47    9.25
   5  -4  -2  178.43    8.20
   5  -4  -2  163.80    7.41
   5  -4  -2  187.07    8.81
   5   4  -3    2.88    1.95
   5   4  -3    5.35    2.78
  -5   4   3    6.93    1.60
  -5   4   3    3.67    1.47
  -5   4   3    7.54    2.72
  -5   4   3    7.96    2.62
  -5   4   3    2.63    2.42
  -5  -4   3   11.67    3.04
  -5  -4   3    5.18    2.03
  -5  -4   3    5.43    1.81
   5  -4  -3    4.47    1.66
   5  -4  -3    7.83    2.99
   5  -4  -3    3.44    3.03
   5  -4  -3    5.90    2.80
   5   4  -4    5.02    2.66
   5   4  -4   -0.72    3.18
  -5   4   4    3.43    1.18
  -5   4   4    2.51    1.15
  -5   4   4    0.42    2.70
  -5   4   4   -0.21    3.13
  -5   4   4   -3.11    2.70
  -5   4   4    2.01    2.32
  -5  -4   4    1.52    3.13
  -5  -4   4    4.86    2.94
  -5  -4   4    7.55    2.45
   5  -4  -4    4.94    1.24
   5   4  -5    2.96    2.86
   5   4  -5   12.67    3.27
  -5   4   5    9.37    3.12
  -5   4   5    0.52    2.92
  -5   4   5    7.60    3.65
  -5   4   5    5.10    3.40
  -5  -4   5    3.94    3.34
  -5  -4   5    2.84    2.53
  -5  -4   5    5.70    2.74
   5   4  -6   12.36    3.07
   5   4  -6   12.98    3.68
  -5   4   6   11.62    3.56
  -5   4   6   11.95    3.15
  -5   4   6   10.89    4.19
  -5   4   6   18.06    4.06
  -5  -4   6   17.74    3.85
  -5  -4   6   10.55    3.04
  -5  -4   6   13.28    3.48
   5   4  -7   65.67    5.42
   5   4  -7   62.39    4.61
  -5   4   7   60.79    5.61
  -5   4   7   64.06    5.59
  -5   4   7   59.06    4.94
  -5  -4   7   75.73    5.60
  -5  -4   7   71.14    5.40
  -5  -4   7   55.77    5.10
   5   4  -8  297.50   15.39
   5   4  -8  351.13   14.27
  -5   4   8  293.30   16.85
  -5   4   8  330.11   14.60
  -5   4   8  279.55   17.04
  -5  -4   8  343.50   14.86
  -5  -4   8  328.33   14.63
  -5  -4   8  282.52   15.60
   5   4  -9   54.24    5.96
   5   4  -9   56.47    5.03
  -5   4   9   40.03    2.33
  -5   4   9   43.04    2.58
  -5   4   9   61.31    5.98
  -5  -4   9   55.27    5.66
  -5  -4   9   42.30    5.96
   5  -4  -9   49.39    2.64
   5   4 -10  134.01    8.55
  -5   4  10  144.52   10.10
  -5  -4  10  124.98    8.91
   5  -4 -10  125.02    5.76
   5   4 -11    8.87    5.26
  -5   4  11   15.51    6.03
  -5  -4  11    1.46    5.10
   5  -4 -11    5.50    2.22
   5   4 -12   16.96    6.21
  -5   4  12   20.76    6.92
  -5  -4  12   12.15    6.18
   5   5  -1   -0.94    2.10
   5   5  -1   -0.84    2.40
   5   5  -1   -1.14    1.35
  -5   5   1    2.33    2.22
  -5   5   1    4.58    2.34
  -5   5   1   -4.70    2.93
  -5  -5   1    5.97    2.68
  -5  -5   1    0.10    2.48
  -5  -5   1    3.17    2.43
  -5  -5   1   -2.99    2.89
   5  -5  -1   -2.18    2.08
   5  -5  -1   -3.39    2.33
   5  -5  -1    1.06    2.97
   5  -5  -1   -1.04    2.19
   5  -5  -1    0.10    2.30
   5  -5  -1    3.10    2.58
   5   5  -2   12.29    2.92
   5   5  -2   12.37    2.70
   5   5  -2    9.82    1.86
  -5   5   2   13.71    2.44
  -5   5   2   12.35    2.24
  -5   5   2   12.97    3.03
  -5  -5   2   15.64    3.07
  -5  -5   2   17.87    2.77
  -5  -5   2   22.44    2.95
  -5  -5   2   14.66    1.90
   5  -5  -2   15.23    2.28
   5  -5  -2   14.18    2.28
   5  -5  -2   16.02    3.14
   5  -5  -2   11.47    2.74
   5  -5  -2   14.52    2.90
   5  -5  -2   13.14    2.79
   5   5  -3   81.54    5.29
   5   5  -3   80.83    4.86
  -5   5   3   80.74    4.26
  -5   5   3   86.14    4.24
  -5   5   3   92.71    6.19
  -5   5   3   75.88    5.87
  -5   5   3   84.50    5.08
  -5  -5   3   93.76    5.29
  -5  -5   3   82.55    5.83
  -5  -5   3   82.59    4.48
   5  -5  -3   84.79    4.05
   5  -5  -3   84.41    6.10
   5  -5  -3   84.96    5.74
   5   5  -4   66.86    4.96
   5   5  -4   59.91    4.64
  -5   5   4   55.42    2.52
  -5   5   4   58.92    2.73
  -5   5   4   45.84    5.02
  -5   5   4   65.90    5.23
  -5   5   4   58.62    4.79
  -5   5   4   52.89    4.77
  -5  -5   4   62.65    4.86
  -5  -5   4   62.01    4.48
  -5  -5   4   51.81    3.98
   5  -5  -4   55.65    2.47
   5  -5  -4   54.69    2.77
   5   5  -5   14.30    3.50
   5   5  -5   16.95    3.80
  -5   5   5   20.73    3.87
  -5   5   5   13.19    3.77
  -5   5   5   19.53    3.55
  -5   5   5   11.41    3.63
  -5  -5   5   18.91    3.94
  -5  -5   5   15.55    3.76
  -5  -5   5   19.61    3.41
   5   5  -6    7.19    3.08
   5   5  -6    1.23    2.98
  -5   5   6    5.79    3.58
  -5   5   6   11.28    3.79
  -5   5   6   10.40    4.20
  -5   5   6    4.40    3.65
  -5  -5   6   13.77    3.24
  -5  -5   6    5.59    3.46
  -5  -5   6    5.83    3.60
  -5   5   7   57.76    5.83
  -5   5   7   66.39    6.27
  -5   5   7   75.35    6.35
  -5   5   7   66.54    5.51
  -5  -5   7   64.90    5.99
  -5  -5   7   57.41    5.09
  -5  -5   7   57.74    5.63
   5   5  -7   68.89    5.85
   5   5  -7   79.12    5.75
   5   5  -8    3.29    3.49
   5   5  -8    9.65    4.31
  -5   5   8   15.42    5.00
  -5   5   8   16.78    5.13
  -5   5   8   10.20    4.15
  -5  -5   8   11.22    3.67
  -5  -5   8    7.83    5.08
  -5  -5   8   12.54    4.79
   5   5  -9   -6.17    4.63
  -5   5   9    2.44    4.57
  -5   5   9    9.63    5.35
  -5   5   9   14.85    5.45
  -5  -5   9    8.51    4.92
   5   5 -10   30.48    5.87
  -5   5  10   23.88    5.81
  -5   5  10   21.66    5.34
  -5   5  10   38.44    6.55
  -5  -5  10   35.34    6.08
   5   5 -11    3.09    5.78
  -5   5  11   17.07    6.15
  -5   5  11    1.51    6.47
  -5  -5  11   -3.94    6.01
   5   6  -1   32.41    3.27
   5   6  -1   45.24    3.67
   5   6  -1   36.65    2.62
  -5   6   1   37.51    3.82
  -5   6   1   34.58    3.53
  -5   6   1   43.33    4.70
  -5  -6   1   28.23    4.02
  -5  -6   1   35.99    3.85
  -5  -6   1   27.32    3.36
  -5  -6   1   37.26    4.07
   5  -6  -1   30.87    3.72
   5  -6  -1   35.97    3.64
   5  -6  -1   38.65    3.55
   5  -6  -1   44.16    4.13
   5  -6  -1   41.99    4.76
   5   6  -2   88.77    5.37
   5   6  -2   88.54    5.54
   5   6  -2   83.78    4.93
  -5   6   2   86.30    5.30
  -5   6   2   85.05    4.60
  -5   6   2   78.85    5.34
  -5  -6   2   91.19    5.54
  -5  -6   2   87.62    5.80
  -5  -6   2   93.04    5.38
  -5  -6   2   77.84    4.22
   5  -6  -2   83.36    5.07
   5  -6  -2   81.31    4.88
   5  -6  -2   98.89    7.12
   5  -6  -2   78.13    5.36
   5  -6  -2   93.52    5.71
   5   6  -3    7.42    3.24
   5   6  -3   11.11    3.43
  -5   6   3    8.18    1.89
  -5   6   3    9.00    2.12
  -5   6   3    7.29    3.23
  -5  -6   3   13.94    3.56
  -5  -6   3   12.97    3.60
  -5  -6   3   11.22    2.94
  -5  -6   3    8.41    2.42
   5  -6  -3   11.70    2.15
   5  -6  -3   11.05    3.92
   5  -6  -3   14.75    3.64
   5   6  -4   11.35    3.85
   5   6  -4    5.28    3.00
  -5   6   4    5.81    1.14
  -5   6   4    4.90    1.36
  -5   6   4    1.46    4.17
  -5   6   4   -2.82    3.65
  -5   6   4   -2.19    3.75
  -5   6   4   -4.88    3.50
  -5  -6   4    3.75    3.55
  -5  -6   4    6.70    2.77
   5  -6  -4    5.63    1.33
   5  -6  -4    4.40    1.23
  -5  -6   4    5.13    2.77
   5   6  -5   35.08    4.26
   5   6  -5   43.28    4.65
   5   6  -5   31.45    1.87
  -5   6   5   35.58    4.94
  -5   6   5   29.58    4.41
  -5   6   5   46.19    4.82
  -5   6   5   28.01    4.71
  -5  -6   5   39.99    4.56
  -5  -6   5   32.74    4.50
  -5  -6   5   31.43    3.75
   5   6  -6   29.80    4.66
   5   6  -6   33.32    4.64
  -5   6   6   25.91    5.40
  -5   6   6   28.34    4.76
  -5   6   6   34.46    5.48
  -5   6   6   39.97    5.28
  -5  -6   6   31.30    5.17
  -5  -6   6   41.67    5.11
  -5  -6   6   29.53    4.59
   5   6  -7   36.08    4.95
  -5   6   7   23.13    5.76
  -5   6   7   40.43    5.02
  -5   6   7   31.48    5.30
  -5  -6   7   30.03    5.18
  -5  -6   7   34.10    4.70
  -5  -6   7   27.08    4.78
   5   6  -8    5.98    4.43
  -5   6   8    0.21    5.68
  -5   6   8    5.26    4.83
  -5   6   8    8.09    4.37
  -5  -6   8   -5.90    4.68
  -5  -6   8   14.10    4.98
   5   6  -9  112.30    7.94
  -5   6   9   95.45    8.38
  -5   6   9   90.42    8.64
  -5   6   9  137.87   10.19
  -5  -6   9   98.21    7.76
   5   6 -10   46.48    6.08
  -5   6  10   42.13    7.70
  -5   6  10   43.38    7.65
  -5   6  10   64.84    8.06
  -5  -6  10   51.67    6.56
  -5   6  11    6.43    5.35
  -5  -7   1   -6.86    4.39
   5   7  -1   -0.42    2.76
   5   7  -1    5.13    3.14
   5   7  -1   -1.35    2.29
  -5   7   1   -0.42    2.54
  -5   7   1   -2.66    2.98
  -5   7   1    1.66    4.15
  -5  -7   1    1.54    3.40
  -5  -7   1   -0.63    2.51
  -5  -7   1    2.19    2.71
   5  -7  -1   -1.65    2.47
   5  -7  -1   -1.66    2.59
   5  -7  -1   -0.63    4.22
   5  -7  -1    5.92    3.49
   5  -7  -1   -1.04    3.12
   5   7  -2   21.49    4.24
   5   7  -2   21.41    3.55
   5   7  -2   13.70    2.70
  -5   7   2   15.24    2.73
  -5   7   2   16.40    2.77
  -5   7   2   22.11    3.95
  -5  -7   2   25.59    3.89
  -5  -7   2   19.39    3.96
  -5  -7   2   25.33    4.08
  -5  -7   2   24.75    2.72
  -5  -7   2   37.11    5.18
   5  -7  -2   22.30    2.78
   5  -7  -2   23.94    2.70
   5  -7  -2   30.03    4.59
   5  -7  -2   21.40    3.86
   5  -7  -2   18.85    3.63
   5   7  -3   66.81    6.34
   5   7  -3   65.96    4.90
   5   7  -3   59.93    4.51
  -5   7   3   55.89    3.34
  -5   7   3   56.39    3.72
  -5   7   3   57.11    5.00
  -5  -7   3   52.57    5.20
  -5  -7   3   56.61    5.20
  -5  -7   3   72.47    5.68
  -5  -7   3   70.35    4.42
   5  -7  -3   63.02    3.89
   5  -7  -3   61.85    5.67
   5  -7  -3   67.29    5.69
   5   7  -4  111.60    8.32
   5   7  -4  165.22    8.86
   5   7  -4  125.49    5.93
  -5   7   4  120.77    4.41
  -5   7   4  119.00    4.83
  -5   7   4  111.55    7.94
  -5   7   4  113.22    7.02
  -5  -7   4  154.02    8.24
  -5  -7   4  127.92    8.29
  -5  -7   4  125.03    6.72
   5  -7  -4  128.58    4.66
   5  -7  -4  118.91    4.92
   5   7  -5    3.84    4.16
   5   7  -5    8.44    1.48
  -5   7   5    7.97    3.98
  -5   7   5   -1.78    3.98
  -5   7   5   11.45    4.73
  -5   7   5   -4.70    4.59
  -5  -7   5    5.07    4.26
  -5  -7   5   15.89    4.44
  -5  -7   5    9.17    3.31
   5   7  -6   52.20    5.19
  -5   7   6   62.78    6.68
  -5   7   6   55.45    5.93
  -5   7   6   55.30    5.61
  -5  -7   6   59.03    5.48
  -5  -7   6   56.68    6.07
  -5  -7   6   43.05    5.35
   5   7  -7   75.04    7.47
  -5   7   7   57.40    6.53
  -5   7   7   60.81    7.06
  -5   7   7   64.93    6.07
  -5  -7   7   75.00    6.90
  -5  -7   7   59.73    6.47
  -5  -7   7   54.01    6.09
   5   7  -8   59.20    7.45
  -5   7   8   62.23    7.65
  -5   7   8   46.02    6.04
  -5   7   8   65.51    7.80
  -5  -7   8   78.75    7.42
   5   7  -9   -0.52    4.24
  -5   7   9   -1.51    5.40
  -5   7   9   -3.90    4.44
  -5   7   9    0.43    5.89
  -5  -7   9    5.19    6.11
   5   7 -10   -2.69    5.16
  -5   7  10    1.94    6.15
  -5   7  10    3.25    5.20
  -5  -7  10    7.04    5.00
   5   8  -1    6.59    3.83
   5   8  -1   12.40    3.75
   5   8  -1    8.71    2.59
  -5   8   1    1.69    3.06
  -5   8   1    1.91    3.29
  -5   8   1    3.11    4.35
  -5  -8   1    2.87    3.28
  -5  -8   1   -2.52    3.89
  -5  -8   1    0.10    4.04
  -5  -8   1    3.86    3.86
   5  -8  -1   11.95    2.88
   5  -8  -1    9.00    2.79
   5  -8  -1   16.00    4.63
   5  -8  -1   -1.97    3.73
   5   8  -2   11.26    3.44
   5   8  -2    6.74    2.90
   5   8  -2    8.59    2.97
  -5   8   2    3.13    2.50
  -5   8   2    9.64    2.86
  -5   8   2    2.69    4.55
  -5  -8   2   10.94    3.78
  -5  -8   2   11.33    3.78
  -5  -8   2    3.43    3.74
  -5  -8   2    7.34    2.69
  -5  -8   2   14.37    5.29
   5  -8  -2    9.22    2.56
   5  -8  -2   10.24    2.69
   5  -8  -2    3.22    4.36
   5  -8  -2    5.79    3.93
   5   8  -3    7.31    3.76
   5   8  -3   -1.89    3.15
  -5   8   3   -1.14    3.83
  -5  -8   3    5.50    3.98
  -5  -8   3    5.97    4.08
  -5  -8   3    6.59    3.98
  -5  -8   3   -0.62    2.60
  -5  -8   3    3.58    5.21
   5  -8  -3    1.43    2.24
   5  -8  -3    3.70    3.60
   5   8  -4   19.74    4.49
   5   8  -4   22.74    2.82
  -5   8   4   19.03    4.37
  -5  -8   4   26.36    4.58
  -5  -8   4   27.68    4.49
  -5  -8   4   17.45    4.84
  -5  -8   4   18.39    3.47
  -5   8   5    2.83    4.50
  -5   8   5    7.80    5.16
  -5  -8   5   -2.44    4.58
  -5  -8   5   -2.50    3.33
  -5  -8   5   -5.20    3.40
   5   8  -5    1.36    4.07
   5   8  -6   11.07    5.01
  -5   8   6   17.75    5.28
  -5   8   6   -2.75    4.86
  -5  -8   6    6.33    5.19
  -5  -8   6   -0.75    4.37
  -5   8   6    6.79    4.46
  -5  -8   6    5.80    4.88
   5   8  -7   -2.61    5.11
  -5   8   7   -6.09    5.23
  -5   8   7    2.66    6.18
  -5  -8   7    0.61    5.08
  -5   8   7  -11.86    6.41
   5   8  -8   30.60    6.66
  -5   8   8   21.57    7.77
  -5   8   8   11.86    6.36
  -5   8   8   19.24    6.31
  -5  -8   8   35.88    6.71
   5   9  -1   10.70    4.17
  -5   9   1   -1.65    4.75
  -5  -9   1   -2.65    3.77
  -5  -9   1    8.14    4.92
   5  -9  -1    9.25    3.49
   5  -9  -1    8.56    4.13
   5   9  -2    7.34    3.19
  -5   9   2   13.12    5.06
  -5  -9   2   14.46    4.07
  -5  -9   2   16.31    5.83
   5  -9  -2    9.58    3.26
   5  -9  -2   11.43    4.74
   5   9  -3   -0.42    4.27
   5   9  -3   11.79    3.68
  -5   9   3    0.93    4.76
  -5  -9   3    4.38    4.58
  -5  -9   3    9.01    4.78
   5  -9  -3    1.62    2.43
   5   9  -4   -2.93    4.50
  -5   9   4    2.70    4.88
  -5  -9   4    8.15    4.89
  -5  -9   4    6.29    5.53
   5   9  -5   22.03    5.67
  -5   9   5   19.14    5.54
  -5  -9   5   20.80    5.51
   5   9  -6   10.71    5.46
  -5   9   6    1.06    5.38
  -5   9   6   -0.53    4.36
  -5  -9   6    7.95    5.51
   5   9  -7   20.99    6.51
  -5   9   7    6.93    5.97
  -5   9   7   12.05    5.87
  -5   9   7   35.79    7.05
  -5  -9   7   24.05    6.73
   5  10  -1    7.31    4.62
  -5  10   1   20.39    5.15
  -5 -10   1   22.08    4.76
  -5 -10   1   15.92    6.73
   5 -10  -1   11.46    4.09
   5 -10  -1   16.33    5.75
  -5  10   2   17.02    5.68
  -5 -10   2   18.74    5.17
   5 -10  -2   12.97    3.45
  -5 -10   2    6.25    5.17
  -5  10   3   37.66    7.04
  -5 -10   3   66.91    7.01
  -5 -10   3   55.00    7.60
  -5 -10   4    7.33    6.11
  -5  10   4    4.47    5.71
   4   0  -1    4.15    1.92
   4   0  -1    3.54    2.02
   4   0  -1    2.18    0.83
   4   0  -1    3.60    1.27
  -4   0   1    2.03    1.52
  -4   0   1    5.37    1.82
  -4   0   1   -0.21    1.49
   4   0  -2   23.47    2.02
   4   0  -2   30.31    2.41
  -4   0   2   34.70    2.42
  -4   0   2   24.14    1.92
  -4   0   2   20.69    1.84
   4   0  -3    0.82    1.84
   4   0  -3   -0.20    1.83
  -4   0   3    0.51    2.04
  -4   0   3    4.20    1.84
   4   0  -4   15.10    2.14
   4   0  -4    6.74    2.14
   4   0  -4   16.98    1.99
  -4   0   4   13.73    2.66
  -4   0   4   12.80    2.15
   4   0  -5    1.93    2.04
   4   0  -5   -2.96    2.24
   4   0  -5    2.68    2.26
  -4   0   5   -2.36    2.16
  -4   0   5    0.51    1.95
   4   0  -6   40.11    3.37
   4   0  -6   37.15    3.37
  -4   0   6   36.66    3.30
  -4   0   6   41.72    3.09
  -4   0   6   40.83    3.24
   4   0  -7   -1.74    2.26
   4   0  -7    1.23    2.25
  -4   0   7   -0.31    2.38
  -4   0   7    1.04    2.28
  -4   0   7    0.00    2.40
   4   0  -8  126.91    6.39
   4   0  -8  118.74    6.16
  -4   0   8  117.59    6.66
  -4   0   8  129.93    6.59
  -4   0   8  143.70    7.56
   4   0  -9   -5.47    2.89
   4   0  -9    2.87    2.87
  -4   0   9   -0.42    3.02
  -4   0   9    0.73    3.04
  -4   0   9    3.98    2.93
   4   0 -10   32.49    4.01
   4   0 -10   35.90    4.35
  -4   0  10   27.91    4.50
  -4   0  10   22.78    3.68
   4   0 -11    3.91    3.71
   4   0 -11   -2.28    3.52
  -4   0  11   -5.23    3.24
  -4   0  11    2.31    3.47
   4   0 -12   33.27    5.97
  -4   0  12   30.34    4.62
   4   1  -1   46.48    2.82
   4   1  -1   50.45    2.93
  -4   1   1   40.08    2.67
  -4   1   1   46.99    2.88
  -4   1   1   44.41    2.56
  -4  -1   1   48.60    3.02
  -4  -1   1   43.02    2.81
  -4  -1   1   40.14    1.71
   4  -1  -1   43.15    2.75
   4  -1  -1   44.25    2.75
   4  -1  -1   42.96    2.34
   4  -1  -1   45.23    2.76
   4   1  -2   87.83    4.37
   4   1  -2   66.56    3.56
  -4   1   2   80.44    3.78
  -4   1   2   76.75    3.47
  -4   1   2   81.39    4.01
  -4   1   2   80.05    3.99
  -4  -1   2   75.82    3.75
  -4  -1   2   76.60    3.85
   4  -1  -2   85.46    3.84
   4  -1  -2   82.78    3.85
   4  -1  -2   72.96    3.83
   4   1  -3  650.81   22.10
   4   1  -3  663.64   23.10
  -4   1   3  629.80   21.58
  -4   1   3  617.61   21.38
  -4  -1   3  646.38   23.67
  -4  -1   3  662.68   23.19
   4  -1  -3  696.14   23.31
   4  -1  -3  679.53   23.67
   4  -1  -3  751.37   25.38
   4   1  -4 1013.33   33.71
   4   1  -4  929.26   32.44
   4   1  -4 1023.24   33.91
  -4   1   4  994.44   33.22
  -4   1   4  980.30   32.08
  -4   1   4 1013.24   35.74
  -4  -1   4  911.26   31.86
  -4  -1   4  915.19   31.96
   4  -1  -4  925.93   30.93
   4  -1  -4  981.35   32.43
   4  -1  -4 1034.13   33.59
   4   1  -5   47.08    3.87
   4   1  -5   58.03    3.76
   4   1  -5   55.00    2.90
  -4   1   5   63.02    3.63
  -4   1   5   57.25    3.10
  -4   1   5   65.70    4.28
  -4  -1   5   61.10    3.88
  -4  -1   5   54.65    3.78
   4  -1  -5   46.80    2.76
   4  -1  -5   42.92    2.89
   4   1  -6  283.30   10.54
   4   1  -6  274.98   10.82
  -4   1   6  261.64   10.42
  -4   1   6  237.46    9.67
  -4   1   6  275.08   11.21
  -4  -1   6  248.17   10.07
  -4  -1   6  277.94    9.88
   4  -1  -6  266.07   10.16
   4  -1  -6  258.11    9.92
   4   1  -7   99.98    5.64
   4   1  -7   96.98    5.32
  -4   1   7  103.58    5.11
  -4   1   7  104.44    5.24
  -4   1   7  107.41    5.87
  -4  -1   7  113.51    5.58
  -4  -1   7  106.54    5.37
   4  -1  -7  106.71    5.25
   4  -1  -7  101.50    5.46
   4   1  -8   22.91    2.98
   4   1  -8   20.48    3.58
  -4   1   8   16.67    2.71
  -4   1   8   22.91    3.05
  -4   1   8   17.75    3.78
  -4  -1   8   13.38    3.01
  -4  -1   8   20.44    3.43
   4  -1  -8   19.62    2.89
   4  -1  -8   20.06    2.78
   4   1  -9   14.74    3.71
   4   1  -9   15.61    3.49
  -4   1   9   12.83    2.92
  -4   1   9   14.98    3.38
  -4   1   9    9.71    4.01
  -4  -1   9   18.45    3.86
  -4  -1   9   29.73    3.97
   4  -1  -9   16.57    3.42
   4  -1  -9   12.35    3.19
   4  -1  -9   17.29    3.21
   4   1 -10    1.76    3.20
   4   1 -10    1.75    3.70
  -4   1  10    4.28    3.44
  -4   1  10   -4.44    3.49
  -4   1  10   -5.30    3.49
  -4  -1  10   -0.63    3.77
   4  -1 -10    7.51    3.40
   4  -1 -10    4.04    3.52
   4   1 -11    4.74    3.71
   4   1 -11    3.93    4.14
  -4   1  11   -3.54    3.02
  -4   1  11    0.64    4.35
  -4  -1  11   -0.63    3.68
   4  -1 -11    5.56    3.71
   4   1 -12    8.67    4.85
  -4   1  12  -12.76    5.42
  -4  -1  12   -3.05    4.73
   4  -1 -12    4.32    4.22
   4   2  -1  112.27    5.09
   4   2  -1  102.60    4.60
  -4   2   1  109.85    5.19
  -4   2   1  105.40    4.68
  -4   2   1  113.80    5.02
  -4   2   1  103.04    4.44
  -4  -2   1  103.64    4.87
  -4  -2   1   97.86    4.75
  -4  -2   1  107.07    4.19
   4  -2  -1  106.98    4.62
   4  -2  -1  120.62    4.92
   4  -2  -1  108.49    5.00
   4  -2  -1   98.49    4.58
   4   2  -2    0.92    2.14
   4   2  -2    4.40    2.15
  -4   2   2    2.38    1.45
  -4   2   2    5.48    1.55
  -4   2   2    3.89    2.42
  -4   2   2    0.63    2.53
  -4   2   2    3.42    1.66
  -4  -2   2    4.77    2.34
  -4  -2   2    4.66    2.23
  -4  -2   2    4.82    1.26
   4  -2  -2    8.13    1.73
   4  -2  -2    5.50    1.43
   4  -2  -2    8.06    2.27
   4  -2  -2    5.99    2.52
   4  -2  -2    4.72    2.31
   4   2  -3  458.84   16.05
   4   2  -3  479.66   16.06
  -4   2   3  483.99   17.34
  -4   2   3  408.97   15.20
  -4   2   3  455.37   18.02
  -4   2   3  438.80   17.22
  -4   2   3  436.19   17.85
  -4  -2   3  469.03   18.20
  -4  -2   3  472.05   17.39
   4  -2  -3  486.01   17.09
   4  -2  -3  498.10   17.52
   4   2  -4   14.33    2.14
   4   2  -4   15.15    2.85
  -4   2   4   15.69    1.54
  -4   2   4   15.71    1.46
  -4   2   4   15.59    3.33
  -4  -2   4   13.07    2.94
  -4  -2   4   14.29    2.23
   4  -2  -4   15.31    1.62
   4  -2  -4   17.61    2.68
   4   2  -5   17.29    2.95
   4   2  -5    9.05    2.54
   4   2  -5   12.75    1.45
  -4   2   5   14.68    1.67
  -4   2   5   13.76    1.66
  -4   2   5   13.94    3.33
  -4  -2   5   11.48    2.54
  -4  -2   5   11.99    2.95
   4  -2  -5   12.09    1.65
   4   2  -6  141.74    6.33
   4   2  -6  139.30    6.43
  -4   2   6  127.78    5.59
  -4   2   6  124.37    5.25
  -4   2   6  120.29    7.12
  -4  -2   6  128.91    6.14
  -4  -2   6  128.27    5.93
   4  -2  -6  127.41    5.46
   4  -2  -6  124.23    5.66
   4   2  -7    8.18    2.56
   4   2  -7   10.11    3.47
  -4   2   7   11.46    2.63
  -4   2   7    7.07    2.01
  -4   2   7   15.54    3.67
  -4  -2   7   14.70    4.01
  -4  -2   7    8.62    3.08
   4  -2  -7   12.21    2.17
   4  -2  -7   13.56    2.40
   4   2  -8    8.41    3.39
   4   2  -8    5.33    3.58
  -4   2   8    5.04    2.41
  -4   2   8    8.38    2.44
  -4   2   8   11.09    3.59
  -4  -2   8    8.69    3.62
  -4  -2   8    8.47    3.51
   4  -2  -8   11.76    2.39
   4  -2  -8   11.64    2.60
   4   2  -9  276.29   13.61
   4   2  -9  272.32   12.15
  -4   2   9  259.46   11.28
  -4   2   9  266.26   11.78
  -4   2   9  286.36   13.32
  -4  -2   9  278.94   11.79
  -4  -2   9  242.38   12.69
  -4  -2   9  223.32   13.66
   4  -2  -9  253.51   11.17
   4  -2  -9  257.12   11.39
   4   2 -10    4.75    4.23
   4   2 -10    6.80    4.12
  -4   2  10    1.57    2.92
  -4   2  10    5.53    3.19
  -4   2  10    0.21    4.05
  -4  -2  10    3.97    4.18
   4  -2 -10    1.45    3.11
   4   2 -11   95.81    6.72
   4   2 -11   73.56    7.66
  -4   2  11  107.88    8.80
  -4  -2  11   83.85    7.26
   4  -2 -11  102.79    6.64
   4   2 -12    9.62    5.28
  -4   2  12   17.62    5.69
  -4  -2  12   15.92    5.38
   4  -2 -12   11.58    4.03
   4   3  -1    2.47    2.16
   4   3  -1    1.03    2.16
   4   3  -1    0.52    1.03
  -4   3   1    2.52    2.10
  -4   3   1    2.84    1.89
  -4   3   1    0.21    2.95
  -4  -3   1    4.69    2.24
  -4  -3   1    6.82    2.04
  -4  -3   1    2.02    1.70
  -4  -3   1    4.27    1.07
   4  -3  -1    4.65    1.86
   4  -3  -1    0.21    1.85
   4  -3  -1    5.19    2.12
   4  -3  -1   -1.38    2.65
   4  -3  -1    3.69    2.11
   4  -3  -1    2.08    1.66
   4   3  -2   86.04    4.01
   4   3  -2   81.89    4.22
  -4   3   2   75.67    4.32
  -4   3   2   73.16    3.88
  -4   3   2   70.95    4.34
  -4   3   2   80.57    4.66
  -4   3   2   78.08    4.40
  -4  -3   2   86.24    4.89
  -4  -3   2   79.03    4.07
  -4  -3   2   72.24    3.67
   4  -3  -2   81.10    3.90
   4  -3  -2   87.44    4.13
   4  -3  -2   86.62    4.71
   4  -3  -2   80.45    4.96
   4  -3  -2   84.99    4.19
   4   3  -3   59.64    3.68
   4   3  -3   64.39    3.89
  -4   3   3   57.08    3.07
  -4   3   3   58.21    2.91
  -4   3   3   60.35    4.46
  -4   3   3   69.31    4.59
  -4   3   3   64.32    4.58
  -4   3   3   62.29    4.08
  -4  -3   3   62.06    4.05
  -4  -3   3   68.16    4.06
  -4  -3   3   56.11    3.75
   4  -3  -3   56.96    2.89
   4  -3  -3   58.47    3.62
   4   3  -4   50.23    3.26
   4   3  -4   53.70    3.87
  -4   3   4   43.28    1.89
  -4   3   4   54.99    4.43
  -4   3   4   52.17    4.02
  -4   3   4   48.41    4.16
  -4   3   4   45.74    4.32
  -4  -3   4   49.25    4.05
  -4  -3   4   43.41    3.34
  -4  -3   4   48.10    3.92
   4  -3  -4   44.57    1.87
   4  -3  -4   42.09    2.27
   4   3  -5  274.01   10.11
   4   3  -5  246.41   10.31
   4   3  -5  243.86    8.09
  -4   3   5  248.32    9.58
  -4   3   5  239.21    8.48
  -4   3   5  266.76   12.27
  -4   3   5  274.56   11.72
  -4   3   5  261.20   11.85
  -4  -3   5  242.57    9.55
  -4  -3   5  262.07    9.96
  -4  -3   5  239.94   11.95
   4  -3  -5  222.21    8.07
   4  -3  -5  255.95    9.22
   4   3  -6   -4.18    2.45
   4   3  -6   -1.73    2.75
  -4   3   6   -2.20    1.15
  -4   3   6    0.32    1.18
  -4   3   6   -3.35    3.04
  -4   3   6    2.35    2.77
  -4  -3   6   -5.70    2.65
  -4  -3   6   -1.93    2.44
  -4  -3   6    1.16    2.54
   4  -3  -6   -0.93    1.25
   4  -3  -6    1.88    1.15
   4   3  -7   -2.15    2.76
   4   3  -7    6.13    3.58
  -4   3   7   -0.11    1.48
  -4   3   7    2.90    1.39
  -4   3   7   -3.58    3.58
  -4  -3   7    0.72    2.97
  -4  -3   7    1.33    2.66
  -4  -3   7    6.69    3.08
   4  -3  -7   -1.90    1.58
   4   3  -8   31.27    4.31
   4   3  -8   18.65    3.89
  -4   3   8   21.89    2.23
  -4   3   8   24.37    2.58
  -4   3   8   20.46    4.35
  -4  -3   8   16.38    3.92
  -4  -3   8   22.20    4.01
  -4  -3   8   29.37    4.37
   4  -3  -8   16.42    2.33
   4   3  -9   12.96    3.80
   4   3  -9   10.28    3.39
  -4   3   9    8.68    2.54
  -4   3   9   12.44    2.47
  -4   3   9   12.05    4.80
  -4  -3   9    5.81    3.32
  -4  -3   9   12.25    4.37
   4  -3  -9   14.59    2.75
   4   3 -10    0.93    4.33
   4   3 -10    2.88    4.22
  -4   3  10   -0.43    2.89
  -4   3  10   14.26    4.93
  -4  -3  10    0.94    4.59
   4  -3 -10    2.84    2.63
   4  -3 -10    5.35    2.62
   4   3 -11   14.25    4.54
  -4   3  11   11.74    5.49
  -4  -3  11   10.17    4.19
   4  -3 -11   10.92    3.47
   4   3 -12   -0.41    5.07
  -4   3  12    0.76    5.73
  -4  -3  12    2.11    5.48
   4  -3 -12   -6.18    3.56
   4   4  -1  234.30    9.79
   4   4  -1  214.25    8.96
   4   4  -1  208.71    8.03
  -4   4   1  216.21   10.58
  -4   4   1  232.08    9.91
  -4   4   1  206.80    8.71
  -4  -4   1  206.61    9.25
  -4  -4   1  218.48    9.57
  -4  -4   1  215.11    8.76
  -4  -4   1  203.55    8.03
   4  -4  -1  216.38    9.94
   4  -4  -1  220.37    9.48
   4  -4  -1  241.59    9.68
   4  -4  -1  248.11    9.07
   4  -4  -1  237.54   10.80
   4  -4  -1  218.95    8.73
   4   4  -2  932.50   32.02
   4   4  -2  849.45   30.37
   4   4  -2  923.27   34.56
  -4   4   2  902.22   32.50
  -4   4   2  912.55   33.40
  -4   4   2  833.18   31.42
  -4   4   2  928.75   33.76
  -4  -4   2  818.58   31.97
  -4  -4   2  864.57   33.25
  -4  -4   2  824.40   30.09
   4  -4  -2  911.65   32.67
   4  -4  -2  891.40   32.31
   4  -4  -2  875.02   32.55
   4  -4  -2  834.11   33.00
   4  -4  -2  953.03   33.28
   4  -4  -2  930.07   32.61
   4   4  -3   80.11    4.63
   4   4  -3   68.89    4.21
  -4   4   3   63.32    3.08
  -4   4   3   62.35    3.15
  -4   4   3   68.01    5.23
  -4   4   3   70.26    4.51
  -4   4   3   55.98    4.78
  -4   4   3   57.14    4.42
  -4  -4   3   67.94    4.36
  -4  -4   3   72.81    4.68
  -4  -4   3   62.20    4.09
   4  -4  -3   64.22    3.01
   4  -4  -3   63.75    4.58
   4   4  -4    8.40    3.07
   4   4  -4    9.82    3.17
  -4   4   4   14.66    3.12
  -4   4   4    8.84    3.22
  -4   4   4   11.76    3.43
  -4   4   4    9.40    2.75
  -4  -4   4    9.50    3.34
  -4  -4   4   15.62    3.24
  -4  -4   4   11.26    2.66
   4   4  -5   23.12    3.68
   4   4  -5   19.94    3.17
  -4   4   5   20.32    3.54
  -4   4   5   18.14    3.86
  -4   4   5   29.05    4.18
  -4   4   5   33.38    3.94
  -4  -4   5   24.19    3.24
  -4  -4   5   25.36    3.55
  -4  -4   5   24.38    3.39
   4   4  -6   17.19    2.97
   4   4  -6   19.13    3.27
  -4   4   6   21.81    3.99
  -4   4   6   25.53    4.10
  -4   4   6   21.86    3.68
  -4   4   6   17.75    3.53
  -4  -4   6   24.48    3.35
  -4  -4   6   22.57    3.25
  -4  -4   6   17.93    3.80
   4   4  -7    2.05    3.69
   4   4  -7    1.74    2.87
  -4   4   7   -3.17    3.70
  -4   4   7   -3.81    4.12
  -4   4   7   -0.86    3.65
  -4  -4   7    5.51    3.06
  -4  -4   7    3.47    3.57
  -4  -4   7   -3.49    3.07
   4   4  -8   91.79    6.67
   4   4  -8   94.78    6.57
  -4   4   8   98.89    7.35
  -4   4   8   58.17    6.89
  -4  -4   8  102.09    6.78
  -4  -4   8   91.34    6.56
  -4  -4   8   77.88    7.04
   4   4  -9    9.76    5.04
   4   4  -9    2.57    4.32
  -4   4   9    3.37    1.37
  -4   4   9    3.83    1.49
  -4   4   9    5.45    4.70
  -4  -4   9    5.68    3.82
  -4  -4   9    9.26    4.15
   4  -4  -9    6.01    1.58
   4   4 -10  126.07    8.45
  -4   4  10  122.83    9.05
  -4  -4  10  114.69    9.24
   4  -4 -10  112.92    5.35
   4  -4 -10   99.23    5.73
   4   4 -11   14.35    5.57
  -4   4  11   17.70    5.61
  -4  -4  11    3.97    5.53
   4  -4 -11    8.38    2.55
   4   4 -12   83.60    8.70
  -4   4  12   93.72    9.87
  -4  -4  12   59.07    8.82
   4   5  -1   44.13    3.45
   4   5  -1   45.50    3.34
   4   5  -1   40.04    2.53
  -4   5   1   43.46    3.49
  -4   5   1   45.03    3.63
  -4   5   1   37.19    3.77
  -4  -5   1   43.35    3.50
  -4  -5   1   38.86    3.61
  -4  -5   1   50.11    3.92
  -4  -5   1   37.79    2.55
  -4  -5   1   59.91    4.29
   4  -5  -1   37.89    3.09
   4  -5  -1   40.17    3.23
   4  -5  -1   52.10    4.13
   4  -5  -1   45.39    4.03
   4  -5  -1   43.23    3.47
   4   5  -2    0.21    2.29
   4   5  -2    0.93    2.39
   4   5  -2    2.80    2.17
  -4   5   2    0.95    2.00
  -4   5   2   -0.64    1.81
  -4   5   2    3.87    3.24
  -4  -5   2    1.73    2.65
  -4  -5   2   -0.82    2.56
  -4  -5   2    1.79    2.63
  -4  -5   2    1.26    1.89
   4  -5  -2    1.44    1.95
   4  -5  -2    1.04    1.66
   4  -5  -2    2.09    2.61
   4  -5  -2    3.89    2.52
   4  -5  -2   -0.73    2.18
   4   5  -3   40.28    3.52
   4   5  -3   32.51    3.41
   4   5  -3   34.25    3.12
  -4   5   3   28.49    2.09
  -4   5   3   34.06    2.32
  -4   5   3   42.33    4.50
  -4   5   3   31.35    3.35
  -4   5   3   33.79    4.06
  -4   5   3   31.98    3.80
  -4  -5   3   35.59    3.75
  -4  -5   3   38.09    3.27
  -4  -5   3   31.88    2.88
   4  -5  -3   35.26    2.15
   4  -5  -3   29.13    3.95
   4   5  -4  101.86    5.58
   4   5  -4   91.58    5.46
  -4   5   4   83.92    5.76
  -4   5   4   97.91    5.87
  -4   5   4   86.80    5.75
  -4   5   4   80.19    5.84
  -4  -5   4   95.81    5.97
  -4  -5   4   92.72    5.61
  -4  -5   4   76.77    4.96
   4   5  -5  106.57    6.29
   4   5  -5  104.80    6.27
  -4   5   5  104.99    7.35
  -4   5   5   96.57    6.62
  -4   5   5  116.18    6.94
  -4   5   5   81.24    6.20
  -4  -5   5   99.69    6.28
  -4  -5   5  106.29    6.22
  -4  -5   5   85.40    6.33
   4   5  -6   25.70    4.01
   4   5  -6   25.16    4.21
  -4   5   6   17.62    4.01
  -4   5   6   19.85    4.44
  -4   5   6   27.31    4.22
  -4   5   6   18.70    3.98
  -4  -5   6   32.86    4.36
  -4  -5   6   20.06    4.18
  -4  -5   6   18.55    3.82
   4   5  -7    4.32    3.80
   4   5  -7    6.06    3.70
  -4   5   7   18.24    4.45
  -4   5   7   10.42    4.15
  -4   5   7   16.54    4.45
  -4   5   7    2.48    4.10
  -4  -5   7   14.76    4.27
  -4  -5   7    8.77    4.08
  -4  -5   7   10.90    4.24
   4   5  -8    2.26    3.29
  -4   5   8    6.80    3.93
  -4   5   8   12.60    4.06
  -4   5   8    2.88    4.58
  -4  -5   8   -2.76    3.47
  -4  -5   8   -1.53    3.27
  -4  -5   8    2.33    4.03
   4   5  -9   14.50    4.42
  -4   5   9   14.30    4.45
  -4   5   9   14.72    5.44
  -4   5   9   22.05    4.92
  -4  -5   9   19.10    4.11
   4   5 -10    2.88    5.05
  -4   5  10    1.06    4.14
  -4   5  10   -6.34    4.51
   4   5 -11   13.31    5.67
  -4   5  11   19.38    6.64
  -4   5  11    1.08    6.37
  -4  -5  11   11.52    6.64
   4   6  -1   13.27    2.63
   4   6  -1   12.03    2.93
   4   6  -1   22.92    2.51
  -4   6   1   13.80    2.63
  -4   6   1   19.33    2.78
  -4   6   1   26.65    4.27
  -4  -6   1   19.95    3.39
  -4  -6   1   26.03    3.01
  -4  -6   1   21.14    3.16
  -4  -6   1   25.21    2.63
  -4  -6   1   22.72    4.40
   4  -6  -1   20.03    2.98
   4  -6  -1   14.04    2.39
   4  -6  -1   22.16    3.48
   4  -6  -1   24.29    3.70
   4  -6  -1   22.41    3.56
   4   6  -2    2.62    2.94
   4   6  -2    4.06    2.81
   4   6  -2   -1.35    1.97
  -4   6   2    5.13    1.99
  -4   6   2   -1.82    2.14
  -4   6   2   -3.85    2.60
  -4  -6   2    3.78    2.96
  -4  -6   2    0.52    2.79
  -4  -6   2   -4.00    2.52
  -4  -6   2   -0.63    2.10
   4  -6  -2    1.13    2.15
   4  -6  -2    3.22    1.87
   4  -6  -2    2.09    3.02
   4  -6  -2   -7.64    3.24
   4  -6  -2    3.22    3.22
   4   6  -3   -0.84    2.82
   4   6  -3    1.56    3.11
   4   6  -3    3.53    2.70
  -4   6   3    1.77    1.56
  -4   6   3   -1.80    1.69
  -4   6   3    8.44    2.92
  -4   6   3    1.35    3.33
  -4  -6   3    1.52    3.15
  -4  -6   3    0.21    2.88
  -4  -6   3    0.11    2.54
   4  -6  -3    2.35    1.53
   4  -6  -3   -2.06    2.99
   4  -6  -3    0.93    2.80
   4   6  -4   62.38    5.11
   4   6  -4   55.69    4.87
   4   6  -4   54.50    2.80
  -4   6   4   41.30    4.81
  -4   6   4   49.45    5.02
  -4   6   4   52.97    5.03
  -4   6   4   41.17    5.20
  -4  -6   4   53.32    5.17
  -4  -6   4   56.85    5.03
  -4  -6   4   51.80    4.29
   4   6  -5   35.72    4.36
   4   6  -5   34.52    4.55
  -4   6   5   29.99    5.05
  -4   6   5   25.87    4.52
  -4   6   5   34.94    4.74
  -4   6   5   27.39    5.14
  -4  -6   5   32.02    4.56
  -4  -6   5   19.87    3.79
  -4  -6   5   33.17    3.86
   4   6  -6    5.18    3.73
   4   6  -6    2.89    4.13
  -4   6   6    5.62    3.92
  -4   6   6    6.79    3.92
  -4   6   6   15.13    4.66
  -4   6   6    7.01    4.74
  -4  -6   6   -1.72    4.16
  -4  -6   6    2.35    4.09
  -4  -6   6   -5.33    3.62
   4   6  -7   -5.88    4.12
  -4   6   7   11.85    4.27
  -4   6   7   -7.05    4.06
  -4   6   7   -7.33    4.68
  -4  -6   7    3.56    4.27
  -4  -6   7   -1.94    4.50
  -4  -6   7    1.91    3.40
   4   6  -8    1.96    3.71
  -4   6   8   11.14    4.39
  -4   6   8   13.54    5.16
  -4   6   8   11.95    5.55
  -4  -6   8    6.83    4.18
  -4  -6   8   -1.49    5.20
   4   6  -9   64.39    6.39
  -4   6   9   57.18    6.65
  -4   6   9   58.83    7.21
  -4   6   9   83.50    8.58
  -4  -6   9   71.66    7.06
   4   6 -10   13.08    5.87
  -4   6  10   -7.25    6.18
  -4   6  10   -7.83    4.50
  -4   6  10    0.97    5.91
  -4  -6  10   -4.00    5.85
   4   7  -1   21.17    3.60
   4   7  -1   18.62    2.93
   4   7  -1   22.66    2.81
  -4   7   1   21.55    3.26
  -4   7   1   21.19    3.52
  -4   7   1   26.46    4.47
  -4  -7   1   15.72    3.29
  -4  -7   1   17.93    3.02
  -4  -7   1   29.26    4.29
  -4  -7   1   20.71    2.91
  -4  -7   1   26.39    4.29
   4  -7  -1   21.04    3.08
   4  -7  -1   20.86    2.70
   4  -7  -1   24.11    4.74
   4  -7  -1   29.78    4.21
   4  -7  -1   24.31    3.44
   4   7  -2   59.20    5.19
   4   7  -2   42.48    4.28
   4   7  -2   46.07    4.28
  -4   7   2   45.27    3.66
  -4   7   2   47.07    3.73
  -4   7   2   52.41    5.31
  -4  -7   2   51.10    4.91
  -4  -7   2   59.09    5.21
  -4  -7   2   58.33    5.05
  -4  -7   2   52.71    3.77
  -4  -7   2   60.57    5.52
   4  -7  -2   55.82    3.69
   4  -7  -2   53.19    3.74
   4  -7  -2   45.66    5.83
   4  -7  -2   59.20    5.31
   4  -7  -2   45.42    4.88
   4   7  -3   30.69    3.90
   4   7  -3   23.03    3.54
   4   7  -3   15.47    3.01
   4   7  -3   26.44    2.92
  -4   7   3   22.39    2.28
  -4   7   3   21.30    4.26
  -4   7   3   21.92    4.18
  -4  -7   3   24.13    4.07
  -4  -7   3   25.42    3.94
  -4  -7   3   15.58    4.11
  -4  -7   3   20.42    2.95
   4  -7  -3   22.82    2.36
   4  -7  -3   33.80    2.48
   4  -7  -3   21.57    3.51
   4  -7  -3   19.11    3.62
   4   7  -4   44.48    5.68
   4   7  -4   64.86    6.25
   4   7  -4   68.65    3.56
  -4   7   4   45.51    5.75
  -4   7   4   65.44    6.10
  -4  -7   4   69.71    5.39
  -4  -7   4   53.70    5.18
  -4  -7   4   55.85    4.70
   4   7  -5   55.53    5.72
  -4   7   5   34.39    5.79
  -4   7   5   40.17    5.05
  -4   7   5   53.58    5.92
  -4   7   5   46.48    6.10
  -4  -7   5   69.35    5.69
  -4  -7   5   52.10    5.68
  -4  -7   5   31.13    4.50
   4   7  -6  108.31    7.69
  -4   7   6   93.48    7.56
  -4   7   6  107.03    8.62
  -4   7   6  121.37    8.84
  -4  -7   6  117.47    8.23
  -4  -7   6   98.39    7.93
  -4  -7   6   81.15    6.45
   4   7  -7   27.89    4.46
  -4   7   7   20.36    6.22
  -4   7   7   28.72    4.83
  -4   7   7   30.16    5.86
  -4  -7   7   25.50    5.38
  -4  -7   7   19.82    4.05
   4   7  -8   25.77    5.90
  -4   7   8   11.00    6.14
  -4   7   8   28.93    5.61
  -4   7   8   12.93    6.20
  -4  -7   8   18.31    5.59
   4   7  -9    5.48    4.65
  -4   7   9    8.10    4.97
  -4   7   9    4.11    5.63
  -4   7   9    2.36    4.92
  -4  -7   9    3.36    5.60
   4   8  -1   31.63    4.25
   4   8  -1   30.94    4.17
   4   8  -1   31.92    3.64
   4   8  -1   26.32    4.04
  -4   8   1   22.53    3.15
  -4   8   1   35.81    4.24
  -4   8   1   33.12    4.67
  -4  -8   1   39.64    4.20
  -4  -8   1   42.30    4.72
  -4  -8   1   44.71    5.19
  -4  -8   1   36.15    3.61
  -4  -8   1   35.28    5.69
   4  -8  -1   27.89    3.69
   4  -8  -1   27.83    3.93
   4  -8  -1   39.69    5.24
   4  -8  -1   36.15    4.68
   4   8  -2   18.99    4.07
   4   8  -2    8.70    2.90
   4   8  -2    9.80    3.37
  -4   8   2    6.53    2.70
  -4   8   2    7.83    2.44
  -4   8   2    8.80    4.66
  -4  -8   2   10.83    4.09
  -4  -8   2   12.98    4.61
  -4  -8   2   12.84    4.28
  -4  -8   2   13.59    3.11
  -4  -8   2    7.03    4.11
   4  -8  -2    6.63    2.55
   4  -8  -2    4.86    2.59
   4  -8  -2    6.41    3.62
   4  -8  -2   11.38    4.24
   4   8  -3    3.34    3.45
   4   8  -3   -2.70    2.91
   4   8  -3   -0.10    2.72
  -4   8   3    0.00    1.96
  -4   8   3    2.21    2.00
  -4   8   3    5.08    4.46
  -4  -8   3    4.28    4.08
  -4  -8   3    4.71    3.76
  -4  -8   3   -0.32    4.52
  -4  -8   3    5.86    3.14
  -4  -8   3    4.99    4.12
   4  -8  -3    0.71    2.25
   4  -8  -3    1.55    1.96
   4   8  -4    5.96    3.97
   4   8  -4   -1.89    1.99
  -4   8   4    3.13    4.17
  -4   8   4    5.37    4.95
  -4  -8   4    2.75    4.07
  -4  -8   4    0.10    3.76
  -4  -8   4   -0.74    2.96
   4   8  -5    3.35    4.39
  -4   8   5    1.89    3.15
  -4   8   5   -9.12    4.88
  -4  -8   5    1.53    4.38
  -4  -8   5   -3.02    4.27
  -4  -8   5    0.32    3.63
   4   8  -6   18.40    4.60
  -4   8   6    7.11    4.99
  -4   8   6   10.82    4.88
  -4   8   6    5.12    5.12
  -4  -8   6    7.02    4.68
  -4  -8   6   12.24    4.25
  -4  -8   6    4.39    4.60
   4   8  -7    9.49    5.43
  -4   8   7   15.01    6.54
  -4   8   7   14.04    5.15
  -4   8   7   10.37    6.20
  -4  -8   7   22.48    5.90
   4   8  -8   15.51    6.14
  -4   8   8   11.13    7.35
  -4   8   8   11.57    6.16
  -4   8   8   49.88    7.60
  -4  -8   8   31.02    6.92
   4   9  -1   23.34    3.62
   4   9  -1   13.33    4.05
  -4   9   1   21.06    5.16
  -4  -9   1   25.68    4.49
  -4  -9   1   30.73    5.25
   4  -9  -1   20.36    3.58
   4  -9  -1   17.06    5.17
   4   9  -2   -8.17    3.52
   4   9  -2    5.60    3.38
  -4   9   2    3.68    2.84
  -4   9   2    0.10    4.44
  -4  -9   2    0.10    4.07
  -4  -9   2  -13.39    4.10
   4  -9  -2   -1.22    2.95
   4  -9  -2    1.44    4.64
   4   9  -3   10.97    4.60
   4   9  -3    9.96    4.46
  -4   9   3    6.52    4.97
  -4  -9   3   18.66    4.59
  -4  -9   3    6.62    5.86
   4  -9  -3   15.64    2.54
   4   9  -4   16.36    4.62
  -4   9   4    4.79    4.58
  -4  -9   4    5.61    4.80
  -4  -9   4    8.79    5.53
   4   9  -5   10.93    5.36
  -4   9   5   23.28    5.35
  -4   9   5   15.22    5.64
  -4  -9   5   11.33    5.31
   4   9  -6   27.03    6.21
  -4   9   6    9.74    5.93
  -4   9   6   15.62    6.42
  -4  -9   6    7.35    5.51
  -4  10   1   40.99    7.01
  -4 -10   1   52.83    5.57
  -4 -10   1   54.15    8.12
   4 -10  -1   49.38    5.61
   4 -10  -1   53.00    6.90
  -4  10   2   -1.86    4.95
  -4 -10   2    8.42    5.07
  -4 -10   2    9.48    5.28
   4 -10  -2    8.48    3.33
   4 -10  -2   10.17    5.65
  -4  10   3   12.94    4.76
  -4 -10   3   16.48    5.39
  -4 -10   3   25.58    5.64
  -4  10   4    2.71    4.37
  -4 -10   4   10.72    5.92
  -4 -10   4    1.84    6.29
   3   0  -1    9.27    1.61
   3   0  -1    5.74    1.51
   3   0  -1    4.29    1.15
  -3   0   1    3.33    1.41
[truncated: 354,892 more chars]
