# Supplementary material for: A second crystalline modification of 2-{3-methyl-2-[(2Z)-pent-2-en-1-yl]cyclo­pent-2-en-1-yl­idene}hydrazinecarbo­thio­amide
Source: IUCrdata. 2023 Nov 30;8(Pt 11):x231018. doi: 10.1107/S2414314623010180 (PMC10833130; doi:10.1107/S2414314623010180)
Supplement: Supplementary file 2 [file x-08-x231018-Isup2.hkl]

data_I                                                                          
_shelx_title ' shelx in P 21/c                        New:P21/c'                
_shelx_refln_list_code          4                                               
_shelx_F_calc_maximum      235.40                                               
_exptl_crystal_F_000       512.00                                               
_reflns_d_resolution_high  0.7678                                               
                                                                                
loop_                                                                           
 _space_group_symop_operation_xyz                                               
 'x, y, z'                                                                      
 '-x, y+1/2, -z+1/2'                                                            
 '-x, -y, -z'                                                                   
 'x, -y-1/2, z-1/2'                                                             
                                                                                
_cell_length_a    15.0159                                                       
_cell_length_b     8.0595                                                       
_cell_length_c    10.8243                                                       
_cell_angle_alpha  90.000                                                       
_cell_angle_beta   94.372                                                       
_cell_angle_gamma  90.000                                                       
                                                                                
_shelx_F_squared_multiplier     1.000                                           
                                                                                
loop_                                                                           
 _refln_index_h                                                                 
 _refln_index_k                                                                 
 _refln_index_l                                                                 
 _refln_F_squared_calc                                                          
 _refln_F_squared_meas                                                          
 _refln_F_squared_sigma                                                         
 _refln_observed_status                                                         
   3   0   0         72.72         75.69         2.76 o                         
   4   0   0       2393.47       2284.92        77.84 o                         
   5   0   0         52.23         53.75         3.13 o                         
   6   0   0         17.10         16.76         3.67 o                         
   7   0   0        121.49        117.46         4.55 o                         
   8   0   0        353.48        321.73         7.08 o                         
   9   0   0         96.07         97.69         4.74 o                         
  10   0   0        104.41         85.79         4.44 o                         
  11   0   0          6.35          4.95         5.57 o                         
  12   0   0       2288.26       2426.62        42.02 o                         
  13   0   0       1437.48       1569.36        29.89 o                         
  14   0   0         88.95        110.04         9.42 o                         
  15   0   0         62.10         67.59         8.04 o                         
  16   0   0        159.59        166.00        17.58 o                         
  17   0   0          2.09          0.58         9.06 o                         
  18   0   0        100.16         72.82        20.68 o                         
  19   0   0         32.43         61.76        19.23 o                         
   2   1   0       1197.78       1174.11        14.86 o                         
   3   1   0      10646.20      10152.50       146.89 o                         
   4   1   0       1850.66       1704.52        26.23 o                         
   5   1   0       1347.87       1215.65        13.23 o                         
   6   1   0        348.60        326.65         7.41 o                         
   7   1   0          4.64          9.22         2.73 o                         
   8   1   0         52.81         43.47         4.46 o                         
   9   1   0        279.49        258.91         5.50 o                         
  10   1   0          8.83          9.10         3.33 o                         
  11   1   0        187.21        164.46         4.92 o                         
  12   1   0          2.70         -3.55         3.55 o                         
  13   1   0         32.73         33.24         4.48 o                         
  14   1   0         10.22         10.86         6.28 o                         
  15   1   0         19.21         11.05         7.89 o                         
  16   1   0        134.70        145.48         8.20 o                         
  17   1   0        135.69        154.03        10.83 o                         
  18   1   0         82.58         93.31        16.28 o                         
  19   1   0          1.55        -12.12        12.12 o                         
   0   2   0        924.26       1137.46        15.50 o                         
   1   2   0       2446.67       2978.55        32.02 o                         
   2   2   0        894.73        973.22        15.67 o                         
   3   2   0        116.15        121.49         2.60 o                         
   4   2   0          2.00         -2.18         2.18 o                         
   5   2   0          2.58         -2.38         2.38 o                         
   6   2   0         67.01         76.49         3.29 o                         
   7   2   0        126.52        118.14         3.27 o                         
   8   2   0        254.11        285.44         5.03 o                         
   9   2   0        533.17        533.28         8.26 o                         
  10   2   0         12.17         14.19         3.42 o                         
  11   2   0          1.28          7.56         3.65 o                         
  12   2   0        103.53        106.86         4.07 o                         
  13   2   0          7.31         17.33         3.55 o                         
  14   2   0         20.26         16.18         3.17 o                         
  15   2   0          0.73          1.81         6.22 o                         
  16   2   0          5.50          6.85         6.81 o                         
  17   2   0          0.28         10.08         9.31 o                         
  18   2   0         36.49         49.29        11.00 o                         
  19   2   0          8.85         16.54        15.52 o                         
   1   3   0        141.92        165.76         3.37 o                         
   2   3   0        572.30        690.90         9.30 o                         
   3   3   0        206.94        231.37         3.55 o                         
   4   3   0        184.40        194.65         4.70 o                         
   5   3   0         16.93         14.71         2.17 o                         
   6   3   0         87.95         91.14         2.56 o                         
   7   3   0        493.51        520.35         7.06 o                         
   8   3   0        499.80        543.86         7.93 o                         
   9   3   0        454.93        438.81         7.66 o                         
  10   3   0         56.98         56.82         4.36 o                         
  11   3   0          0.53          7.09         3.21 o                         
  12   3   0        220.43        210.85         5.17 o                         
  13   3   0         48.68         60.24         5.46 o                         
  14   3   0         29.36         25.51         5.13 o                         
  15   3   0         45.77         34.35         6.56 o                         
  16   3   0         96.89         96.54         9.15 o                         
  17   3   0         69.35         73.43         9.77 o                         
  18   3   0          1.00         10.19        18.21 o                         
   0   4   0       1563.35       1870.29        23.26 o                         
   1   4   0        410.01        520.70         5.80 o                         
   2   4   0        312.98        305.93         6.48 o                         
   3   4   0       2269.76       2517.82        34.26 o                         
   4   4   0       1933.44       2108.31        22.56 o                         
   5   4   0       3187.28       3536.50        50.26 o                         
   6   4   0       2310.74       2422.56        33.51 o                         
   7   4   0        490.43        442.67         7.19 o                         
   8   4   0         36.05         45.39         4.10 o                         
   9   4   0        855.10        878.76        14.92 o                         
  10   4   0        239.27        254.47         6.66 o                         
  11   4   0         10.63          3.56         4.62 o                         
  12   4   0         43.88         49.32         5.37 o                         
  13   4   0        392.16        388.88        10.74 o                         
  14   4   0         17.71         13.84         7.76 o                         
  15   4   0          0.27          6.63         7.11 o                         
  16   4   0         83.63         90.79        10.55 o                         
  17   4   0        307.95        317.26        14.45 o                         
   1   5   0        139.54        200.11         3.56 o                         
   2   5   0        198.56        264.53         6.16 o                         
   3   5   0        147.03        179.57         3.87 o                         
   4   5   0        181.48        207.90         4.00 o                         
   5   5   0        102.28        109.92         3.99 o                         
   6   5   0          3.64          9.14         2.82 o                         
   7   5   0          5.12          6.89         4.15 o                         
   8   5   0         20.15         31.39         4.01 o                         
   9   5   0          7.10          3.35         5.75 o                         
  10   5   0        112.95        112.75         5.00 o                         
  11   5   0        165.35        173.88         6.62 o                         
  12   5   0         81.25         85.16         6.80 o                         
  13   5   0         22.22         25.73         7.06 o                         
  14   5   0          5.72          3.73         7.10 o                         
  15   5   0         12.59          8.03         8.23 o                         
  16   5   0         82.31         77.23        17.60 o                         
  17   5   0          6.96         25.68        11.75 o                         
   0   6   0        261.60        308.42         8.26 o                         
   1   6   0          9.97         14.04         2.67 o                         
   2   6   0        210.70        242.20         4.40 o                         
   3   6   0        233.16        256.71         4.78 o                         
   4   6   0        553.77        581.53        13.80 o                         
   5   6   0         60.07         63.38         3.61 o                         
   6   6   0         88.99         88.50         3.59 o                         
   7   6   0        196.93        185.18         4.49 o                         
   8   6   0         12.76         21.08         3.88 o                         
   9   6   0         40.93         45.17         4.81 o                         
  10   6   0         47.86         39.45         5.58 o                         
  11   6   0         25.88         26.50         6.10 o                         
  12   6   0          8.97         14.92         6.34 o                         
  13   6   0          2.65         -3.13         8.15 o                         
  14   6   0         79.63         87.11        12.18 o                         
  15   6   0         18.55         34.87        11.07 o                         
  16   6   0         10.54         26.45        26.95 o                         
   1   7   0         53.47         75.89         4.50 o                         
   2   7   0        294.67        339.80         6.00 o                         
   3   7   0        612.84        745.31        10.38 o                         
   4   7   0        409.04        461.88         7.37 o                         
   5   7   0          5.96          3.88         3.63 o                         
   6   7   0          4.56          8.43         3.83 o                         
   7   7   0        337.94        317.25         9.62 o                         
   8   7   0         15.22         18.17         4.47 o                         
   9   7   0         30.07         24.85         7.20 o                         
  10   7   0          5.05          3.54         6.66 o                         
  11   7   0         10.70          3.64        10.09 o                         
  12   7   0          7.16         14.32        10.16 o                         
  13   7   0         16.61         16.54        11.13 o                         
  14   7   0         40.05         29.47        14.73 o                         
   0   8   0       1767.14       2365.73        33.77 o                         
   1   8   0       1184.59       1577.20        16.74 o                         
   2   8   0        562.92        697.64         9.60 o                         
   3   8   0        373.62        409.92         7.41 o                         
   4   8   0        252.78        247.87         6.01 o                         
   5   8   0         56.68         63.15         4.94 o                         
   6   8   0         83.61         99.40         5.11 o                         
   7   8   0         76.74         69.19         7.71 o                         
   8   8   0         27.29         21.28         9.89 o                         
   9   8   0        221.20        204.18        12.01 o                         
  10   8   0         58.42         48.15        11.43 o                         
  11   8   0         73.09         72.05        12.04 o                         
  12   8   0         97.33         92.20        13.21 o                         
   1   9   0         28.42         39.26         6.55 o                         
   2   9   0          1.67          3.90         6.17 o                         
   3   9   0          5.61          6.42        11.58 o                         
   4   9   0         50.79         37.38         7.89 o                         
   5   9   0        113.73        137.17        15.12 o                         
   6   9   0          7.61         19.55         9.90 o                         
   7   9   0         27.91         18.78         8.60 o                         
   8   9   0          7.76          3.17        10.50 o                         
   9   9   0         27.26         28.80        11.96 o                         
   0  10   0         58.52         70.05        12.05 o                         
   1  10   0         41.76         42.24         7.83 o                         
   2  10   0         22.49          7.98        10.23 o                         
   3  10   0          1.67          4.63         8.25 o                         
   4  10   0         10.67         15.66         8.21 o                         
   5  10   0         26.89         26.43         8.72 o                         
 -19   1   1         48.49         50.78        12.94 o                         
 -18   1   1         40.03         44.16        12.88 o                         
 -17   1   1         41.02         60.76         9.76 o                         
 -16   1   1         36.13         53.49        12.04 o                         
 -15   1   1         98.30         98.48         6.25 o                         
 -14   1   1         34.98         34.20         5.33 o                         
 -13   1   1          0.04         -3.12         4.52 o                         
 -12   1   1         40.79         45.91         4.42 o                         
 -11   1   1        303.43        308.37         6.51 o                         
 -10   1   1         27.10         18.72         3.35 o                         
  -9   1   1         18.35         19.83         3.14 o                         
  -8   1   1         45.96         41.51         3.79 o                         
  -7   1   1        239.84        235.80         5.92 o                         
  -6   1   1        147.71        123.44         2.99 o                         
  -5   1   1       1775.65       1643.51        17.14 o                         
  -4   1   1       6523.75       5971.66        90.56 o                         
  -3   1   1       2372.84       2157.12        31.24 o                         
  -2   1   1       1375.41       1342.39        21.97 o                         
  -1   1   1       1999.20       2118.27        62.05 o                         
   0   1   1       1168.30       1129.98        75.55 o                         
   1   1   1         43.15         72.77         3.72 o                         
   2   1   1        631.26        596.06        10.52 o                         
   3   1   1        239.08        198.96         3.35 o                         
   4   1   1         87.80         93.69         2.57 o                         
   5   1   1       1022.82        970.39        10.74 o                         
   6   1   1         94.11        108.21         3.70 o                         
   7   1   1         66.03         70.27         3.95 o                         
   8   1   1        119.30        109.47         3.17 o                         
   9   1   1        136.26        141.46         3.67 o                         
  10   1   1         23.45         18.91         2.35 o                         
  11   1   1         12.32          7.38         3.72 o                         
  12   1   1         54.94         60.10         3.78 o                         
  13   1   1         10.75         10.28         3.76 o                         
  14   1   1          4.43          4.31         3.91 o                         
  15   1   1        127.58        128.95         7.09 o                         
  16   1   1         37.34         31.03         8.30 o                         
  17   1   1          0.01          2.77         9.44 o                         
  18   1   1         12.84         20.96        10.20 o                         
  19   1   1          6.18          3.88        12.88 o                         
 -19   2   1          0.82         -5.87        12.04 o                         
 -18   2   1         26.25         38.44        10.80 o                         
 -17   2   1        210.47        211.55        12.82 o                         
 -16   2   1          9.51         16.11         8.44 o                         
 -15   2   1         43.85         42.19         6.08 o                         
 -14   2   1        184.30        184.60         8.89 o                         
 -13   2   1         22.49         12.76         4.20 o                         
 -12   2   1          2.39          6.76         3.91 o                         
 -11   2   1        324.87        300.49         6.44 o                         
 -10   2   1         90.10         88.46         4.27 o                         
  -9   2   1        261.80        251.50         6.70 o                         
  -8   2   1        695.18        628.87         8.94 o                         
  -7   2   1        175.53        150.67         4.07 o                         
  -6   2   1       1110.34       1037.10        12.43 o                         
  -5   2   1       2518.86       2399.28        40.20 o                         
  -4   2   1       2834.43       2859.35        45.85 o                         
  -3   2   1          2.04          1.29         3.77 o                         
  -2   2   1       5512.90       5999.14       134.71 o                         
  -1   2   1       8612.41       9789.49       168.43 o                         
   0   2   1         83.24         84.59         2.11 o                         
   1   2   1       7603.19       8687.56       119.02 o                         
   2   2   1       4527.83       4787.49        61.79 o                         
   3   2   1        517.67        481.89         6.12 o                         
   4   2   1       1807.94       1769.50        25.38 o                         
   5   2   1       2367.93       2274.40        36.85 o                         
   6   2   1       1208.87       1096.14        14.05 o                         
   7   2   1        357.44        301.20         5.29 o                         
   8   2   1        958.62        921.91        11.53 o                         
   9   2   1         86.67         69.98         3.48 o                         
  10   2   1        217.26        189.19         4.69 o                         
  11   2   1        520.34        497.31         8.02 o                         
  12   2   1        438.00        440.53         7.97 o                         
  13   2   1        283.72        305.31         6.72 o                         
  14   2   1        683.00        748.79        12.80 o                         
  15   2   1         36.44         34.96         7.90 o                         
  16   2   1         62.06         86.66         8.05 o                         
  17   2   1        378.32        413.01        16.10 o                         
  18   2   1        177.73        185.36        13.83 o                         
 -18   3   1         29.54         36.33        11.22 o                         
 -17   3   1         15.21         35.55         9.91 o                         
 -16   3   1          3.44          4.32         8.17 o                         
 -15   3   1          1.04          2.10         8.96 o                         
 -14   3   1         18.89         15.98         4.60 o                         
 -13   3   1        156.73        145.02         5.25 o                         
 -12   3   1        112.60        104.20         4.64 o                         
 -11   3   1         10.43         13.93         3.48 o                         
 -10   3   1          0.12          2.76         3.34 o                         
  -9   3   1        804.94        807.54        10.96 o                         
  -8   3   1        717.43        719.09         9.92 o                         
  -7   3   1        646.59        637.61        10.49 o                         
  -6   3   1         30.84         36.13         3.06 o                         
  -5   3   1         89.11        104.26         4.57 o                         
  -4   3   1          1.68          9.92         2.46 o                         
  -3   3   1       1859.78       2103.69        21.72 o                         
  -2   3   1        646.12        685.96         8.20 o                         
  -1   3   1       1165.54       1352.13        12.74 o                         
   0   3   1        871.05       1025.49        10.92 o                         
   1   3   1       1480.90       1943.03        18.37 o                         
   2   3   1        248.17        265.97         4.91 o                         
   3   3   1          5.96         12.30         2.03 o                         
   4   3   1       2086.14       2383.01        25.67 o                         
   5   3   1        233.65        260.22         5.23 o                         
   6   3   1          5.03         -3.16         3.16 o                         
   7   3   1        131.83        130.65         4.26 o                         
   8   3   1         19.24         23.93         3.79 o                         
   9   3   1        323.12        308.40         6.65 o                         
  10   3   1         42.99         45.60         4.18 o                         
  11   3   1        105.01        103.39         4.23 o                         
  12   3   1          0.01         -1.05         3.35 o                         
  13   3   1          0.03         -1.92         3.85 o                         
  14   3   1        200.98        188.96         6.96 o                         
  15   3   1         11.89         19.83         7.72 o                         
  16   3   1        123.05        138.15         9.54 o                         
  17   3   1        303.93        311.69        14.06 o                         
  18   3   1         21.97         14.77        11.59 o                         
 -18   4   1         21.69         51.86        15.62 o                         
 -17   4   1          9.32         62.75        11.21 o                         
 -16   4   1         10.97         23.33        11.22 o                         
 -15   4   1         28.72         23.39         8.04 o                         
 -14   4   1         15.74         14.78         5.89 o                         
 -13   4   1          9.13         22.91         5.46 o                         
 -12   4   1          6.95         14.11         3.64 o                         
 -11   4   1          1.64         -3.33         3.33 o                         
 -10   4   1        157.05        147.94         5.24 o                         
  -9   4   1         83.49         96.46         3.57 o                         
  -8   4   1         86.71         79.91         3.42 o                         
  -7   4   1        134.55        146.19         4.81 o                         
  -6   4   1        226.71        220.34         4.65 o                         
  -5   4   1        178.90        179.79         3.92 o                         
  -4   4   1         57.78         48.35         2.80 o                         
  -3   4   1        219.84        233.54         5.51 o                         
  -2   4   1          1.02         -0.13         2.61 o                         
  -1   4   1         74.44         94.19         3.45 o                         
   0   4   1        159.61        177.36         3.39 o                         
   1   4   1         17.08         25.14         3.29 o                         
   2   4   1        394.80        480.89         6.04 o                         
   3   4   1        886.78        995.01        12.58 o                         
   4   4   1        159.98        167.76         3.96 o                         
   5   4   1         51.62         48.72         3.43 o                         
   6   4   1         15.37         19.81         3.39 o                         
   7   4   1        214.88        210.35         7.00 o                         
   8   4   1         28.50         24.22         3.83 o                         
   9   4   1          3.36          3.54         5.36 o                         
  10   4   1         19.11         11.42         4.36 o                         
  11   4   1          0.00          2.10         4.39 o                         
  12   4   1         22.92         27.23         6.29 o                         
  13   4   1         30.53         26.88         7.04 o                         
  14   4   1          2.08         15.09         6.38 o                         
  15   4   1        123.31        127.85         8.57 o                         
  16   4   1         15.81         18.14        14.47 o                         
  17   4   1          8.51          5.47         9.40 o                         
 -17   5   1          0.02          4.64        16.38 o                         
 -16   5   1          9.01          9.75         9.55 o                         
 -15   5   1         53.91         52.29        10.19 o                         
 -14   5   1         93.94         90.99         9.52 o                         
 -13   5   1          2.59         -6.11         6.11 o                         
 -12   5   1         13.69         15.90         6.29 o                         
 -11   5   1         34.02         28.16         5.22 o                         
 -10   5   1        151.68        160.03         5.88 o                         
  -9   5   1        566.03        570.72         7.70 o                         
  -8   5   1        844.94        832.20        11.28 o                         
  -7   5   1         13.57         11.57         2.95 o                         
  -6   5   1        458.54        479.05         6.77 o                         
  -5   5   1         89.89        100.88         3.69 o                         
  -4   5   1         21.11         22.72         3.05 o                         
  -3   5   1        166.16        188.49         4.10 o                         
  -2   5   1        160.85        188.05         4.46 o                         
  -1   5   1         10.79         13.01         2.68 o                         
   0   5   1        100.81        130.02         3.04 o                         
   1   5   1         81.91        113.86         4.01 o                         
   2   5   1         85.00         90.03         3.11 o                         
   3   5   1        167.19        196.06         4.89 o                         
   4   5   1          2.39          0.60         2.75 o                         
   5   5   1        133.03        148.54         3.54 o                         
   6   5   1        191.40        215.91         6.81 o                         
   7   5   1         40.55         44.67         4.04 o                         
   8   5   1         29.03         25.41         4.03 o                         
   9   5   1         95.09         80.87         5.01 o                         
  10   5   1         15.31         11.82         4.63 o                         
  11   5   1         74.69         71.88         6.33 o                         
  12   5   1          1.14          3.56         5.92 o                         
  13   5   1         20.60          5.28         6.64 o                         
  14   5   1          6.78         -7.30         7.30 o                         
  15   5   1          5.53         11.89         8.77 o                         
  16   5   1          7.32          8.39         9.30 o                         
 -16   6   1         87.39         59.64        47.36 o                         
 -15   6   1         75.17         87.43        18.39 o                         
 -14   6   1          0.71          9.14         9.61 o                         
 -13   6   1         36.92         42.36         8.73 o                         
 -12   6   1        170.55        164.71         8.77 o                         
 -11   6   1        184.16        174.73         7.74 o                         
 -10   6   1         40.61         45.09         7.05 o                         
  -9   6   1         11.29          8.71         3.97 o                         
  -8   6   1        291.13        280.06         6.60 o                         
  -7   6   1          5.17         10.19         4.95 o                         
  -6   6   1          2.97          1.03         3.17 o                         
  -5   6   1       1005.75       1059.54        17.11 o                         
  -4   6   1       2374.36       2657.89        30.57 o                         
  -3   6   1       1126.33       1290.68        17.12 o                         
  -2   6   1        339.69        410.75         6.52 o                         
  -1   6   1       1330.69       1681.89        15.82 o                         
   0   6   1       2388.20       3060.78        26.97 o                         
   1   6   1       1824.03       2199.34        20.06 o                         
   2   6   1        231.17        268.75         5.12 o                         
   3   6   1         76.62         93.43         4.34 o                         
   4   6   1        154.50        166.14         5.06 o                         
   5   6   1        540.64        557.09         7.76 o                         
   6   6   1          0.27          6.09         3.42 o                         
   7   6   1        376.38        385.16         8.61 o                         
   8   6   1       1246.37       1299.08        20.06 o                         
   9   6   1        293.27        297.20         7.76 o                         
  10   6   1         38.40         41.06         6.34 o                         
  11   6   1        287.75        280.71        12.98 o                         
  12   6   1        540.58        532.69        14.39 o                         
  13   6   1        293.26        306.39        10.77 o                         
  14   6   1        126.64        137.39         9.98 o                         
  15   6   1         91.11         89.50        11.61 o                         
 -14   7   1          1.84          3.32        10.43 o                         
 -13   7   1         29.02         28.19        10.77 o                         
 -12   7   1          0.03         -2.69         8.82 o                         
 -11   7   1        139.96        109.38        11.48 o                         
 -10   7   1          7.93         -1.46         7.38 o                         
  -9   7   1          0.33          2.36         4.66 o                         
  -8   7   1         86.00         79.87         5.00 o                         
  -7   7   1         54.50         59.56         4.24 o                         
  -6   7   1        125.96        124.03         4.73 o                         
  -5   7   1          4.50          7.05         4.04 o                         
  -4   7   1        572.74        609.95         8.87 o                         
  -3   7   1        916.42       1037.76        13.76 o                         
  -2   7   1        280.16        335.69         6.88 o                         
  -1   7   1        564.36        675.79         8.02 o                         
   0   7   1        510.37        631.21         7.70 o                         
   1   7   1          0.14          0.79         3.50 o                         
   2   7   1         66.89         77.21         4.07 o                         
   3   7   1        101.65        100.48         3.81 o                         
   4   7   1          0.00         -0.37         3.42 o                         
   5   7   1         46.52         42.76         3.74 o                         
   6   7   1          1.15         -4.22         4.22 o                         
   7   7   1          2.06          4.34         4.93 o                         
   8   7   1          3.18          5.83         5.72 o                         
   9   7   1         68.06         54.48         6.39 o                         
  10   7   1         51.83         32.57         7.18 o                         
  11   7   1          4.24          9.97         7.99 o                         
  12   7   1         44.89         41.88        10.58 o                         
  13   7   1         48.88         74.66        17.74 o                         
  14   7   1          2.36         38.60        14.34 o                         
 -12   8   1         16.24         23.27        10.04 o                         
 -11   8   1          2.16         -0.70         9.05 o                         
 -10   8   1         42.67         40.03         9.51 o                         
  -9   8   1         40.49         39.09         7.65 o                         
  -8   8   1         12.72         -6.23         6.23 o                         
  -7   8   1         26.20         25.35         5.99 o                         
  -6   8   1         40.42         40.28         5.05 o                         
  -5   8   1          1.65          2.97         4.31 o                         
  -4   8   1          0.26         -0.68         4.61 o                         
  -3   8   1         42.63         32.13         4.03 o                         
  -2   8   1        189.01        211.96         7.83 o                         
  -1   8   1        118.79        151.73         6.35 o                         
   0   8   1         47.99         61.94         3.84 o                         
   1   8   1         13.16          7.45         3.60 o                         
   2   8   1         29.67         36.52         3.77 o                         
   3   8   1        133.03        151.86         5.64 o                         
   4   8   1         30.28         26.09         6.00 o                         
   5   8   1         10.37          7.00         4.27 o                         
   6   8   1         56.94         47.95         5.90 o                         
   7   8   1         42.28         45.23         8.04 o                         
   8   8   1         30.68         29.92         9.06 o                         
   9   8   1         21.20         13.22         8.39 o                         
  10   8   1         24.96         32.95        10.48 o                         
  11   8   1          5.56         23.64        11.17 o                         
  12   8   1         31.53         16.14        11.72 o                         
  -9   9   1        154.74        108.49        12.48 o                         
  -8   9   1         59.64         63.15        10.77 o                         
  -7   9   1          0.03         24.37        13.11 o                         
  -6   9   1         12.99          5.01         7.68 o                         
  -5   9   1        254.52        263.83        13.84 o                         
  -4   9   1        141.40        143.63         8.30 o                         
  -3   9   1        210.31        217.08         9.52 o                         
  -2   9   1         76.36         78.41         6.30 o                         
  -1   9   1          0.02          0.42         8.14 o                         
   0   9   1          6.90          9.08         5.98 o                         
   1   9   1          0.81         -5.92         5.92 o                         
   2   9   1          0.12          8.01         6.16 o                         
   3   9   1         86.71        100.98         7.98 o                         
   4   9   1         37.40         24.57        10.09 o                         
   5   9   1         12.21         21.57         7.78 o                         
   6   9   1         48.56         37.32        12.32 o                         
   7   9   1          3.63         14.01        10.86 o                         
   8   9   1         26.76         41.06        14.49 o                         
   9   9   1          0.19         11.31        17.96 o                         
  -5  10   1        389.86        390.94        24.23 o                         
  -4  10   1        324.25        317.05        24.48 o                         
  -3  10   1         37.78         28.76        11.22 o                         
  -2  10   1         18.24         13.91         8.24 o                         
  -1  10   1         45.16         30.10         7.68 o                         
   0  10   1        168.68        204.07        11.71 o                         
   1  10   1        574.59        787.34        37.91 o                         
   2  10   1        653.10        778.82        41.66 o                         
   3  10   1        228.73        227.62        12.98 o                         
   4  10   1         67.44         72.61         9.18 o                         
   5  10   1        311.78        303.62        13.52 o                         
 -19   0   2          0.22        -17.39        17.39 o                         
 -18   0   2          0.12          2.93        17.30 o                         
 -17   0   2         59.97         58.82        13.43 o                         
 -16   0   2        474.48        447.27        21.03 o                         
 -15   0   2        125.19        144.59        10.75 o                         
 -14   0   2        271.22        276.79        12.33 o                         
 -13   0   2          1.98          8.46         6.03 o                         
 -12   0   2        104.31         87.01         7.29 o                         
 -11   0   2         50.90         42.40         5.69 o                         
 -10   0   2         37.33         32.11         4.92 o                         
  -9   0   2          3.17         -4.30         4.98 o                         
  -8   0   2        146.87        154.64         5.80 o                         
  -7   0   2         75.48         72.06         5.24 o                         
  -6   0   2        582.02        668.65        12.84 o                         
  -5   0   2       5363.59       4591.17        70.73 o                         
  -4   0   2      25829.77      22721.15       775.44 o                         
  -3   0   2      55415.16      45762.16      2691.06 o                         
  -2   0   2         54.28         72.07         5.16 o                         
  -1   0   2       1866.31       1635.82        25.03 o                         
   0   0   2       3896.87       3592.17       107.01 o                         
   1   0   2         86.83        133.52         4.64 o                         
   2   0   2        156.88        119.43        10.46 o                         
   3   0   2        441.74        491.56         9.03 o                         
   4   0   2        682.02        661.81        15.16 o                         
   5   0   2        916.83        871.75        14.72 o                         
   6   0   2          5.38         26.04         4.55 o                         
   7   0   2        359.70        323.97         7.87 o                         
   8   0   2       2100.69       2112.96        39.53 o                         
   9   0   2       4683.94       4760.01        72.32 o                         
  10   0   2       1666.02       1687.22        29.29 o                         
  11   0   2        429.13        423.75        10.74 o                         
  12   0   2        221.16        229.99         7.69 o                         
  13   0   2        303.49        329.58         9.31 o                         
  14   0   2         20.74         27.33         5.79 o                         
  15   0   2        395.66        419.51        14.41 o                         
  16   0   2        176.94        179.36        18.99 o                         
  17   0   2          4.72         10.62        13.40 o                         
  18   0   2         76.41         91.97        13.60 o                         
  19   0   2        152.84        166.12        17.22 o                         
 -19   1   2         59.44         87.50        18.02 o                         
 -18   1   2          1.42         -8.58        10.64 o                         
 -17   1   2         24.05          0.11         9.27 o                         
 -16   1   2          6.09         18.98         7.15 o                         
 -15   1   2        116.21        128.49         7.46 o                         
 -14   1   2         21.37         22.00         4.90 o                         
 -13   1   2         86.99         95.47         7.79 o                         
 -12   1   2          0.30         -4.02         4.02 o                         
 -11   1   2        143.95        150.21         5.30 o                         
 -10   1   2        304.75        299.74         5.56 o                         
  -9   1   2        778.57        726.38         9.42 o                         
  -8   1   2       1047.21       1023.95        12.23 o                         
  -7   1   2       3125.43       3107.48        48.47 o                         
  -6   1   2       2861.95       2618.85        32.63 o                         
  -5   1   2        350.44        386.11         7.45 o                         
  -4   1   2       1529.71       1461.42        23.24 o                         
  -3   1   2      10694.90       9512.25        93.59 o                         
  -2   1   2          2.64          3.65         2.54 o                         
  -1   1   2        159.68        158.05         5.63 o                         
   0   1   2       3732.23       3360.55        38.54 o                         
   1   1   2        142.02        140.03         3.18 o                         
   2   1   2        398.68        354.89         6.54 o                         
   3   1   2       1689.07       1606.79        21.70 o                         
   4   1   2        286.75        268.36         4.34 o                         
   5   1   2        920.97        935.52        12.55 o                         
   6   1   2       1120.80       1149.35        16.73 o                         
   7   1   2        143.78        130.35         3.47 o                         
   8   1   2        272.13        269.69         4.90 o                         
   9   1   2        536.40        560.03         7.98 o                         
  10   1   2        346.73        357.21         5.85 o                         
  11   1   2          0.09         -3.16         3.16 o                         
  12   1   2         17.44         25.74         3.92 o                         
  13   1   2         31.66         38.25         3.86 o                         
  14   1   2        232.92        237.94         6.23 o                         
  15   1   2          8.28         -2.75         5.88 o                         
  16   1   2          6.18         16.75         6.50 o                         
  17   1   2          0.31          3.42         7.71 o                         
  18   1   2         62.95         58.98        10.75 o                         
  19   1   2          0.06         38.12        30.33 o                         
 -19   2   2          6.63          8.61        10.96 o                         
 -18   2   2          0.54          1.67        11.28 o                         
 -17   2   2         13.60         41.32         9.10 o                         
 -16   2   2          0.03         14.47         6.90 o                         
 -15   2   2         81.37         89.59         7.67 o                         
 -14   2   2          8.67          8.11         5.08 o                         
 -13   2   2         46.36         55.98         5.24 o                         
 -12   2   2        334.24        369.89        10.05 o                         
 -11   2   2         78.24         62.96         4.44 o                         
 -10   2   2         48.12         54.55         3.60 o                         
  -9   2   2          0.07          3.09         3.25 o                         
  -8   2   2         21.57         14.24         2.88 o                         
  -7   2   2        565.50        557.66         8.59 o                         
  -6   2   2         36.20         38.05         2.99 o                         
  -5   2   2          2.58         12.60         4.02 o                         
  -4   2   2        715.52        651.43         8.66 o                         
  -3   2   2        209.44        194.16         3.95 o                         
  -2   2   2        239.32        237.29         6.34 o                         
  -1   2   2          0.04          3.90         2.00 o                         
   0   2   2         23.76         32.17         2.39 o                         
   1   2   2        122.30        115.17         3.11 o                         
   2   2   2         17.13         21.49         2.15 o                         
   3   2   2         35.33         34.83         2.61 o                         
   4   2   2        690.12        712.84         8.86 o                         
   5   2   2          9.55         14.39         2.42 o                         
   6   2   2        281.12        303.57         5.23 o                         
   7   2   2         28.89         25.45         2.88 o                         
   8   2   2         75.90         80.20         2.73 o                         
   9   2   2         37.33         41.03         3.05 o                         
  10   2   2         71.25         63.42         5.29 o                         
  11   2   2         23.58         34.06         4.44 o                         
  12   2   2          0.00          0.34         3.42 o                         
  13   2   2         25.37         26.97         4.05 o                         
  14   2   2         14.23          9.84         5.98 o                         
  15   2   2         29.41         29.46         6.45 o                         
  16   2   2          7.11         11.33         8.80 o                         
  17   2   2         87.50         83.11         9.83 o                         
  18   2   2         42.61         50.14        10.73 o                         
 -18   3   2         15.82         17.35        10.70 o                         
 -17   3   2         13.58         32.17         9.54 o                         
 -16   3   2        138.82        151.78        12.94 o                         
 -15   3   2         86.03         96.39         7.04 o                         
 -14   3   2         16.72          7.16         6.72 o                         
 -13   3   2        153.25        140.76         6.00 o                         
 -12   3   2        645.39        642.94        10.70 o                         
 -11   3   2        103.31        117.63         4.91 o                         
 -10   3   2        395.70        362.36         6.37 o                         
  -9   3   2         23.23         23.26         3.62 o                         
  -8   3   2        198.86        213.62         4.81 o                         
  -7   3   2        271.15        262.84         5.55 o                         
  -6   3   2        137.06        138.24         3.88 o                         
  -5   3   2          6.59          4.67         2.98 o                         
  -4   3   2        573.76        555.77        10.67 o                         
  -3   3   2        622.03        652.70         9.14 o                         
  -2   3   2       2779.41       2931.79        61.02 o                         
  -1   3   2       1757.71       1878.37        31.46 o                         
   0   3   2        506.29        520.39         6.36 o                         
   1   3   2         40.07         57.28         2.34 o                         
   2   3   2        366.09        362.02         5.24 o                         
   3   3   2        798.61        873.01         9.80 o                         
   4   3   2        252.46        347.23         5.22 o                         
   5   3   2       1197.23       1321.00        14.83 o                         
   6   3   2        172.38        170.08         4.19 o                         
   7   3   2         79.90         84.44         4.20 o                         
   8   3   2         42.35         40.81         4.19 o                         
   9   3   2         26.76         27.88         5.29 o                         
  10   3   2        360.67        363.22         8.12 o                         
  11   3   2        317.93        322.45         7.31 o                         
  12   3   2         81.42         83.00         7.76 o                         
  13   3   2         58.91         51.46         5.78 o                         
  14   3   2         10.04          9.40         6.37 o                         
  15   3   2         46.04         32.09         6.92 o                         
  16   3   2          6.29          9.34         8.33 o                         
  17   3   2        167.42        181.57        12.54 o                         
  18   3   2         66.09         76.15        13.15 o                         
 -18   4   2          4.32          7.90        13.74 o                         
 -17   4   2          6.43          5.37        11.20 o                         
 -16   4   2         31.14         17.23        11.04 o                         
 -15   4   2          7.08         -5.38         7.96 o                         
 -14   4   2          6.89          3.98         5.78 o                         
 -13   4   2          1.19         10.03         4.30 o                         
 -12   4   2         25.92         29.80         6.18 o                         
 -11   4   2         65.16         71.89         4.48 o                         
 -10   4   2        206.72        213.49         5.12 o                         
  -9   4   2       1019.46       1025.67        13.97 o                         
  -8   4   2        506.56        498.09         9.12 o                         
  -7   4   2        384.85        371.59         6.52 o                         
  -6   4   2        281.88        246.82         4.86 o                         
  -5   4   2         24.38         28.26         2.64 o                         
  -4   4   2         11.11          4.39         2.37 o                         
  -3   4   2        814.71        867.96        11.74 o                         
  -2   4   2        534.14        559.08         7.54 o                         
  -1   4   2        203.77        190.54         4.39 o                         
   0   4   2       2895.49       3335.37        42.16 o                         
   1   4   2       3845.37       4701.31        42.98 o                         
   2   4   2       3493.70       3996.20        44.55 o                         
   3   4   2        848.55        823.06         9.20 o                         
   4   4   2        281.95        264.08         4.65 o                         
   5   4   2        101.89         87.12         3.68 o                         
   6   4   2       1200.09       1232.72        14.89 o                         
   7   4   2        119.87        105.33         5.43 o                         
   8   4   2          0.54         10.97         4.03 o                         
   9   4   2        386.29        366.17         7.63 o                         
  10   4   2        554.50        554.12        11.92 o                         
  11   4   2         10.80          8.95         4.79 o                         
  12   4   2         63.67         83.37         7.01 o                         
  13   4   2       1220.55       1372.03        26.20 o                         
  14   4   2       1120.35       1206.51        27.47 o                         
  15   4   2        544.53        556.54        27.46 o                         
  16   4   2         26.15         37.57         9.55 o                         
  17   4   2          9.43         22.32         9.37 o                         
 -17   5   2          6.41         16.53        11.92 o                         
 -16   5   2         41.53         39.59        13.57 o                         
 -15   5   2        150.37        174.84        15.47 o                         
 -14   5   2         32.93         31.70         9.04 o                         
 -13   5   2         86.48         84.81         6.63 o                         
 -12   5   2        101.77         94.00         5.62 o                         
 -11   5   2          6.18          3.06         6.13 o                         
 -10   5   2         50.51         53.26         4.29 o                         
  -9   5   2         14.81         24.10         3.38 o                         
  -8   5   2        415.08        416.67         6.95 o                         
  -7   5   2        365.58        358.35         7.37 o                         
  -6   5   2        193.13        202.15         5.59 o                         
  -5   5   2         48.58         54.51         4.90 o                         
  -4   5   2        135.20        139.42         4.67 o                         
  -3   5   2       1516.57       1687.34        19.69 o                         
  -2   5   2        200.11        235.65         4.49 o                         
  -1   5   2         17.48         18.71         2.67 o                         
   0   5   2         95.05         99.28         4.12 o                         
   1   5   2          1.64          1.43         3.01 o                         
   2   5   2          9.02          5.47         2.56 o                         
   3   5   2         62.09         65.13         2.84 o                         
   4   5   2         95.35         80.93         4.56 o                         
   5   5   2          2.17          5.13         3.68 o                         
   6   5   2         71.12         57.16         3.94 o                         
   7   5   2         59.63         63.41         4.80 o                         
   8   5   2         46.73         42.19         4.46 o                         
   9   5   2         86.92         90.20         5.12 o                         
  10   5   2        354.84        356.33         8.23 o                         
  11   5   2          8.92         -0.99         5.70 o                         
  12   5   2          0.01          0.04         5.93 o                         
  13   5   2          5.12         15.30         7.14 o                         
  14   5   2          0.93         12.80         8.53 o                         
  15   5   2         20.35         20.70         9.45 o                         
  16   5   2          1.55         -3.50        10.01 o                         
 -15   6   2          0.06          9.14         9.29 o                         
 -14   6   2          9.09         -1.43        12.31 o                         
 -13   6   2          0.88         -8.97         8.97 o                         
 -12   6   2          0.82         -4.68         6.17 o                         
 -11   6   2          0.80         -4.28         4.56 o                         
 -10   6   2        188.42        190.80         5.97 o                         
  -9   6   2          8.67          5.51         3.58 o                         
  -8   6   2        219.39        213.06         4.87 o                         
  -7   6   2        304.33        287.82         5.49 o                         
  -6   6   2        250.61        241.94         5.66 o                         
  -5   6   2          0.05         -3.30         3.30 o                         
  -4   6   2         62.55         59.49         3.70 o                         
  -3   6   2         36.69         32.73         4.38 o                         
  -2   6   2         59.85         64.08         3.46 o                         
  -1   6   2        244.59        255.46         6.56 o                         
   0   6   2         83.25         99.74         3.46 o                         
   1   6   2        362.97        415.38         6.05 o                         
   2   6   2          6.20          2.27         3.50 o                         
   3   6   2        390.25        386.87         6.10 o                         
   4   6   2         31.37         32.31         3.24 o                         
   5   6   2         73.16         82.99         5.15 o                         
   6   6   2        219.51        215.60         5.50 o                         
   7   6   2        126.44        122.76         4.75 o                         
   8   6   2          4.65         -1.94         4.52 o                         
   9   6   2          6.34          4.83         5.29 o                         
  10   6   2         20.51         20.89         5.83 o                         
  11   6   2        103.41         91.76         7.22 o                         
  12   6   2         22.57         12.28         6.78 o                         
  13   6   2         22.45          1.55         8.72 o                         
  14   6   2         81.25         86.68        14.63 o                         
  15   6   2          0.01         18.83        11.56 o                         
 -14   7   2          0.68        -10.25        10.25 o                         
 -13   7   2          0.57          0.80         9.81 o                         
 -12   7   2         66.48         68.15        10.74 o                         
 -11   7   2        217.45        206.04        11.00 o                         
 -10   7   2        219.69        197.74        11.52 o                         
  -9   7   2         35.94         37.35         4.20 o                         
  -8   7   2        186.39        177.38         5.59 o                         
  -7   7   2       1217.05       1193.44        21.90 o                         
  -6   7   2        702.31        700.76        11.28 o                         
  -5   7   2        256.72        242.55         5.67 o                         
  -4   7   2        380.12        422.62         7.56 o                         
  -3   7   2        100.35        115.20         5.31 o                         
  -2   7   2          0.16         -1.05         3.27 o                         
  -1   7   2         98.55         99.01         3.73 o                         
   0   7   2         53.19         66.91         3.39 o                         
   1   7   2        109.32        119.64         3.65 o                         
   2   7   2        197.28        234.56         6.06 o                         
   3   7   2         91.15        100.42         4.63 o                         
   4   7   2          2.19          8.28         3.23 o                         
   5   7   2        171.21        159.27         5.51 o                         
   6   7   2        417.02        402.40        11.61 o                         
   7   7   2         82.63         49.73         6.03 o                         
   8   7   2        214.92        192.21        12.34 o                         
   9   7   2         35.13         34.18         8.45 o                         
  10   7   2          9.71          8.45         9.91 o                         
  11   7   2          7.30          4.43         7.84 o                         
  12   7   2         23.40         22.90        10.24 o                         
  13   7   2          3.49        -11.85        11.85 o                         
  14   7   2          2.00         -0.45        26.77 o                         
 -12   8   2         18.56         10.37        10.55 o                         
 -11   8   2          1.43        -10.21        12.40 o                         
 -10   8   2         12.58         14.91         9.29 o                         
  -9   8   2         29.06         24.90         6.94 o                         
  -8   8   2          4.68          7.44         6.31 o                         
  -7   8   2         14.89         13.40         6.16 o                         
  -6   8   2        254.47        255.88        11.10 o                         
  -5   8   2        608.79        650.75        14.48 o                         
  -4   8   2        808.14        875.33        24.13 o                         
  -3   8   2        951.19       1063.53        23.65 o                         
  -2   8   2        396.81        455.72        10.83 o                         
  -1   8   2        191.25        219.08         6.77 o                         
   0   8   2        232.49        266.17         7.24 o                         
   1   8   2        216.03        257.56         5.34 o                         
   2   8   2         27.82         44.05         3.84 o                         
   3   8   2         31.17         35.76         3.75 o                         
   4   8   2        293.18        309.88         7.15 o                         
   5   8   2         52.03         55.86         7.29 o                         
   6   8   2        235.35        259.96        13.54 o                         
   7   8   2        283.64        311.17        14.84 o                         
   8   8   2        165.26        168.69        12.57 o                         
   9   8   2        397.93        361.66        18.98 o                         
  10   8   2        355.66        363.00        18.88 o                         
  11   8   2        209.28        195.31        15.27 o                         
  12   8   2        127.33        124.53        29.86 o                         
  -9   9   2        131.12        113.59        11.32 o                         
  -8   9   2         97.54         87.60        19.13 o                         
  -7   9   2         35.75         44.39         7.62 o                         
  -6   9   2          2.98         14.82         7.28 o                         
  -5   9   2         13.21          7.55         6.32 o                         
  -4   9   2         77.47         92.96        12.18 o                         
  -3   9   2         20.16         27.64         6.54 o                         
  -2   9   2          1.23         -5.51         5.51 o                         
  -1   9   2         36.24         44.54         6.77 o                         
   0   9   2         15.55          2.73         6.82 o                         
   1   9   2          4.27          0.53         4.93 o                         
   2   9   2          0.99         -5.51         7.70 o                         
   3   9   2         47.42         52.12         7.45 o                         
   4   9   2          0.06         -3.68         7.74 o                         
   5   9   2         11.86         12.87         9.58 o                         
   6   9   2         37.66         18.94        10.80 o                         
   7   9   2          2.18          6.62        10.40 o                         
   8   9   2         28.97         11.47        15.29 o                         
   9   9   2         19.78         -8.34        11.72 o                         
  -5  10   2          9.23         22.06        10.86 o                         
  -4  10   2         20.62         16.83        10.63 o                         
  -3  10   2         50.34         39.44        10.35 o                         
  -2  10   2         34.39         40.04         8.98 o                         
  -1  10   2          4.87          7.55         7.17 o                         
   0  10   2          1.95          4.71        14.94 o                         
   1  10   2         27.85         30.92         8.86 o                         
   2  10   2         37.17         31.40         9.26 o                         
   3  10   2         51.23         62.00        10.76 o                         
   4  10   2         55.03         56.15        19.61 o                         
 -19   1   3          9.97         34.94        14.03 o                         
 -18   1   3          8.68        -10.80        10.80 o                         
 -17   1   3         13.14         12.14         8.41 o                         
 -16   1   3         39.56         36.62         8.29 o                         
 -15   1   3         61.73         65.21         7.23 o                         
 -14   1   3        124.71        123.31         6.46 o                         
 -13   1   3          0.06         -1.85         4.07 o                         
 -12   1   3        113.18        110.46         4.64 o                         
 -11   1   3        295.46        275.53         6.98 o                         
 -10   1   3         47.62         42.91         3.61 o                         
  -9   1   3        419.23        397.52         6.68 o                         
  -8   1   3       3160.17       2987.05        44.26 o                         
  -7   1   3       4264.11       3923.67        42.24 o                         
  -6   1   3        390.62        352.11         6.31 o                         
  -5   1   3         45.10         39.08         4.32 o                         
  -4   1   3         56.68         36.79         3.06 o                         
  -3   1   3          9.61          8.22         2.75 o                         
  -2   1   3        376.22        357.82        11.27 o                         
  -1   1   3         53.99         49.57         3.34 o                         
   0   1   3        161.63        167.15         3.62 o                         
   1   1   3       3391.20       2997.48        44.54 o                         
   2   1   3       1306.02       1178.05        17.92 o                         
   3   1   3        456.34        506.49         7.77 o                         
   4   1   3        920.49        909.56        11.11 o                         
   5   1   3       3576.69       3649.74        51.86 o                         
   6   1   3        656.09        621.47         8.98 o                         
   7   1   3         66.65         73.51         4.82 o                         
   8   1   3         57.53         53.16         3.41 o                         
   9   1   3         39.37         42.53         3.59 o                         
  10   1   3          2.03          5.77         3.82 o                         
  11   1   3         66.53         58.99         4.40 o                         
  12   1   3         42.47         36.95         3.79 o                         
  13   1   3         21.69         22.87         3.66 o                         
  14   1   3        186.21        192.96         5.60 o                         
  15   1   3         51.59         46.60         6.46 o                         
  16   1   3          0.04          1.93         6.46 o                         
  17   1   3          6.48          8.15         8.34 o                         
  18   1   3         21.10          7.71        11.65 o                         
 -18   2   3          0.56         16.77        11.15 o                         
 -17   2   3          1.85         -7.60        11.12 o                         
 -16   2   3         33.74         18.11         7.31 o                         
 -15   2   3         63.73         41.70         6.72 o                         
 -14   2   3          1.17          3.71         5.16 o                         
 -13   2   3         15.26         12.17         4.53 o                         
 -12   2   3         37.28         37.34         5.03 o                         
 -11   2   3          0.32          0.60         3.40 o                         
 -10   2   3          0.10         -2.81         3.44 o                         
  -9   2   3        384.84        374.58         6.57 o                         
  -8   2   3        233.94        236.37         5.10 o                         
  -7   2   3         11.01          5.71         3.06 o                         
  -6   2   3         51.16         51.22         3.43 o                         
  -5   2   3        157.13        169.75         4.93 o                         
  -4   2   3       1982.77       2035.86        42.63 o                         
  -3   2   3        346.00        311.25        10.67 o                         
  -2   2   3       1118.50       1036.65        15.63 o                         
  -1   2   3        994.22        891.96        12.26 o                         
   0   2   3        276.27        254.74         4.31 o                         
   1   2   3       2007.79       2085.58        29.52 o                         
   2   2   3       1186.68       1136.18        16.12 o                         
   3   2   3        644.92        628.57         8.32 o                         
   4   2   3        277.36        246.19         6.03 o                         
   5   2   3        333.29        326.24         5.86 o                         
   6   2   3         10.52         15.23         6.38 o                         
   7   2   3        329.75        299.58         5.64 o                         
   8   2   3        408.74        405.10         7.03 o                         
   9   2   3       1459.83       1494.22        18.56 o                         
  10   2   3        744.00        752.96        12.62 o                         
  11   2   3        257.10        264.26         7.11 o                         
  12   2   3        178.53        184.95         5.73 o                         
  13   2   3        469.30        502.66        13.35 o                         
  14   2   3       1129.62       1213.14        36.09 o                         
  15   2   3        140.34        157.66         9.29 o                         
  16   2   3         13.00         13.77         8.09 o                         
  17   2   3         24.89         43.67        11.31 o                         
  18   2   3         39.97         56.67        12.23 o                         
 -18   3   3          1.96         -0.36        12.57 o                         
 -17   3   3         59.01         50.69         9.81 o                         
 -16   3   3         33.59         54.00         8.06 o                         
 -15   3   3          0.11         -3.84         5.95 o                         
 -14   3   3         92.52        101.29         6.56 o                         
 -13   3   3         34.06         42.16         5.30 o                         
 -12   3   3        568.39        560.84        12.22 o                         
 -11   3   3        467.14        462.39         8.20 o                         
 -10   3   3         78.74         65.22         4.20 o                         
  -9   3   3         59.33         65.51         4.02 o                         
  -8   3   3        156.02        163.27         6.47 o                         
  -7   3   3         62.79         52.53         4.66 o                         
  -6   3   3         72.17         84.89         5.20 o                         
  -5   3   3       1712.82       1629.99        20.20 o                         
  -4   3   3       2073.53       2056.82        42.69 o                         
  -3   3   3        185.29        170.30         5.32 o                         
  -2   3   3       3075.27       3319.15        41.83 o                         
  -1   3   3        758.47        717.83        12.94 o                         
   0   3   3        939.71        984.76        18.18 o                         
   1   3   3        202.51        273.43         4.60 o                         
   2   3   3        419.72        422.48         6.41 o                         
   3   3   3        536.16        544.64         6.95 o                         
   4   3   3        313.91        257.09         4.74 o                         
   5   3   3         38.29         35.06         2.85 o                         
   6   3   3         38.21         38.27         2.90 o                         
   7   3   3        158.16        156.80         5.23 o                         
   8   3   3        353.15        367.20         6.78 o                         
   9   3   3        173.12        172.43         4.80 o                         
  10   3   3        332.82        343.80         7.79 o                         
  11   3   3       1310.31       1329.81        19.18 o                         
  12   3   3         88.43         87.79         8.02 o                         
  13   3   3        352.92        356.04         9.20 o                         
  14   3   3         27.87         37.29         6.33 o                         
  15   3   3          6.35         -3.78         8.23 o                         
  16   3   3          0.00          2.23         8.65 o                         
  17   3   3          2.41         -4.44        13.32 o                         
 -17   4   3         21.68         24.92        17.10 o                         
 -16   4   3          9.76          7.89        15.09 o                         
 -15   4   3          7.76         -0.57         9.28 o                         
 -14   4   3          6.16         -8.44         8.68 o                         
 -13   4   3          0.36          3.45         5.27 o                         
 -12   4   3         53.16         53.85         4.98 o                         
 -11   4   3         17.92         21.95         3.90 o                         
 -10   4   3        258.70        235.90         5.86 o                         
  -9   4   3          0.28         -0.11         4.43 o                         
  -8   4   3         13.75         12.07         3.27 o                         
  -7   4   3         43.81         42.56         3.59 o                         
  -6   4   3          0.10          4.31         2.77 o                         
  -5   4   3         18.44         16.40         2.44 o                         
  -4   4   3         15.51         16.05         2.58 o                         
  -3   4   3         26.91         29.81         4.10 o                         
  -2   4   3         37.15         33.19         4.54 o                         
  -1   4   3         50.09         57.92         3.96 o                         
   0   4   3        328.63        344.36         7.49 o                         
   1   4   3        281.78        296.43         6.49 o                         
   2   4   3         33.09         25.58         2.57 o                         
   3   4   3         11.99         11.71         2.53 o                         
   4   4   3         84.56         87.54         3.78 o                         
   5   4   3        140.72        139.24         4.01 o                         
   6   4   3          0.00         -3.01         3.01 o                         
   7   4   3        148.59        140.60         4.36 o                         
   8   4   3         57.36         60.99         5.17 o                         
   9   4   3          6.97         11.32         4.60 o                         
  10   4   3         13.10         12.30         5.23 o                         
  11   4   3         38.13         33.35         6.17 o                         
  12   4   3         81.84         87.74         6.82 o                         
  13   4   3          6.65         10.62         5.94 o                         
  14   4   3         29.01         44.61         7.08 o                         
  15   4   3          0.62         -1.60         9.13 o                         
  16   4   3          0.77         -0.62         9.17 o                         
  17   4   3          4.92          8.27        10.47 o                         
 -16   5   3          0.23         -3.92        12.28 o                         
 -15   5   3          0.46         -1.35        12.59 o                         
 -14   5   3         82.56         91.63         9.16 o                         
 -13   5   3        396.25        395.77        19.24 o                         
 -12   5   3        304.48        275.70        10.14 o                         
 -11   5   3        536.55        511.36        13.20 o                         
 -10   5   3        105.51        112.16         5.66 o                         
  -9   5   3        285.86        276.85         6.21 o                         
  -8   5   3        218.11        186.80         4.67 o                         
  -7   5   3        200.62        202.41         4.78 o                         
  -6   5   3        480.89        482.43        10.02 o                         
  -5   5   3        351.80        321.71         7.29 o                         
  -4   5   3        210.33        208.35         4.89 o                         
  -3   5   3        720.89        774.35        11.65 o                         
  -2   5   3        482.89        492.80         8.46 o                         
  -1   5   3        103.14        107.88         3.95 o                         
   0   5   3         43.35         40.48         3.49 o                         
   1   5   3        154.25        153.01         3.66 o                         
   2   5   3        404.27        379.94         6.27 o                         
   3   5   3          0.31         -2.92         3.23 o                         
   4   5   3        297.20        279.18         4.92 o                         
   5   5   3        722.26        702.52        10.24 o                         
   6   5   3        394.43        359.62         6.91 o                         
   7   5   3        101.35        118.52         4.69 o                         
   8   5   3         16.30         19.32         4.95 o                         
   9   5   3        159.45        157.62         6.04 o                         
  10   5   3        461.48        439.40        14.61 o                         
  11   5   3         91.95         87.60         7.99 o                         
  12   5   3         16.38         -1.01         6.59 o                         
  13   5   3          8.59          6.04         6.86 o                         
  14   5   3         27.22         22.65         8.20 o                         
  15   5   3         29.02         36.93        12.82 o                         
  16   5   3          3.83         13.98        10.12 o                         
 -15   6   3          3.33          9.29        12.56 o                         
 -14   6   3         20.07         22.34         9.83 o                         
 -13   6   3          0.56         -9.65         9.65 o                         
 -12   6   3         38.49         37.99         9.21 o                         
 -11   6   3         31.55         32.74         4.50 o                         
 -10   6   3         49.71         45.70         4.42 o                         
  -9   6   3          2.50         -0.73         3.76 o                         
  -8   6   3        738.62        735.73        11.22 o                         
  -7   6   3        423.76        398.46         9.40 o                         
  -6   6   3         16.16         19.41         3.95 o                         
  -5   6   3         42.85         45.28         3.19 o                         
  -4   6   3       1472.12       1515.27        27.51 o                         
  -3   6   3        670.70        675.95        13.38 o                         
  -2   6   3        116.34        114.24         7.42 o                         
  -1   6   3          2.90          9.66         2.87 o                         
   0   6   3        179.70        189.69         3.83 o                         
   1   6   3          3.41          5.63         2.92 o                         
   2   6   3         36.68         46.99         3.59 o                         
   3   6   3         94.36        124.47         5.40 o                         
   4   6   3        586.19        579.49         8.55 o                         
   5   6   3        878.20        890.95        11.84 o                         
   6   6   3         94.07         98.62         5.39 o                         
   7   6   3         50.85         51.80         4.84 o                         
   8   6   3        944.44        918.32        16.33 o                         
   9   6   3        718.36        694.29        24.83 o                         
  10   6   3        199.50        192.97         8.51 o                         
  11   6   3        151.18        156.93        11.13 o                         
  12   6   3        183.78        177.87        10.15 o                         
  13   6   3         34.08         32.64        10.58 o                         
  14   6   3        111.26        124.03        11.05 o                         
  15   6   3        141.59        116.92        13.31 o                         
 -14   7   3         97.38         88.50        12.02 o                         
 -13   7   3          0.02         -1.82        10.45 o                         
 -12   7   3          0.27          1.56         9.44 o                         
 -11   7   3        244.73        229.71        11.93 o                         
 -10   7   3         20.47         14.23         5.30 o                         
  -9   7   3         65.93         68.46         7.29 o                         
  -8   7   3        264.66        260.53         8.48 o                         
  -7   7   3        939.12        955.16        14.44 o                         
  -6   7   3        414.93        416.69         7.86 o                         
  -5   7   3          1.24          0.54         3.71 o                         
  -4   7   3        247.82        238.91         7.80 o                         
  -3   7   3         43.47         37.20         5.17 o                         
  -2   7   3        280.49        320.25         9.23 o                         
  -1   7   3        105.70        109.93         3.29 o                         
   0   7   3          0.71          2.29         3.04 o                         
   1   7   3        101.52        110.24         4.81 o                         
   2   7   3        266.38        277.81         6.76 o                         
   3   7   3          0.05          0.93         3.64 o                         
   4   7   3        114.80        112.74         4.63 o                         
   5   7   3        412.29        367.69        10.36 o                         
   6   7   3        176.56        140.54         7.44 o                         
   7   7   3         32.08         26.07         5.29 o                         
   8   7   3          8.30          8.86         5.94 o                         
   9   7   3         22.34         17.15         7.12 o                         
  10   7   3          4.35         -8.22         8.22 o                         
  11   7   3         12.95          6.44        12.06 o                         
  12   7   3          0.51         14.20         9.53 o                         
  13   7   3          0.79         -6.15        11.82 o                         
 -12   8   3          2.42         20.22         8.96 o                         
 -11   8   3         33.34         36.25         8.92 o                         
 -10   8   3          0.00         -6.75         9.69 o                         
  -9   8   3          8.72         10.11         9.27 o                         
  -8   8   3         29.72         37.52         6.01 o                         
  -7   8   3          1.39         -2.53         5.07 o                         
  -6   8   3          7.98          3.98         7.28 o                         
  -5   8   3        216.10        194.85         7.84 o                         
  -4   8   3         34.80         30.73         6.35 o                         
  -3   8   3          4.75          2.13         5.55 o                         
  -2   8   3          9.30         16.71         5.70 o                         
  -1   8   3        133.58        137.62         5.66 o                         
   0   8   3         61.78         65.68         3.59 o                         
   1   8   3          4.10          8.71         3.46 o                         
   2   8   3         12.82         11.94         4.78 o                         
   3   8   3         53.95         69.70         5.44 o                         
   4   8   3         10.88         10.64         4.83 o                         
   5   8   3         30.18         34.15         6.43 o                         
   6   8   3          5.84          1.58         6.97 o                         
   7   8   3         28.44         16.20         8.07 o                         
   8   8   3         24.56         10.61        11.45 o                         
   9   8   3          9.80         31.04        11.31 o                         
  10   8   3          3.01         -3.74        10.28 o                         
  11   8   3          0.36         18.35        12.79 o                         
  -9   9   3        113.71         80.17        15.86 o                         
  -8   9   3        410.65        392.65        26.12 o                         
  -7   9   3        323.56        296.85        17.54 o                         
  -6   9   3        233.22        214.19        12.65 o                         
  -5   9   3        177.20        177.04        10.06 o                         
  -4   9   3         48.44         52.55         7.89 o                         
  -3   9   3         58.12         48.46         8.02 o                         
  -2   9   3         71.58         75.21         8.10 o                         
  -1   9   3        202.82        202.66        12.03 o                         
   0   9   3        317.35        338.79        13.45 o                         
   1   9   3         61.44         59.26         8.91 o                         
   2   9   3         23.90         20.12         7.80 o                         
   3   9   3         18.73          5.84         9.34 o                         
   4   9   3         59.24         55.50         8.30 o                         
   5   9   3         71.10         57.11        10.86 o                         
   6   9   3        168.61        156.28        14.30 o                         
   7   9   3        335.68        369.47        26.65 o                         
   8   9   3         41.51         38.77        12.04 o                         
  -4  10   3         26.93         25.87        11.24 o                         
  -3  10   3        154.35        169.97        13.79 o                         
  -2  10   3        358.68        345.07        30.28 o                         
  -1  10   3        236.98        239.76        31.38 o                         
   0  10   3         42.14         50.49        32.80 o                         
   1  10   3         55.89         85.72        16.13 o                         
   2  10   3        262.04        252.31        32.12 o                         
   3  10   3        135.02        104.74        31.27 o                         
 -19   0   4         15.96         28.07        15.24 o                         
 -18   0   4         76.21         78.06        18.08 o                         
 -17   0   4        132.99        108.64        15.87 o                         
 -16   0   4         46.08         67.56        13.11 o                         
 -15   0   4          3.06         -4.68         8.22 o                         
 -14   0   4        193.67        198.20        10.34 o                         
 -13   0   4        128.56        122.75         7.47 o                         
 -12   0   4          8.17         -2.61         5.58 o                         
 -11   0   4         45.79         54.78         5.63 o                         
 -10   0   4        344.11        364.68        12.03 o                         
  -9   0   4         45.62         53.73         5.03 o                         
  -8   0   4       3408.89       3547.19        54.48 o                         
  -7   0   4       5810.36       5648.88        94.15 o                         
  -6   0   4        234.63        239.49         9.87 o                         
  -5   0   4         83.61        110.72         7.42 o                         
  -4   0   4        700.36        711.21        26.06 o                         
  -3   0   4          3.37         -3.27         4.29 o                         
  -2   0   4        289.34        265.81         6.72 o                         
  -1   0   4          0.26          0.65         4.26 o                         
   0   0   4         74.84         63.70         5.83 o                         
   1   0   4        510.22        505.70        10.33 o                         
   2   0   4        980.51       1026.75        20.89 o                         
   3   0   4         20.52         15.87         6.17 o                         
   4   0   4        441.83        439.43        13.25 o                         
   5   0   4       5535.87       5801.40       105.57 o                         
   6   0   4       2256.66       2308.14        45.35 o                         
   7   0   4        692.65        648.33        12.48 o                         
   8   0   4        887.42        837.32        18.47 o                         
   9   0   4          0.12          0.91         4.96 o                         
  10   0   4         12.52          8.83         5.61 o                         
  11   0   4        325.86        313.70         9.54 o                         
  12   0   4        224.75        204.69        12.01 o                         
  13   0   4        241.50        251.18        15.39 o                         
  14   0   4         10.65         21.14        12.62 o                         
  15   0   4        435.84        489.93        15.03 o                         
  16   0   4        241.56        289.25        23.93 o                         
  17   0   4         70.93         69.14        13.43 o                         
  18   0   4          0.51         29.18        16.96 o                         
 -19   1   4         11.92         46.91        26.50 o                         
 -18   1   4         52.57         31.41        11.47 o                         
 -17   1   4          0.05         13.17        10.47 o                         
 -16   1   4         19.12         12.77         7.71 o                         
 -15   1   4         12.79          9.32         7.11 o                         
 -14   1   4         54.69         59.19         6.88 o                         
 -13   1   4        344.33        320.02         7.80 o                         
 -12   1   4        434.70        454.70         8.47 o                         
 -11   1   4        549.44        543.03         9.01 o                         
 -10   1   4       1321.69       1367.14        18.74 o                         
  -9   1   4         75.12         60.69         6.49 o                         
  -8   1   4         62.93         67.24         3.77 o                         
  -7   1   4         67.44         63.85         3.78 o                         
  -6   1   4       3617.73       3717.37        53.72 o                         
  -5   1   4         14.03         21.75         4.41 o                         
  -4   1   4        141.98        157.98         4.63 o                         
  -3   1   4         16.86         22.70         3.08 o                         
  -2   1   4        389.84        321.18         5.38 o                         
  -1   1   4        155.85        146.47         5.26 o                         
   0   1   4       4919.47       4389.92        56.48 o                         
   1   1   4        482.07        475.15        11.60 o                         
   2   1   4       3026.33       3029.39        50.83 o                         
   3   1   4       1551.51       1519.84        25.72 o                         
   4   1   4         12.15          5.34         3.20 o                         
   5   1   4        203.11        215.59         4.94 o                         
   6   1   4       1507.23       1546.00        18.10 o                         
   7   1   4        483.58        480.50         7.76 o                         
   8   1   4         28.87         20.11         4.00 o                         
   9   1   4          2.16          1.21         3.88 o                         
  10   1   4        122.88        124.23         5.87 o                         
  11   1   4         93.45         99.11         5.00 o                         
  12   1   4        395.06        389.97        10.71 o                         
  13   1   4         94.99         84.18         7.48 o                         
  14   1   4          0.01          4.09         4.78 o                         
  15   1   4          4.04          8.17         6.20 o                         
  16   1   4         25.82         29.20         7.10 o                         
  17   1   4          5.43         21.21        13.20 o                         
  18   1   4          2.52         16.78        13.30 o                         
 -18   2   4         16.11         20.86        10.05 o                         
 -17   2   4         29.55         37.61        10.43 o                         
 -16   2   4        109.44        119.09         8.60 o                         
 -15   2   4         27.46         11.01         7.32 o                         
 -14   2   4          0.35          1.80         4.84 o                         
 -13   2   4         39.31         41.17         4.59 o                         
 -12   2   4          3.32          7.81         4.65 o                         
 -11   2   4        182.70        178.36         5.21 o                         
 -10   2   4        190.65        170.66         5.28 o                         
  -9   2   4         52.84         53.35         3.97 o                         
  -8   2   4         76.80         70.91         4.03 o                         
  -7   2   4         24.22         18.33         3.24 o                         
  -6   2   4         53.31         40.33         4.14 o                         
  -5   2   4        103.82        103.59         3.77 o                         
  -4   2   4         25.47         27.75         2.93 o                         
  -3   2   4         51.70         64.19         4.08 o                         
  -2   2   4         26.69         31.06         2.62 o                         
  -1   2   4         91.19        104.12         3.08 o                         
   0   2   4         67.25         69.24         3.07 o                         
   1   2   4         87.43        110.33         4.22 o                         
   2   2   4         51.59         59.10         3.13 o                         
   3   2   4         12.08          9.17         3.84 o                         
   4   2   4          1.50         -3.97         3.98 o                         
   5   2   4        458.02        485.12         9.51 o                         
   6   2   4         50.32         56.70         3.51 o                         
   7   2   4        282.48        287.43         6.18 o                         
   8   2   4          0.05          2.21         3.97 o                         
   9   2   4         49.21         48.51         4.24 o                         
  10   2   4         30.82         58.07         5.16 o                         
  11   2   4         58.76         75.67         5.77 o                         
  12   2   4         26.52         35.17         5.23 o                         
  13   2   4         17.72         12.12         5.16 o                         
  14   2   4        146.91        150.26         7.34 o                         
  15   2   4         28.96         28.26         9.78 o                         
  16   2   4         18.07         24.51         8.54 o                         
  17   2   4         10.74         16.16        11.18 o                         
 -18   3   4          5.97          8.61        17.29 o                         
 -17   3   4         18.00         36.08        12.07 o                         
 -16   3   4         47.42         42.44         9.38 o                         
 -15   3   4        189.96        196.39        10.18 o                         
 -14   3   4         13.63         10.72         4.86 o                         
 -13   3   4        144.17        141.79         8.60 o                         
 -12   3   4        100.67         90.36         5.19 o                         
 -11   3   4        130.95        128.88         6.02 o                         
 -10   3   4        190.93        177.27         5.52 o                         
  -9   3   4        292.63        260.63         7.60 o                         
  -8   3   4        201.88        196.81         5.28 o                         
  -7   3   4        634.64        648.63        13.16 o                         
  -6   3   4       1318.92       1251.10        19.31 o                         
  -5   3   4       1984.55       1908.34        36.83 o                         
  -4   3   4        467.63        405.96         6.60 o                         
  -3   3   4        280.21        243.35        11.33 o                         
  -2   3   4        156.66        146.02         6.39 o                         
  -1   3   4       1439.13       1427.00        25.14 o                         
   0   3   4        233.39        208.88         5.10 o                         
   1   3   4         66.98        101.51         3.05 o                         
   2   3   4        232.34        315.69         9.64 o                         
   3   3   4       2093.86       2166.34        25.18 o                         
   4   3   4        571.00        561.25         7.85 o                         
   5   3   4        111.60         91.82         3.81 o                         
   6   3   4        656.92        691.55        11.33 o                         
   7   3   4       2021.56       1993.75        22.73 o                         
   8   3   4        584.29        588.05        12.00 o                         
   9   3   4        234.37        240.38         5.43 o                         
  10   3   4         87.29        112.17         4.26 o                         
  11   3   4        287.24        277.92         5.94 o                         
  12   3   4         85.89         93.21         7.68 o                         
  13   3   4         22.61         28.38         7.63 o                         
  14   3   4         58.64         58.30         8.29 o                         
  15   3   4          0.03         -8.43         8.43 o                         
  16   3   4         27.00         37.08        10.07 o                         
  17   3   4          0.36         10.63        10.11 o                         
 -17   4   4          4.35         10.38        13.59 o                         
 -16   4   4         82.78         68.32        13.50 o                         
 -15   4   4         64.30         53.04         8.96 o                         
 -14   4   4         13.23          5.93         9.67 o                         
 -13   4   4          0.16          0.64         6.42 o                         
 -12   4   4        104.93        103.84         8.09 o                         
 -11   4   4          1.99          2.02         3.96 o                         
 -10   4   4          5.88          4.97         5.37 o                         
  -9   4   4        118.68        103.81         4.71 o                         
  -8   4   4         35.38         31.39         3.58 o                         
  -7   4   4         18.74         12.61         3.30 o                         
  -6   4   4         35.55         45.76         4.11 o                         
  -5   4   4         62.39         57.33         2.89 o                         
  -4   4   4         29.50         20.64         5.85 o                         
  -3   4   4       1157.60       1243.41        16.98 o                         
  -2   4   4       1908.88       2095.13        27.79 o                         
  -1   4   4        286.46        303.54         7.02 o                         
   0   4   4         36.38         51.49         4.63 o                         
   1   4   4         20.12         12.78         3.29 o                         
   2   4   4        132.75        132.84         3.97 o                         
   3   4   4          0.09         -3.03         3.03 o                         
   4   4   4         17.70         20.10         2.99 o                         
   5   4   4          0.14         -2.85         2.85 o                         
   6   4   4        190.87        183.74         4.60 o                         
   7   4   4         11.79          9.40         3.65 o                         
   8   4   4         62.66         72.02         3.81 o                         
   9   4   4        521.42        543.44        10.21 o                         
  10   4   4       2736.59       2793.65        35.99 o                         
  11   4   4       1058.07       1109.60        21.87 o                         
  12   4   4        176.46        163.52        10.54 o                         
  13   4   4         23.17         34.99         7.54 o                         
  14   4   4        105.89        110.89        11.45 o                         
  15   4   4         75.03         93.13        11.18 o                         
  16   4   4          0.66          2.70        10.05 o                         
 -16   5   4         33.73         26.68        20.79 o                         
 -15   5   4         32.21         37.74        11.79 o                         
 -14   5   4         86.42         81.98         9.49 o                         
 -13   5   4         47.41         57.09         8.50 o                         
 -12   5   4        160.34        137.53         6.31 o                         
 -11   5   4        252.79        230.29         9.03 o                         
 -10   5   4        168.70        173.02         6.03 o                         
  -9   5   4         21.63         26.10         4.69 o                         
  -8   5   4         83.20         82.64         5.16 o                         
  -7   5   4        575.29        548.54        11.27 o                         
  -6   5   4        943.52        937.02        18.15 o                         
  -5   5   4         31.61         42.09         4.80 o                         
  -4   5   4         11.90         10.77         4.35 o                         
  -3   5   4        461.73        447.39         8.50 o                         
  -2   5   4          1.29         -1.87         4.19 o                         
  -1   5   4          3.60          7.39         4.14 o                         
   0   5   4        428.18        405.87        11.00 o                         
   1   5   4        288.82        258.20         6.13 o                         
   2   5   4         56.63         40.76         3.41 o                         
   3   5   4        217.88        212.78         7.34 o                         
   4   5   4          1.10          3.78         3.37 o                         
   5   5   4        165.16        164.36         4.27 o                         
   6   5   4        770.58        761.01        11.07 o                         
   7   5   4        490.41        492.92         8.05 o                         
   8   5   4          0.49          5.25         4.17 o                         
   9   5   4         74.71         82.18         6.23 o                         
  10   5   4        120.18        139.60         7.47 o                         
  11   5   4         24.34         22.82         9.13 o                         
  12   5   4        159.05        133.59         7.59 o                         
  13   5   4          4.76          1.44         8.03 o                         
  14   5   4         13.49          9.94         9.57 o                         
  15   5   4          2.00          8.53         9.77 o                         
 -15   6   4          2.02         15.33        18.33 o                         
 -14   6   4         20.92          8.91         9.53 o                         
 -13   6   4         65.48         50.82         8.96 o                         
 -12   6   4          0.46          1.13         7.03 o                         
 -11   6   4        277.95        256.71        11.64 o                         
 -10   6   4         89.54         80.40         7.69 o                         
  -9   6   4         15.56         18.60         7.01 o                         
  -8   6   4         99.93         92.47         4.62 o                         
  -7   6   4        103.17         96.18         3.11 o                         
  -6   6   4         32.47         29.06         5.56 o                         
  -5   6   4          6.93          9.99         5.57 o                         
  -4   6   4         10.99          9.94         6.34 o                         
  -3   6   4         56.71         61.13         6.10 o                         
  -2   6   4          9.51         21.88         4.80 o                         
  -1   6   4        133.59        125.58         5.78 o                         
   0   6   4        249.41        238.69         6.92 o                         
   1   6   4         18.20         19.68         4.08 o                         
   2   6   4        186.90        180.14         6.48 o                         
   3   6   4        179.00        165.04         6.79 o                         
   4   6   4         54.90         63.12         3.71 o                         
   5   6   4        105.88         93.59         3.99 o                         
   6   6   4          7.17          3.59         4.15 o                         
   7   6   4         78.47         72.66         5.25 o                         
   8   6   4          7.79         12.87         4.97 o                         
   9   6   4         49.20         51.75         7.15 o                         
  10   6   4         33.49         41.10         8.01 o                         
  11   6   4         26.92         24.37         8.46 o                         
  12   6   4          3.79          4.56         9.63 o                         
  13   6   4         12.66         20.22         9.94 o                         
  14   6   4         10.22         18.04        11.34 o                         
 -13   7   4         24.29         23.45        11.49 o                         
 -12   7   4        125.47        141.43        10.55 o                         
 -11   7   4        343.59        331.84        14.10 o                         
 -10   7   4        470.12        445.94        22.86 o                         
  -9   7   4        392.27        380.05        11.87 o                         
  -8   7   4        248.96        230.13        11.55 o                         
  -7   7   4        294.82        272.13        10.70 o                         
  -6   7   4         83.78         76.11         7.17 o                         
  -5   7   4          0.89          4.14         7.02 o                         
  -4   7   4         12.44         17.90         6.80 o                         
  -3   7   4         89.61        102.60        11.90 o                         
  -2   7   4        539.67        540.55        11.87 o                         
  -1   7   4        309.17        354.21        13.94 o                         
   0   7   4        257.98        276.07        14.72 o                         
   1   7   4        556.13        565.51        14.96 o                         
   2   7   4        377.41        318.39         8.68 o                         
   3   7   4        733.70        687.89        11.64 o                         
   4   7   4        657.66        584.88        13.63 o                         
   5   7   4        408.21        381.49         8.99 o                         
   6   7   4        122.87        110.80         6.11 o                         
   7   7   4          2.17         -2.42         5.83 o                         
   8   7   4         30.85         11.39         6.67 o                         
   9   7   4         32.37         12.84         8.54 o                         
  10   7   4         71.73         87.53        10.90 o                         
  11   7   4        106.53        118.00        11.68 o                         
  12   7   4         74.30         71.61        19.09 o                         
  13   7   4         50.85         18.43        27.44 o                         
 -11   8   4         27.02         11.61        13.38 o                         
 -10   8   4         28.61          9.20        11.66 o                         
  -9   8   4         92.69         89.07        13.04 o                         
  -8   8   4        274.76        261.31        19.41 o                         
  -7   8   4         60.00         49.53         8.42 o                         
  -6   8   4         74.19         71.79         9.57 o                         
  -5   8   4          8.23         -7.89         7.89 o                         
  -4   8   4          0.04         12.84         7.09 o                         
  -3   8   4         24.27         27.96        10.14 o                         
  -2   8   4          0.19          5.88         6.94 o                         
  -1   8   4         13.22         19.49         7.77 o                         
   0   8   4          8.12          6.25         5.55 o                         
   1   8   4         86.18         99.75         6.71 o                         
   2   8   4          5.23         10.69         6.49 o                         
   3   8   4         16.51         21.23         5.19 o                         
   4   8   4        308.11        274.90        15.46 o                         
   5   8   4        119.19         86.86        10.68 o                         
   6   8   4        277.35        262.17        12.19 o                         
   7   8   4        223.86        204.08        12.06 o                         
   8   8   4         98.82         67.92        10.46 o                         
   9   8   4        131.03        130.64        20.72 o                         
  10   8   4        213.74        205.87        19.46 o                         
  -8   9   4          8.93          5.13        13.27 o                         
  -7   9   4         60.65         74.16        10.58 o                         
  -6   9   4         58.63         60.13        12.18 o                         
  -5   9   4          3.48          6.05         8.70 o                         
  -4   9   4         23.53         19.56        13.47 o                         
  -3   9   4         35.34         30.06        10.93 o                         
  -2   9   4         42.15         34.44         8.05 o                         
  -1   9   4         54.81         52.17         9.90 o                         
   0   9   4         51.56         41.69        10.91 o                         
   1   9   4         30.76         15.01        11.06 o                         
   2   9   4          3.18         -4.24        10.64 o                         
   3   9   4        158.11        142.18        13.56 o                         
   4   9   4         18.80         12.81        10.30 o                         
   5   9   4         28.43         34.89        10.18 o                         
   6   9   4        204.88        215.05        22.84 o                         
   7   9   4        117.52        122.96        19.87 o                         
  -2  10   4         18.09         15.05        21.63 o                         
  -1  10   4         13.18         -4.07        11.80 o                         
   0  10   4         25.88         22.05        13.83 o                         
   1  10   4         14.83         26.37        18.80 o                         
 -18   1   5          0.02         -8.86        11.48 o                         
 -17   1   5          0.28         -6.94        13.06 o                         
 -16   1   5          8.94         -3.99         9.26 o                         
 -15   1   5         50.43         43.12         6.13 o                         
 -14   1   5         50.05         54.23         7.57 o                         
 -13   1   5          1.61          0.72         5.15 o                         
 -12   1   5        607.32        614.67        10.94 o                         
 -11   1   5       1675.85       1710.37        23.10 o                         
 -10   1   5        544.87        501.65        12.01 o                         
  -9   1   5          2.99          0.90         3.71 o                         
  -8   1   5         28.74         22.54         3.75 o                         
  -7   1   5        303.17        289.36         6.59 o                         
  -6   1   5          5.24          2.40         3.41 o                         
  -5   1   5        110.30        101.70         4.05 o                         
  -4   1   5        378.34        308.44         5.55 o                         
  -3   1   5        635.04        543.90         7.84 o                         
  -2   1   5       1022.66        939.66        12.05 o                         
  -1   1   5        254.59        246.77         8.88 o                         
   0   1   5         43.50         36.41         2.95 o                         
   1   1   5       3553.52       3422.78        58.33 o                         
   2   1   5       3879.97       3851.44        70.31 o                         
   3   1   5        376.03        344.51         6.95 o                         
   4   1   5        365.31        331.96         7.03 o                         
   5   1   5        186.33        149.36         5.05 o                         
   6   1   5        464.52        431.52         7.62 o                         
   7   1   5        102.77         91.92         4.63 o                         
   8   1   5        292.79        271.46         5.57 o                         
   9   1   5         70.66         77.34         5.54 o                         
  10   1   5        320.79        318.61         7.78 o                         
  11   1   5        810.61        833.47        14.22 o                         
  12   1   5        139.66        131.00         6.77 o                         
  13   1   5         16.48         17.51         7.71 o                         
  14   1   5          0.10         -2.18         9.07 o                         
  15   1   5          3.51         -2.22         6.63 o                         
  16   1   5          4.41         17.03         8.50 o                         
  17   1   5         40.57         54.58        17.21 o                         
 -18   2   5         35.99         39.48        14.83 o                         
 -17   2   5         44.71         38.56        13.48 o                         
 -16   2   5          1.96         -1.27        10.22 o                         
 -15   2   5        206.05        202.14         9.67 o                         
 -14   2   5        135.07        126.71         6.52 o                         
 -13   2   5          2.04          1.28         7.59 o                         
 -12   2   5          4.70          3.87         3.85 o                         
 -11   2   5         91.51         79.03         4.63 o                         
 -10   2   5        253.64        235.08         6.28 o                         
  -9   2   5          5.45          3.50         4.45 o                         
  -8   2   5          2.70          3.27         3.59 o                         
  -7   2   5         83.64         90.17         4.01 o                         
  -6   2   5         48.66         36.21         4.84 o                         
  -5   2   5        268.59        268.79         6.33 o                         
  -4   2   5          2.07          4.33         3.10 o                         
  -3   2   5        219.97        197.07         4.69 o                         
  -2   2   5          0.52         -2.99         2.99 o                         
  -1   2   5         54.24         59.71         3.04 o                         
   0   2   5          0.49         17.31         3.74 o                         
   1   2   5        114.46        121.53         4.01 o                         
   2   2   5         12.52          6.43         4.20 o                         
   3   2   5        206.00        217.06         6.40 o                         
   4   2   5          5.70          4.19         3.51 o                         
   5   2   5        185.32        185.55         4.93 o                         
   6   2   5       1264.84       1223.26        16.45 o                         
   7   2   5        229.10        222.77         6.75 o                         
   8   2   5        193.88        185.78         5.43 o                         
   9   2   5        735.09        744.95        11.88 o                         
  10   2   5        794.57        773.10        12.80 o                         
  11   2   5        450.92        414.65        12.20 o                         
  12   2   5         13.37          4.50         6.29 o                         
  13   2   5          2.79          8.39         6.01 o                         
  14   2   5         45.01         34.15         6.82 o                         
  15   2   5         43.98         58.23        12.73 o                         
  16   2   5         21.87         34.84         8.62 o                         
  17   2   5          7.14         21.42        11.07 o                         
 -17   3   5         36.54         51.33        17.89 o                         
 -16   3   5         42.35         55.64        13.68 o                         
 -15   3   5        108.83        111.53         9.59 o                         
 -14   3   5        178.67        186.24         7.55 o                         
 -13   3   5          0.01          8.30         5.12 o                         
 -12   3   5         47.15         37.36         5.43 o                         
 -11   3   5         64.84         53.27         4.84 o                         
 -10   3   5         11.78          8.88         4.21 o                         
  -9   3   5        104.05        100.87         6.02 o                         
  -8   3   5        535.12        523.94        10.90 o                         
  -7   3   5        772.98        787.71        13.83 o                         
  -6   3   5        369.97        324.22         6.72 o                         
  -5   3   5        904.47        917.63        15.45 o                         
  -4   3   5         49.99         41.81         3.26 o                         
  -3   3   5        364.59        389.75         9.01 o                         
  -2   3   5        358.30        315.36         6.56 o                         
  -1   3   5       1197.88       1128.04        16.25 o                         
   0   3   5         86.19        109.58         3.51 o                         
   1   3   5        336.12        290.94         5.68 o                         
   2   3   5         89.85         91.73         3.75 o                         
   3   3   5         32.09         25.54         3.36 o                         
   4   3   5        900.90        895.54        13.33 o                         
   5   3   5        385.50        368.82         7.21 o                         
   6   3   5       1781.98       1802.60        21.15 o                         
   7   3   5       1576.00       1539.76        19.33 o                         
   8   3   5        842.53        826.74        11.85 o                         
   9   3   5        324.52        296.90         7.47 o                         
  10   3   5        165.35        148.29         6.00 o                         
  11   3   5        262.72        232.90         6.75 o                         
  12   3   5         21.02         25.26         4.48 o                         
  13   3   5          4.00         12.45         6.02 o                         
  14   3   5         40.18         43.10         8.89 o                         
  15   3   5         23.72         41.74         9.92 o                         
  16   3   5         17.80         25.14         9.23 o                         
 -17   4   5          1.12        -14.67        14.67 o                         
 -16   4   5         33.28         31.82        12.85 o                         
 -15   4   5          1.49         -6.52        12.01 o                         
 -14   4   5          0.89         -6.92         9.71 o                         
 -13   4   5         22.42         14.51         6.08 o                         
 -12   4   5          2.57          4.14         5.34 o                         
 -11   4   5         13.57         15.56         4.69 o                         
 -10   4   5         10.06         16.20         5.14 o                         
  -9   4   5         82.70         79.30         5.48 o                         
  -8   4   5         29.74         27.29         3.81 o                         
  -7   4   5         28.29         26.83         3.52 o                         
  -6   4   5         37.21         34.79         2.62 o                         
  -5   4   5          5.55          5.98         5.78 o                         
  -4   4   5         21.79         25.07         5.09 o                         
  -3   4   5          0.05         -2.75         4.65 o                         
  -2   4   5         12.45         19.49         4.46 o                         
  -1   4   5        103.19        110.81         5.57 o                         
   0   4   5         13.15         25.52         4.56 o                         
   1   4   5        177.83        167.22         5.18 o                         
   2   4   5         40.46         43.83         3.22 o                         
   3   4   5         62.56         61.78         4.12 o                         
   4   4   5        283.67        283.00         6.48 o                         
   5   4   5         92.57         85.33         4.13 o                         
   6   4   5         13.76          6.64         3.14 o                         
   7   4   5         13.63          6.60         3.41 o                         
   8   4   5        204.03        194.04         5.31 o                         
   9   4   5          2.60          1.36         6.14 o                         
  10   4   5          0.02         12.77         7.74 o                         
  11   4   5         30.18         45.75         6.95 o                         
  12   4   5          7.66          0.16         7.37 o                         
  13   4   5         11.14         17.71         8.21 o                         
  14   4   5         23.53         33.75        10.30 o                         
  15   4   5          1.39         -9.99         9.99 o                         
  16   4   5         15.97         23.66        10.67 o                         
 -16   5   5        153.25        164.05        18.13 o                         
 -15   5   5         92.51         94.62        18.08 o                         
 -14   5   5        119.15        116.67        13.42 o                         
 -13   5   5         57.92         71.72         8.88 o                         
 -12   5   5         14.99         28.14         6.33 o                         
 -11   5   5        137.03        119.54         6.42 o                         
 -10   5   5        325.71        323.77        12.70 o                         
  -9   5   5        130.10        135.02         8.25 o                         
  -8   5   5        104.00         89.80         5.52 o                         
  -7   5   5        383.71        369.44         5.97 o                         
  -6   5   5        476.95        458.15        10.45 o                         
  -5   5   5        286.07        262.18         8.33 o                         
  -4   5   5         23.06         13.43         5.18 o                         
  -3   5   5        416.53        397.37         9.97 o                         
  -2   5   5        413.59        418.45        13.57 o                         
  -1   5   5        485.25        454.30        13.30 o                         
   0   5   5         87.73         77.68         5.53 o                         
   1   5   5        389.73        349.57         6.07 o                         
   2   5   5       1638.83       1646.98        19.90 o                         
   3   5   5        492.47        445.89         8.23 o                         
   4   5   5         34.72         41.83         4.97 o                         
   5   5   5        640.20        612.76         9.13 o                         
   6   5   5        877.53        794.58        11.73 o                         
   7   5   5       1024.51        974.37        13.71 o                         
   8   5   5        215.13        202.77         7.65 o                         
   9   5   5         49.81         54.19         8.70 o                         
  10   5   5         10.37         12.56         7.49 o                         
  11   5   5         17.41         27.54         7.68 o                         
  12   5   5         13.18          4.79         9.15 o                         
  13   5   5         29.12         24.41         9.92 o                         
  14   5   5         77.42         82.05        11.30 o                         
  15   5   5        233.64        265.16        19.46 o                         
 -14   6   5        256.32        263.10        16.28 o                         
 -13   6   5         27.42         17.41         9.03 o                         
 -12   6   5          0.63          5.59         8.30 o                         
 -11   6   5         41.67         28.17         7.45 o                         
 -10   6   5         20.44         23.65         7.32 o                         
  -9   6   5         47.94         32.62         3.87 o                         
  -8   6   5          0.76          6.02         6.72 o                         
  -7   6   5        380.70        342.97        11.15 o                         
  -6   6   5         17.27         16.56         5.45 o                         
  -5   6   5        134.43        136.06         6.00 o                         
  -4   6   5         18.79         13.46         5.46 o                         
  -3   6   5         13.46         12.48         5.18 o                         
  -2   6   5        287.92        265.10        10.54 o                         
  -1   6   5        139.07        139.85         6.67 o                         
   0   6   5        149.59        155.70         7.05 o                         
   1   6   5         56.84         58.61         9.63 o                         
   2   6   5          0.11         -1.70         2.71 o                         
   3   6   5          1.53          5.30         4.52 o                         
   4   6   5         38.20         39.92         7.60 o                         
   5   6   5        448.43        369.57         7.01 o                         
   6   6   5        192.01        149.11         5.69 o                         
   7   6   5          3.06          2.92         4.69 o                         
   8   6   5         36.59         37.75         7.28 o                         
   9   6   5         52.05         52.30         6.27 o                         
  10   6   5          7.40          8.78         8.84 o                         
  11   6   5        114.15        112.56        17.19 o                         
  12   6   5        205.32        226.14        14.56 o                         
  13   6   5        127.26        135.07        14.53 o                         
 -13   7   5          3.37         11.00         8.69 o                         
 -12   7   5         43.93         35.96        15.20 o                         
 -11   7   5        358.79        361.30        13.65 o                         
 -10   7   5        315.55        251.96        14.37 o                         
  -9   7   5         16.06          0.50         9.24 o                         
  -8   7   5         54.26         42.30         8.05 o                         
  -7   7   5         19.71         20.73         8.41 o                         
  -6   7   5         12.46          4.12         7.89 o                         
  -5   7   5        307.52        294.56        10.75 o                         
  -4   7   5         30.30         47.16         7.20 o                         
  -3   7   5         50.68         51.72         6.59 o                         
  -2   7   5        119.16        136.03        11.59 o                         
  -1   7   5        188.36        223.43        16.69 o                         
   0   7   5         23.93         31.70         7.69 o                         
   1   7   5        433.77        376.21        14.66 o                         
   2   7   5        680.35        588.86        13.95 o                         
   3   7   5        106.84         95.45         4.13 o                         
   4   7   5         16.10         18.35         6.58 o                         
   5   7   5         75.54         79.48         5.70 o                         
   6   7   5          0.07          8.66         5.47 o                         
   7   7   5         14.24         11.63         7.21 o                         
   8   7   5         96.13         79.92        12.16 o                         
   9   7   5         63.19         61.55        12.75 o                         
  10   7   5         35.31         40.69        11.10 o                         
  11   7   5         89.08         91.93        11.35 o                         
  12   7   5         30.71         20.64        11.61 o                         
 -11   8   5         42.15         40.04        20.18 o                         
 -10   8   5          0.28         -3.91        11.57 o                         
  -9   8   5         21.66          8.28         9.92 o                         
  -8   8   5         79.48         71.12         9.83 o                         
  -7   8   5         10.82          5.09        10.64 o                         
  -6   8   5         48.07         41.87         8.15 o                         
  -5   8   5          8.40         30.91         8.57 o                         
  -4   8   5         79.91         79.06         8.11 o                         
  -3   8   5         13.29         22.47         7.62 o                         
  -2   8   5         45.58         47.13         7.91 o                         
  -1   8   5          2.33         -2.35         7.33 o                         
   0   8   5          0.30         -1.03         7.43 o                         
   1   8   5          1.73          3.24         7.90 o                         
   2   8   5          4.35          4.25        10.21 o                         
   3   8   5          3.52          6.33         4.84 o                         
   4   8   5          7.88         -3.33         6.51 o                         
   5   8   5          2.97          0.63         6.83 o                         
   6   8   5          6.86          5.58        12.61 o                         
   7   8   5          0.34         -8.30         9.90 o                         
   8   8   5         12.96          3.42        11.07 o                         
   9   8   5          3.78         -0.51        12.87 o                         
  -7   9   5         59.71         60.59        14.23 o                         
  -6   9   5         51.70         63.53        15.05 o                         
  -5   9   5        117.41        130.52        13.46 o                         
  -4   9   5        289.17        236.69        16.50 o                         
  -3   9   5        159.74        137.96        14.10 o                         
  -2   9   5         33.45         62.39        11.81 o                         
  -1   9   5         75.73         72.16        12.19 o                         
   0   9   5        121.26         93.30        14.50 o                         
   1   9   5         97.36         77.36        26.33 o                         
   2   9   5        485.08        470.02        28.48 o                         
   3   9   5        493.67        502.00        42.59 o                         
   4   9   5        381.69        408.21        65.19 o                         
   5   9   5        108.52        103.67        13.13 o                         
   6   9   5        132.02        112.12        12.07 o                         
 -18   0   6         49.80         78.83        16.31 o                         
 -17   0   6         40.96         48.35        14.15 o                         
 -16   0   6        140.02        157.46        15.95 o                         
 -15   0   6         97.24         94.83        10.16 o                         
 -14   0   6        197.08        164.23        10.76 o                         
 -13   0   6        377.69        426.71        13.99 o                         
 -12   0   6         28.76         25.97         5.59 o                         
 -11   0   6        619.66        595.94        14.73 o                         
 -10   0   6        208.63        196.97         8.82 o                         
  -9   0   6        738.61        779.81        33.07 o                         
  -8   0   6        236.98        220.80         8.53 o                         
  -7   0   6        601.69        602.91        23.57 o                         
  -6   0   6        732.81        662.85        15.84 o                         
  -5   0   6        172.63        167.14         6.78 o                         
  -4   0   6         59.71         54.96         7.20 o                         
  -3   0   6       1570.43       1418.54        24.21 o                         
  -2   0   6        155.41        177.95         6.59 o                         
  -1   0   6       2198.89       2152.45        34.81 o                         
   0   0   6          5.74         83.85         5.53 o                         
   1   0   6       1046.42       1175.39        20.93 o                         
   2   0   6        740.15        824.25        16.14 o                         
   3   0   6         75.57         76.21         6.49 o                         
   4   0   6         36.80         33.20         5.33 o                         
   5   0   6         25.39         39.31         6.10 o                         
   6   0   6        851.96        867.50        20.86 o                         
   7   0   6        321.80        341.77         9.43 o                         
   8   0   6        807.39        741.90        15.84 o                         
   9   0   6        102.13        105.96         6.23 o                         
  10   0   6         62.67         44.40         7.45 o                         
  11   0   6         92.16         74.14        11.47 o                         
  12   0   6        346.58        312.61        16.74 o                         
  13   0   6         50.40         41.41        10.16 o                         
  14   0   6          9.55        -10.09        10.68 o                         
  15   0   6          0.13        -10.11        10.82 o                         
  16   0   6         35.75         46.81        13.74 o                         
 -18   1   6          5.88         27.21        13.69 o                         
 -17   1   6         14.96          9.79        10.73 o                         
 -16   1   6         89.75         57.21        11.71 o                         
 -15   1   6        136.11        134.54         7.98 o                         
 -14   1   6        120.73        114.60         7.51 o                         
 -13   1   6        135.06        125.85         6.65 o                         
 -12   1   6         55.87         49.30         5.02 o                         
 -11   1   6          1.77          9.63         4.42 o                         
 -10   1   6        383.79        409.95         9.01 o                         
  -9   1   6        291.23        324.26         6.94 o                         
  -8   1   6          6.36          8.48         3.88 o                         
  -7   1   6         17.56         24.85         4.45 o                         
  -6   1   6        240.63        248.61         6.08 o                         
  -5   1   6        411.30        324.53        10.16 o                         
  -4   1   6        247.22        229.40         4.91 o                         
  -3   1   6       1615.32       1475.96        17.30 o                         
  -2   1   6       1213.33       1193.11        18.98 o                         
  -1   1   6        380.23        404.04         8.38 o                         
   0   1   6        703.10        693.59         9.76 o                         
   1   1   6         13.00         29.63         3.50 o                         
   2   1   6       1808.01       1874.61        24.29 o                         
   3   1   6        958.50        937.26        13.53 o                         
   4   1   6        150.38        120.97         4.92 o                         
   5   1   6        276.71        240.64         5.74 o                         
   6   1   6         77.38         80.43         4.39 o                         
   7   1   6        353.91        324.97         6.83 o                         
   8   1   6         84.06         82.88         4.42 o                         
   9   1   6        549.22        497.32        11.09 o                         
  10   1   6        428.65        451.26         9.81 o                         
  11   1   6          2.48         12.31         6.15 o                         
  12   1   6        190.48        201.14        10.29 o                         
  13   1   6         67.35         83.92         8.00 o                         
  14   1   6         57.02         85.14        12.65 o                         
  15   1   6         32.17         50.11         8.46 o                         
  16   1   6         30.73         12.76        10.83 o                         
 -17   2   6          4.32         -0.67        12.30 o                         
 -16   2   6         10.82         19.24        10.40 o                         
 -15   2   6         57.07         47.52        12.89 o                         
 -14   2   6         94.66         83.93         6.09 o                         
 -13   2   6          7.58         12.32         5.44 o                         
 -12   2   6         17.58          8.84         5.00 o                         
 -11   2   6          0.11          4.67         4.12 o                         
 -10   2   6         26.10         17.04         5.61 o                         
  -9   2   6        182.81        182.11         5.78 o                         
  -8   2   6         11.06          5.40         3.89 o                         
  -7   2   6         18.66         13.59         4.76 o                         
  -6   2   6          1.11         -0.26         3.08 o                         
  -5   2   6         70.53         70.74         3.45 o                         
  -4   2   6          0.06         -0.65         4.33 o                         
  -3   2   6          0.03          7.66         3.21 o                         
  -2   2   6        619.43        582.01         8.89 o                         
  -1   2   6        128.17        135.11         6.48 o                         
   0   2   6         58.84         59.94         3.17 o                         
   1   2   6         86.15         97.26         4.55 o                         
   2   2   6         82.63         70.03         4.05 o                         
   3   2   6        267.86        263.28         6.17 o                         
   4   2   6        267.36        261.49         5.82 o                         
   5   2   6         65.41         57.91         4.10 o                         
   6   2   6        269.62        289.23         7.30 o                         
   7   2   6          7.35          3.35         4.21 o                         
   8   2   6         57.93         57.20         4.80 o                         
   9   2   6        137.23        131.25         5.89 o                         
  10   2   6          5.32         -0.22         5.98 o                         
  11   2   6        128.62        128.74         7.42 o                         
  12   2   6         23.25         24.63         6.10 o                         
  13   2   6          7.39         14.89         9.35 o                         
  14   2   6         82.07         83.92        10.74 o                         
  15   2   6         24.76         47.10        19.55 o                         
  16   2   6          1.30         -0.24        10.21 o                         
 -17   3   6          1.93          2.00        25.24 o                         
 -16   3   6         18.67         25.48        12.41 o                         
 -15   3   6         31.84         43.03        12.05 o                         
 -14   3   6         15.87         30.11         7.83 o                         
 -13   3   6         49.98         52.35         6.39 o                         
 -12   3   6        123.58        118.05         6.55 o                         
 -11   3   6        113.05        128.37         7.46 o                         
 -10   3   6        172.20        167.95         5.83 o                         
  -9   3   6        652.08        610.13        10.93 o                         
  -8   3   6        306.24        295.74         6.75 o                         
  -7   3   6         29.82         43.20         8.24 o                         
  -6   3   6        123.18        106.87         3.73 o                         
  -5   3   6        249.25        222.91         7.85 o                         
  -4   3   6        303.19        275.11         5.20 o                         
  -3   3   6          2.36         -2.55         2.55 o                         
  -2   3   6          0.38         -2.97         2.97 o                         
  -1   3   6        142.97        131.78         5.17 o                         
   0   3   6       1006.05       1028.31        19.59 o                         
   1   3   6        835.77        822.74        12.21 o                         
   2   3   6        356.03        324.84         6.28 o                         
   3   3   6       2099.80       2070.87        25.66 o                         
   4   3   6       1986.12       1932.14        24.66 o                         
   5   3   6        506.15        467.23         9.15 o                         
   6   3   6        425.59        425.49        10.13 o                         
   7   3   6        671.78        632.80        10.24 o                         
   8   3   6        248.23        233.21         8.49 o                         
   9   3   6         52.76         60.77         5.18 o                         
  10   3   6          7.82         12.97         5.05 o                         
  11   3   6         24.69         22.45         5.89 o                         
  12   3   6         38.66         50.12         6.22 o                         
  13   3   6         92.12         98.83        10.39 o                         
  14   3   6         70.44        105.75        15.17 o                         
  15   3   6         97.56        108.43        13.08 o                         
  16   3   6        110.95        145.20        14.09 o                         
 -16   4   6         27.90         42.06        12.16 o                         
 -15   4   6          5.47          9.69        12.02 o                         
 -14   4   6         80.49         71.40        15.79 o                         
 -13   4   6        187.79        192.82        11.95 o                         
 -12   4   6        199.42        187.16        11.85 o                         
 -11   4   6         29.34         50.41         7.30 o                         
 -10   4   6         89.18         95.94         6.38 o                         
  -9   4   6         90.34         95.91         6.29 o                         
  -8   4   6          7.86          7.56         6.03 o                         
  -7   4   6          1.30         -3.19         6.43 o                         
  -6   4   6         50.36         55.00         4.07 o                         
  -5   4   6         63.63         82.82         7.69 o                         
  -4   4   6        299.30        342.64        10.50 o                         
  -3   4   6        625.21        607.22        12.07 o                         
  -2   4   6         96.71         94.96         5.25 o                         
  -1   4   6         56.89         60.37         5.25 o                         
   0   4   6       1033.84        986.12        14.37 o                         
   1   4   6        153.81        165.01         4.83 o                         
   2   4   6        119.38        116.59         5.70 o                         
   3   4   6        258.92        252.06         6.64 o                         
   4   4   6        195.48        169.26         7.47 o                         
   5   4   6        287.37        288.37         8.09 o                         
   6   4   6        699.20        691.57        10.42 o                         
   7   4   6       1306.52       1264.57        16.77 o                         
   8   4   6        165.98        153.71         4.88 o                         
   9   4   6         14.98         18.29         3.71 o                         
  10   4   6          6.22         -0.52         5.85 o                         
  11   4   6         29.99         38.29         8.18 o                         
  12   4   6         16.84         16.74         8.41 o                         
  13   4   6         12.30         16.02        11.19 o                         
  14   4   6         37.44         40.21        11.15 o                         
  15   4   6          2.36         -6.23        12.46 o                         
 -15   5   6        147.21        135.01        12.51 o                         
 -14   5   6         16.24         16.18         9.42 o                         
 -13   5   6          5.22         -1.98         8.23 o                         
 -12   5   6          5.80         -2.34         8.11 o                         
 -11   5   6        166.43        153.34        11.49 o                         
 -10   5   6        265.44        278.93        13.59 o                         
  -9   5   6         88.57         84.32         4.46 o                         
  -8   5   6          1.96          2.32         4.26 o                         
  -7   5   6         31.32         26.09         6.25 o                         
  -6   5   6         43.39         43.24         7.67 o                         
  -5   5   6          5.50         -0.65         5.89 o                         
  -4   5   6         47.14         54.39         5.63 o                         
  -3   5   6        344.32        335.10         9.74 o                         
  -2   5   6        118.16        106.60         7.06 o                         
  -1   5   6         27.07         33.60         5.19 o                         
   0   5   6        260.74        286.37         8.49 o                         
   1   5   6        128.48        139.78         8.38 o                         
   2   5   6        586.65        538.25        10.25 o                         
   3   5   6        972.50        906.02        12.85 o                         
   4   5   6        236.00        225.23         5.74 o                         
   5   5   6         56.21         54.40         4.17 o                         
   6   5   6        124.80        116.43         4.71 o                         
   7   5   6        370.60        372.27         7.29 o                         
   8   5   6        121.65        121.39         6.60 o                         
   9   5   6        158.73        135.06        10.54 o                         
  10   5   6          1.74         -3.51        14.74 o                         
  11   5   6          0.11          6.34        10.70 o                         
  12   5   6         32.84         48.27        10.32 o                         
  13   5   6          5.25         18.90        11.33 o                         
  14   5   6          0.08         -7.48        11.67 o                         
 -14   6   6         99.06         79.69        11.48 o                         
 -13   6   6          9.84          5.84        15.36 o                         
 -12   6   6         45.91         56.90         7.94 o                         
 -11   6   6         94.09        104.51         8.64 o                         
 -10   6   6         16.34          6.36         4.35 o                         
  -9   6   6          9.34         12.84        12.94 o                         
  -8   6   6          4.66          0.22        13.20 o                         
  -7   6   6          3.93         13.23         7.54 o                         
  -6   6   6         23.28         23.18         8.29 o                         
  -5   6   6         77.81         84.31         7.65 o                         
  -4   6   6        161.07        145.51         7.32 o                         
  -3   6   6          5.97          4.13         5.80 o                         
  -2   6   6         24.97         18.10         6.64 o                         
  -1   6   6        166.61        149.72         7.48 o                         
   0   6   6         69.39         72.69         6.23 o                         
   1   6   6         62.52         40.36         6.96 o                         
   2   6   6        180.79        177.65         4.42 o                         
   3   6   6         14.95         19.11         3.92 o                         
   4   6   6         49.34         40.91         4.76 o                         
   5   6   6          1.15          4.95         4.26 o                         
   6   6   6         31.42         24.17         4.13 o                         
   7   6   6          8.02          8.46         5.05 o                         
   8   6   6         10.58          1.09         6.53 o                         
   9   6   6          1.73         -7.44         9.94 o                         
  10   6   6         37.86         22.20        11.15 o                         
  11   6   6         35.93         35.63        12.64 o                         
  12   6   6          9.21          3.27        11.27 o                         
 -12   7   6        159.33        158.88        34.64 o                         
 -11   7   6        117.43        112.56        17.32 o                         
 -10   7   6          4.45          6.26        10.24 o                         
  -9   7   6          7.61          5.91        13.90 o                         
  -8   7   6          0.05          7.05         9.13 o                         
  -7   7   6         27.60         26.56         9.27 o                         
  -6   7   6        154.16        167.03        10.30 o                         
  -5   7   6        205.84        194.10         9.66 o                         
  -4   7   6        222.86        244.01        13.95 o                         
  -3   7   6        250.23        262.54        10.62 o                         
  -2   7   6        486.68        465.61        20.46 o                         
  -1   7   6        251.48        247.58         9.72 o                         
   0   7   6        654.42        616.93        25.01 o                         
   1   7   6       1012.36        934.72        26.37 o                         
   2   7   6        118.47        123.48         9.57 o                         
   3   7   6         51.21         40.47         3.38 o                         
   4   7   6        110.97        104.40         6.89 o                         
   5   7   6         95.91        102.40         8.00 o                         
   6   7   6        168.67        150.43         9.37 o                         
   7   7   6        299.54        278.42        14.71 o                         
   8   7   6        315.17        324.60        17.61 o                         
   9   7   6        272.44        266.41        16.65 o                         
  10   7   6        136.38        123.52        13.50 o                         
  11   7   6         42.91         37.68        13.96 o                         
 -10   8   6         40.89         13.36        20.46 o                         
  -9   8   6         43.73         29.35        12.47 o                         
  -8   8   6         17.41         13.47        10.40 o                         
  -7   8   6         84.87         72.80        11.02 o                         
  -6   8   6         29.17         10.80        10.26 o                         
  -5   8   6        129.28        125.67        13.61 o                         
  -4   8   6        150.93        124.34        10.38 o                         
  -3   8   6        102.15         89.23        17.91 o                         
  -2   8   6         44.07         44.32         8.02 o                         
  -1   8   6         32.28         28.14         8.78 o                         
   0   8   6         56.28         60.81        11.27 o                         
   1   8   6         52.79         36.60        11.18 o                         
   2   8   6         11.82          8.35        12.22 o                         
   3   8   6          0.02          1.33         9.44 o                         
   4   8   6          0.97         -5.75         5.75 o                         
   5   8   6          1.88         -4.23        10.52 o                         
   6   8   6          6.70         20.29         9.75 o                         
   7   8   6          5.02         17.57        10.14 o                         
   8   8   6         35.39         24.97        10.94 o                         
  -6   9   6         79.83        109.32        15.07 o                         
  -5   9   6         60.19         59.64        12.62 o                         
  -4   9   6         27.41         21.72        11.25 o                         
  -3   9   6          6.37         -9.98        11.82 o                         
  -2   9   6         65.18         71.45        16.93 o                         
  -1   9   6         15.80         20.11        11.79 o                         
   0   9   6         35.38         37.35        18.96 o                         
   1   9   6         34.35         40.08        14.15 o                         
   2   9   6         84.46         70.46        24.93 o                         
   3   9   6        325.46        281.11        20.10 o                         
   4   9   6         40.15         42.35        14.24 o                         
 -17   1   7          3.10          0.45        11.92 o                         
 -16   1   7         20.03         19.60        11.17 o                         
 -15   1   7        326.76        308.12        14.73 o                         
 -14   1   7        245.80        213.14         9.52 o                         
 -13   1   7          0.62         15.97         5.78 o                         
 -12   1   7         15.62         15.15         5.76 o                         
 -11   1   7         19.77         24.79         5.08 o                         
 -10   1   7         52.29         45.66         4.78 o                         
  -9   1   7          0.97          2.13         4.18 o                         
  -8   1   7          4.38          3.14         4.40 o                         
  -7   1   7        124.03        124.08         6.34 o                         
  -6   1   7         79.73         72.74         3.93 o                         
  -5   1   7         13.18         13.84         3.40 o                         
  -4   1   7        148.99        133.12         4.47 o                         
  -3   1   7        493.04        471.48         8.13 o                         
  -2   1   7       1217.16       1291.69        17.02 o                         
  -1   1   7       1257.33       1288.63        24.36 o                         
   0   1   7        168.77        197.67         6.69 o                         
   1   1   7        338.28        322.99         7.41 o                         
   2   1   7        106.97         92.13         5.77 o                         
   3   1   7        351.88        301.37         6.63 o                         
   4   1   7        256.68        236.89         6.18 o                         
   5   1   7        202.64        180.40         5.84 o                         
   6   1   7        422.50        424.86         8.20 o                         
   7   1   7        538.77        527.37         9.47 o                         
   8   1   7       1034.79        953.05        13.84 o                         
   9   1   7        179.31        157.46         5.31 o                         
  10   1   7          1.06         -0.54         5.95 o                         
  11   1   7          1.70          6.13         6.28 o                         
  12   1   7         81.56        108.53         7.97 o                         
  13   1   7        132.87        149.16         9.64 o                         
  14   1   7         62.36         68.73        10.82 o                         
  15   1   7         53.83         79.37        11.45 o                         
  16   1   7         99.95        123.06        14.06 o                         
 -17   2   7         96.77        142.74        16.52 o                         
 -16   2   7          3.35         10.16        13.01 o                         
 -15   2   7         34.22         32.64        13.20 o                         
 -14   2   7        267.56        277.07        17.56 o                         
 -13   2   7        144.62        143.30         8.60 o                         
 -12   2   7         14.22         15.89         5.59 o                         
 -11   2   7         13.06         13.70         5.31 o                         
 -10   2   7         32.11         32.26         5.11 o                         
  -9   2   7        130.18        123.22         5.34 o                         
  -8   2   7        589.16        579.55        11.06 o                         
  -7   2   7         74.23         69.60         3.98 o                         
  -6   2   7          3.26          4.42         3.19 o                         
  -5   2   7        715.88        689.95        12.34 o                         
  -4   2   7        760.03        733.11        10.84 o                         
  -3   2   7         45.54         51.26         4.02 o                         
  -2   2   7       1031.79       1008.39        15.11 o                         
  -1   2   7        710.19        758.37        12.38 o                         
   0   2   7        549.62        568.26        15.04 o                         
   1   2   7        248.02        258.83         6.89 o                         
   2   2   7         78.82         83.78         4.50 o                         
   3   2   7          4.54          8.62         4.09 o                         
   4   2   7        314.45        306.38         6.79 o                         
   5   2   7        723.01        698.01        11.37 o                         
   6   2   7        868.33        830.88        12.65 o                         
   7   2   7        245.22        196.84         6.20 o                         
   8   2   7        122.31        128.39         5.78 o                         
   9   2   7         34.38         26.58         5.51 o                         
  10   2   7         18.87         26.46         5.89 o                         
  11   2   7         13.86         28.51         7.15 o                         
  12   2   7          0.31         -6.63         6.63 o                         
  13   2   7          3.89          8.38         6.66 o                         
  14   2   7          0.76          2.89        10.15 o                         
  15   2   7         23.66         26.60        11.10 o                         
 -16   3   7          4.53         40.76        12.15 o                         
 -15   3   7          4.76        -11.30        11.30 o                         
 -14   3   7          7.20         -3.13        11.75 o                         
 -13   3   7          1.41         -2.32        13.11 o                         
 -12   3   7         34.72         35.78         6.14 o                         
 -11   3   7        117.52        142.85        11.27 o                         
 -10   3   7        137.90        158.94         7.24 o                         
  -9   3   7        210.07        218.60        10.31 o                         
  -8   3   7          0.45         -3.49         4.48 o                         
  -7   3   7         36.50         44.28         5.03 o                         
  -6   3   7          0.04          0.26         3.71 o                         
  -5   3   7        189.43        187.12         6.58 o                         
  -4   3   7        319.01        306.28         7.47 o                         
  -3   3   7          0.29          4.13         4.42 o                         
  -2   3   7         48.76         46.53         3.64 o                         
  -1   3   7        169.39        157.39         4.98 o                         
   0   3   7         17.33         29.44         4.26 o                         
   1   3   7        809.57        811.27        15.38 o                         
   2   3   7        855.99        822.95        12.26 o                         
   3   3   7       2766.17       2687.19        33.92 o                         
   4   3   7       1074.21       1049.25        15.56 o                         
   5   3   7         33.62         28.91         4.66 o                         
   6   3   7         65.31         62.52         5.09 o                         
   7   3   7          3.97          4.73         4.96 o                         
   8   3   7        361.39        331.24         8.04 o                         
   9   3   7         27.88         16.83         7.54 o                         
  10   3   7         49.27         56.76         6.40 o                         
  11   3   7        173.69        164.43         9.63 o                         
  12   3   7         60.97         47.19         8.54 o                         
  13   3   7         24.15         55.85         9.68 o                         
  14   3   7         62.35         54.95        13.64 o                         
  15   3   7        195.95        229.04        26.37 o                         
 -15   4   7          9.05         14.47        12.82 o                         
 -14   4   7         10.79         -0.67        12.00 o                         
 -13   4   7         36.34         38.81        12.13 o                         
 -12   4   7         39.87         51.74         7.77 o                         
 -11   4   7          3.82          4.33         6.48 o                         
 -10   4   7          6.55         15.73         5.37 o                         
  -9   4   7         48.00         43.31         5.10 o                         
  -8   4   7          0.08         12.65         5.14 o                         
  -7   4   7         35.81         41.09         6.82 o                         
  -6   4   7         45.73         49.42         3.47 o                         
  -5   4   7         15.38         10.46         5.95 o                         
  -4   4   7         45.69         31.25         6.71 o                         
  -3   4   7         10.11          1.50         5.41 o                         
  -2   4   7        309.85        290.62         8.40 o                         
  -1   4   7        129.51        136.43        11.43 o                         
   0   4   7        296.86        281.44         4.99 o                         
   1   4   7         17.92         25.18         5.02 o                         
   2   4   7         11.13          7.27         3.54 o                         
   3   4   7          6.48          3.18         5.37 o                         
   4   4   7         26.16         24.15         4.32 o                         
   5   4   7        172.48        154.50         5.48 o                         
   6   4   7         17.33         10.16         5.07 o                         
   7   4   7         42.81         49.97         4.42 o                         
   8   4   7         10.94         11.67         5.20 o                         
   9   4   7         10.30          9.08         5.28 o                         
  10   4   7         23.77         32.02         5.38 o                         
  11   4   7         17.41         29.71        10.23 o                         
  12   4   7         40.77         31.56        10.02 o                         
  13   4   7          6.68         -2.74        10.45 o                         
  14   4   7          1.71          5.22        12.60 o                         
 -14   5   7         54.89         39.14        14.08 o                         
 -13   5   7         83.81         85.12        11.97 o                         
 -12   5   7          1.99         -9.87         9.87 o                         
 -11   5   7          2.29          9.89         8.84 o                         
 -10   5   7        300.93        304.91        20.80 o                         
  -9   5   7         17.28         13.16         6.84 o                         
  -8   5   7         12.96         11.69        10.12 o                         
  -7   5   7          4.02         14.41         7.44 o                         
  -6   5   7        267.65        242.13         8.19 o                         
  -5   5   7        195.16        182.48         7.56 o                         
  -4   5   7         19.88          9.81         5.97 o                         
  -3   5   7         50.35         47.46         6.89 o                         
  -2   5   7        282.54        299.07         9.23 o                         
  -1   5   7        848.49        838.57        25.40 o                         
   0   5   7        136.41        194.65        19.47 o                         
   1   5   7          3.75         -3.01         6.12 o                         
   2   5   7       1347.48       1288.46        17.35 o                         
   3   5   7       1175.33       1062.09        15.71 o                         
   4   5   7        396.97        347.43         6.97 o                         
   5   5   7        180.81        178.00         5.79 o                         
   6   5   7         63.97         66.29         4.99 o                         
   7   5   7         62.85         69.67         4.40 o                         
   8   5   7         79.95         73.26         4.93 o                         
   9   5   7         62.38         52.75        14.40 o                         
  10   5   7        161.90        161.42        12.24 o                         
  11   5   7        246.96        263.06        17.08 o                         
  12   5   7        260.45        273.83        20.05 o                         
  13   5   7         18.52         26.44        12.95 o                         
 -13   6   7         89.75         72.81        15.64 o                         
 -12   6   7         11.44          1.11        11.62 o                         
 -11   6   7          7.12          0.78        10.35 o                         
 -10   6   7          1.45         -1.10         9.51 o                         
  -9   6   7        173.08        166.15        12.73 o                         
  -8   6   7        297.23        296.56        18.43 o                         
  -7   6   7         74.51         97.05        11.71 o                         
  -6   6   7        399.42        364.57        14.72 o                         
  -5   6   7        473.10        439.06        13.73 o                         
  -4   6   7        260.10        254.36         9.96 o                         
  -3   6   7          2.78         -2.64        10.23 o                         
  -2   6   7        163.12        148.32         8.63 o                         
  -1   6   7        434.59        395.76        13.31 o                         
   0   6   7         18.42         29.59         6.72 o                         
   1   6   7          4.38         -0.88         8.64 o                         
   2   6   7         12.76         29.95         6.99 o                         
   3   6   7         10.70          9.70         4.17 o                         
   4   6   7        162.91        132.07         5.67 o                         
   5   6   7         83.88         81.56         5.97 o                         
   6   6   7         22.35          8.92         6.58 o                         
   7   6   7          4.37          0.41        10.31 o                         
   8   6   7          6.83          0.57        11.20 o                         
   9   6   7         40.10         36.69         9.98 o                         
  10   6   7          0.00         -6.80        11.33 o                         
  11   6   7          0.07          1.66        12.56 o                         
 -11   7   7         59.15         67.47        17.14 o                         
 -10   7   7          5.05          3.76         9.99 o                         
  -9   7   7          7.24          1.84        13.77 o                         
  -8   7   7         68.89         61.03        10.76 o                         
  -7   7   7          0.09         -1.57         9.00 o                         
  -6   7   7         33.68         27.81         9.63 o                         
  -5   7   7          5.95         -7.59        10.50 o                         
  -4   7   7         25.07         32.65         9.23 o                         
  -3   7   7        131.82        116.27         9.13 o                         
  -2   7   7        311.04        288.59        12.37 o                         
  -1   7   7        271.34        259.08        22.36 o                         
   0   7   7          9.81          9.30         8.42 o                         
   1   7   7          2.80          6.25        13.86 o                         
   2   7   7         85.14         85.42         8.85 o                         
   3   7   7          5.39          0.17         9.02 o                         
   4   7   7         31.50         27.84         7.37 o                         
   5   7   7        136.49        117.40        16.94 o                         
   6   7   7        172.06        156.71        19.99 o                         
   7   7   7         77.47         46.86        11.34 o                         
   8   7   7        138.58        114.60        12.88 o                         
   9   7   7         73.39         61.09        14.36 o                         
  10   7   7         50.34         42.36        23.79 o                         
  -8   8   7         25.57         15.13        10.26 o                         
  -7   8   7          2.96         15.54        13.39 o                         
  -6   8   7         59.73         55.21        12.78 o                         
  -5   8   7         33.32         26.87        11.71 o                         
  -4   8   7          5.28         16.56        10.84 o                         
  -3   8   7         72.04         65.93        11.65 o                         
  -2   8   7          1.03        -11.12        11.12 o                         
  -1   8   7          2.60          7.54        11.10 o                         
   0   8   7          3.07         -4.86        11.38 o                         
   1   8   7          5.47          5.97        11.34 o                         
   2   8   7          6.48         11.44        11.43 o                         
   3   8   7          7.74         24.24        12.94 o                         
   4   8   7          1.50          9.06        13.79 o                         
   5   8   7          2.98         28.32        12.80 o                         
   6   8   7         13.63         10.27        10.50 o                         
   7   8   7          1.02          5.16        10.76 o                         
  -2   9   7        103.74         95.65        18.52 o                         
  -1   9   7        503.22        461.57        47.83 o                         
   0   9   7        344.47        313.34        41.07 o                         
   1   9   7        114.79        143.26        39.75 o                         
 -16   0   8         63.17        103.47        19.01 o                         
 -15   0   8         60.85         56.24        17.91 o                         
 -14   0   8         45.27         33.98        10.19 o                         
 -13   0   8         78.34         76.24        10.61 o                         
 -12   0   8        373.39        367.83        18.64 o                         
 -11   0   8        216.45        259.61        18.69 o                         
 -10   0   8        417.51        410.65        26.50 o                         
  -9   0   8        463.69        500.88        14.37 o                         
  -8   0   8         81.97         77.40         6.93 o                         
  -7   0   8        220.08        202.54         8.51 o                         
  -6   0   8       1839.38       1951.99        34.66 o                         
  -5   0   8        651.49        684.36        15.05 o                         
  -4   0   8        587.72        572.22        16.84 o                         
  -3   0   8        108.91         84.31         6.52 o                         
  -2   0   8        202.61        270.84        10.54 o                         
  -1   0   8        149.57        180.06         8.44 o                         
   0   0   8        296.47        304.11         9.13 o                         
   1   0   8        267.16        247.57         8.82 o                         
   2   0   8       1046.11       1003.07        20.55 o                         
   3   0   8       1683.50       1798.81        34.58 o                         
   4   0   8        392.21        344.26        10.27 o                         
   5   0   8        102.29         79.91         8.80 o                         
   6   0   8        551.58        546.56        15.64 o                         
   7   0   8         24.43         30.74         8.12 o                         
   8   0   8        111.08         73.93         7.80 o                         
   9   0   8          7.93         13.99         7.00 o                         
  10   0   8         63.79         55.53         9.43 o                         
  11   0   8         13.00         12.09         8.97 o                         
  12   0   8         35.85         48.49        11.81 o                         
  13   0   8         25.55         35.01        11.28 o                         
  14   0   8         23.13         28.01        22.18 o                         
  15   0   8         96.41         98.95        15.42 o                         
 -16   1   8         15.37         -6.30        12.97 o                         
 -15   1   8         39.13         55.10        13.07 o                         
 -14   1   8          2.76          5.45         7.40 o                         
 -13   1   8        114.12        116.57         7.69 o                         
 -12   1   8         14.22         17.79         6.62 o                         
 -11   1   8          8.84          5.72         6.32 o                         
 -10   1   8          1.87          7.35         4.97 o                         
  -9   1   8         11.84          4.82         4.98 o                         
  -8   1   8         41.09         44.04         5.19 o                         
  -7   1   8         72.51         78.61         4.62 o                         
  -6   1   8        220.67        235.83         5.90 o                         
  -5   1   8        445.25        437.19         9.56 o                         
  -4   1   8         98.94         88.98         4.63 o                         
  -3   1   8         47.30         53.79         4.40 o                         
  -2   1   8        101.90        107.42         5.30 o                         
  -1   1   8        708.29        709.91        11.87 o                         
   0   1   8         75.80        138.37         8.34 o                         
   1   1   8         18.03         17.31         4.61 o                         
   2   1   8        267.20        224.80         7.37 o                         
   3   1   8        125.95        118.80         5.06 o                         
   4   1   8        100.00         85.46         6.20 o                         
   5   1   8        547.63        530.76        12.87 o                         
   6   1   8        175.87        159.22         7.68 o                         
   7   1   8        517.90        536.34        12.47 o                         
   8   1   8         15.68         10.30         5.43 o                         
   9   1   8        140.75        129.35         8.09 o                         
  10   1   8         62.19         62.42         6.42 o                         
  11   1   8        140.97        179.37         9.60 o                         
  12   1   8         11.76         18.17         7.19 o                         
  13   1   8         62.52         45.12        11.12 o                         
  14   1   8         45.38         55.83        11.97 o                         
  15   1   8         52.89         34.74        11.35 o                         
 -16   2   8         42.94         37.57        14.73 o                         
 -15   2   8          4.08         26.38        16.28 o                         
 -14   2   8          7.93         11.03        10.94 o                         
 -13   2   8         13.98         21.39        10.17 o                         
 -12   2   8         48.88         56.47         7.05 o                         
 -11   2   8          1.28          3.20         5.79 o                         
 -10   2   8         30.22         31.72         5.42 o                         
  -9   2   8         30.71         30.21         6.02 o                         
  -8   2   8         24.69         17.52         4.94 o                         
  -7   2   8         96.92        104.69         5.62 o                         
  -6   2   8         81.19         73.36         4.60 o                         
  -5   2   8        131.67        132.66         5.76 o                         
  -4   2   8         45.17         41.37         4.37 o                         
  -3   2   8         52.08         54.85         4.21 o                         
  -2   2   8        183.27        193.59         5.67 o                         
  -1   2   8        158.50        162.10         8.23 o                         
   0   2   8        249.88        259.12         8.10 o                         
   1   2   8          0.12         26.91         6.44 o                         
   2   2   8        157.51        149.49         4.97 o                         
   3   2   8         66.16         77.77         5.68 o                         
   4   2   8         16.09         12.64         4.51 o                         
   5   2   8         26.60         24.12         4.77 o                         
   6   2   8         28.52         12.74         5.25 o                         
   7   2   8         44.12         39.12         4.76 o                         
   8   2   8         19.82         35.95         5.59 o                         
   9   2   8          0.89         -0.95         4.39 o                         
  10   2   8        107.69        117.61         7.59 o                         
  11   2   8         51.88         65.02         7.70 o                         
  12   2   8          0.06          0.63         7.41 o                         
  13   2   8          0.51         13.09         9.38 o                         
  14   2   8          0.97         -0.37         9.96 o                         
 -15   3   8         13.51         26.27        12.17 o                         
 -14   3   8         27.00         11.23        11.50 o                         
 -13   3   8          3.16         -0.95        10.40 o                         
 -12   3   8         85.14         77.40        10.73 o                         
 -11   3   8          0.83          9.66         7.04 o                         
 -10   3   8         17.71         24.54         5.06 o                         
  -9   3   8          2.09          5.24         4.46 o                         
  -8   3   8         14.19         13.03         3.76 o                         
  -7   3   8          0.76          3.49         6.62 o                         
  -6   3   8         25.49         29.67         3.91 o                         
  -5   3   8          0.80         -2.98         4.06 o                         
  -4   3   8        103.24        100.74         6.39 o                         
  -3   3   8        121.94        131.03         4.84 o                         
  -2   3   8        698.28        634.41        12.61 o                         
  -1   3   8        321.65        361.95        10.03 o                         
   0   3   8        959.77        991.78        17.48 o                         
   1   3   8        483.03        486.70        17.73 o                         
   2   3   8        280.09        269.45         6.64 o                         
   3   3   8        270.96        252.91         6.49 o                         
   4   3   8        465.56        433.25         8.87 o                         
   5   3   8          0.22          1.99         4.79 o                         
   6   3   8          2.03          3.48         4.57 o                         
   7   3   8          6.28          3.19         5.95 o                         
   8   3   8         90.51         90.09         6.53 o                         
   9   3   8         22.66         25.22         6.08 o                         
  10   3   8        193.71        189.90        11.04 o                         
  11   3   8        281.86        306.11        13.38 o                         
  12   3   8        187.36        200.54        20.51 o                         
  13   3   8         66.46         60.54        11.44 o                         
  14   3   8        107.62        126.00        22.29 o                         
 -15   4   8         45.94         36.77        14.26 o                         
 -14   4   8         12.75         19.60        10.70 o                         
 -13   4   8         92.44        107.39        12.09 o                         
 -12   4   8         89.48        110.58        15.05 o                         
 -11   4   8          0.76         -9.48         9.48 o                         
 -10   4   8         38.10         36.85         7.51 o                         
  -9   4   8         43.09         46.85        12.31 o                         
  -8   4   8        115.44        123.89         5.07 o                         
  -7   4   8        467.90        451.54        17.04 o                         
  -6   4   8        565.15        537.90        13.93 o                         
  -5   4   8        369.91        369.64        12.10 o                         
  -4   4   8        400.95        406.30        19.02 o                         
  -3   4   8       1338.80       1433.86        42.62 o                         
  -2   4   8        330.42        356.95        10.95 o                         
  -1   4   8        654.51        656.69        13.85 o                         
   0   4   8       1202.19       1239.43        18.58 o                         
   1   4   8         84.86        129.71        14.89 o                         
   2   4   8        244.18        261.11         7.11 o                         
   3   4   8        116.68        125.16         5.04 o                         
   4   4   8          3.42         -4.24         4.24 o                         
   5   4   8         28.96         29.91         4.80 o                         
   6   4   8        268.59        289.61         9.05 o                         
   7   4   8        110.21        107.49         6.59 o                         
   8   4   8        140.45        129.37         8.28 o                         
   9   4   8        271.10        270.13        11.11 o                         
  10   4   8         70.98         65.59        10.43 o                         
  11   4   8         10.45          4.49        11.59 o                         
  12   4   8        173.03        197.70        17.70 o                         
  13   4   8        118.85        122.71        14.81 o                         
 -13   5   8          6.80          8.36        18.92 o                         
 -12   5   8          0.09         12.46        24.51 o                         
 -11   5   8          1.93          7.69        14.45 o                         
 -10   5   8          3.89         -0.01         6.77 o                         
  -9   5   8         35.00         44.32        13.01 o                         
  -8   5   8          4.61         -3.46         9.89 o                         
  -7   5   8         23.18         21.14        11.79 o                         
  -6   5   8          6.09         -2.18         9.58 o                         
  -5   5   8         31.91         32.92         8.25 o                         
  -4   5   8          7.20         13.40         6.61 o                         
  -3   5   8         62.39         47.59         6.88 o                         
  -2   5   8        263.62        239.42        11.25 o                         
  -1   5   8        269.65        267.63        11.00 o                         
   0   5   8        393.94        398.42        12.17 o                         
   1   5   8         29.28         36.79         3.71 o                         
   2   5   8         36.60         33.07         5.27 o                         
   3   5   8         34.71         33.46         5.81 o                         
   4   5   8        313.75        304.79         7.62 o                         
   5   5   8        134.87        116.70         7.55 o                         
   6   5   8          0.04         -0.24         4.89 o                         
   7   5   8          0.73         -5.75         5.75 o                         
   8   5   8         65.89         86.19         7.48 o                         
   9   5   8         32.76         22.32        19.23 o                         
  10   5   8          6.59         12.75        10.39 o                         
  11   5   8         30.72         13.43        11.95 o                         
  12   5   8        108.88        130.48        26.56 o                         
 -12   6   8          1.09         -1.93        11.57 o                         
 -11   6   8          4.68          7.65        10.92 o                         
 -10   6   8          0.01          3.29        10.34 o                         
  -9   6   8          9.54          5.76        10.36 o                         
  -8   6   8         74.55         81.75         9.71 o                         
  -7   6   8         39.03         37.13        11.87 o                         
  -6   6   8         14.62         13.00         8.90 o                         
  -5   6   8         14.19         15.16         8.68 o                         
  -4   6   8         44.47         31.79         9.85 o                         
  -3   6   8          2.21         21.23         9.98 o                         
  -2   6   8        364.92        329.44        15.77 o                         
  -1   6   8        118.98        159.69        11.90 o                         
   0   6   8          0.88          9.13         8.26 o                         
   1   6   8          0.45         -8.05         8.05 o                         
   2   6   8          0.11         10.85         8.32 o                         
   3   6   8          1.02          7.41         4.63 o                         
   4   6   8          6.72         19.52         6.58 o                         
   5   6   8         22.77         18.46         6.21 o                         
   6   6   8          8.78         13.65         8.32 o                         
   7   6   8         76.20         59.62        11.29 o                         
   8   6   8         29.45         31.18        11.63 o                         
   9   6   8         63.16         38.85        19.18 o                         
  10   6   8          8.71         12.53        10.90 o                         
 -10   7   8          3.50         15.71        13.68 o                         
  -9   7   8         28.88         33.38        12.43 o                         
  -8   7   8         19.96         22.85        11.35 o                         
  -7   7   8         37.74         22.83        10.13 o                         
  -6   7   8         49.70         46.61        15.14 o                         
  -5   7   8         35.86         21.30        10.73 o                         
  -4   7   8        101.67         95.27        15.14 o                         
  -3   7   8        298.16        283.10        17.86 o                         
  -2   7   8        248.72        259.47        14.57 o                         
  -1   7   8          1.26         11.44         9.65 o                         
   0   7   8          0.38         -8.99        10.07 o                         
   1   7   8        116.93        119.91        18.46 o                         
   2   7   8         36.06          7.12        12.14 o                         
   3   7   8        131.92        109.97        12.75 o                         
   4   7   8        431.57        398.14        20.04 o                         
   5   7   8        253.96        222.47        12.11 o                         
   6   7   8        178.59        141.51        12.20 o                         
   7   7   8         83.65         57.59        11.64 o                         
   8   7   8         58.99         53.65        12.55 o                         
  -6   8   8        160.12        129.43        14.06 o                         
  -5   8   8        202.79        174.92        26.44 o                         
  -4   8   8         82.12        125.97        31.83 o                         
  -3   8   8        103.48        116.21        17.84 o                         
  -2   8   8         20.52         35.10        12.46 o                         
  -1   8   8         34.11         45.62        13.81 o                         
   0   8   8        219.11        223.26        24.14 o                         
   1   8   8        131.40        134.63        15.90 o                         
   2   8   8         21.25         14.86        10.91 o                         
   3   8   8         88.20         43.93        22.05 o                         
   4   8   8        176.50        146.67        20.89 o                         
   5   8   8        130.25         94.41        23.86 o                         
 -15   1   9         11.57          9.97        11.99 o                         
 -14   1   9          0.69          5.68        11.55 o                         
 -13   1   9          0.19          4.21         8.20 o                         
 -12   1   9          9.61          8.46         9.77 o                         
 -11   1   9         27.78         33.02         9.60 o                         
 -10   1   9          8.09          8.90         6.25 o                         
  -9   1   9          9.78         14.90         4.94 o                         
  -8   1   9         24.75         34.93         5.11 o                         
  -7   1   9         31.98         21.86         4.68 o                         
  -6   1   9        209.86        217.82         8.60 o                         
  -5   1   9         66.45         77.10         5.58 o                         
  -4   1   9        216.50        211.19         6.67 o                         
  -3   1   9         19.79         17.32         5.11 o                         
  -2   1   9          7.23          2.84         4.74 o                         
  -1   1   9          3.30          3.35         6.46 o                         
   0   1   9        128.51        113.74         6.54 o                         
   1   1   9         98.68        104.10         5.11 o                         
   2   1   9          1.39          2.74         5.54 o                         
   3   1   9        282.94        257.76         6.72 o                         
   4   1   9        435.00        380.18        10.90 o                         
   5   1   9        364.50        304.62         7.88 o                         
   6   1   9         13.68         15.48         5.25 o                         
   7   1   9         38.16         37.12         5.59 o                         
   8   1   9         10.98         -0.06         5.78 o                         
   9   1   9        266.70        249.50         9.44 o                         
  10   1   9         51.98         42.98         5.81 o                         
  11   1   9          6.23         -0.44         7.78 o                         
  12   1   9        140.09        161.58        16.42 o                         
  13   1   9        147.10        149.11        12.33 o                         
 -15   2   9          0.69         -6.38        10.68 o                         
 -14   2   9          6.46         -0.13        11.05 o                         
 -13   2   9         44.41         57.00        12.31 o                         
 -12   2   9        185.73        184.23        11.85 o                         
 -11   2   9        199.98        211.64        11.18 o                         
 -10   2   9         39.93         51.81         6.19 o                         
  -9   2   9        101.29        104.39         5.95 o                         
  -8   2   9        517.37        564.04        11.46 o                         
  -7   2   9        492.57        500.93        10.02 o                         
  -6   2   9        155.63        149.71         5.59 o                         
  -5   2   9       1152.89       1184.25        21.69 o                         
  -4   2   9       1175.70       1256.54        21.44 o                         
  -3   2   9        211.25        230.50         8.04 o                         
  -2   2   9        257.22        279.83        11.83 o                         
  -1   2   9         49.73         79.23         5.24 o                         
   0   2   9        590.61        572.36        17.75 o                         
   1   2   9        956.67       1010.92        18.03 o                         
   2   2   9        173.99        171.91         6.54 o                         
   3   2   9        145.84        123.87         5.64 o                         
   4   2   9         43.62         50.79         5.05 o                         
   5   2   9        947.11        896.41        15.40 o                         
   6   2   9        266.50        237.44         7.92 o                         
   7   2   9        175.66        193.86         7.64 o                         
   8   2   9        304.50        318.58         9.41 o                         
   9   2   9        154.42        176.28        13.54 o                         
  10   2   9         79.86         80.17         7.78 o                         
  11   2   9         95.93        108.64         9.63 o                         
  12   2   9         36.69         35.21         8.92 o                         
  13   2   9        139.46        161.60        24.13 o                         
 -14   3   9         18.23          8.50        12.05 o                         
 -13   3   9         12.68          5.03        12.15 o                         
 -12   3   9          0.10         -7.76        10.30 o                         
 -11   3   9        116.89        130.56        11.76 o                         
 -10   3   9         43.54         43.54         5.93 o                         
  -9   3   9         10.60         12.06         4.43 o                         
  -8   3   9          1.14          8.88         4.83 o                         
  -7   3   9          0.53          7.08         4.71 o                         
  -6   3   9          3.04         18.82         6.64 o                         
  -5   3   9         54.80         51.83         5.06 o                         
  -4   3   9         16.27          9.33         4.76 o                         
  -3   3   9          0.63          8.14         4.40 o                         
  -2   3   9        310.01        336.89        11.98 o                         
  -1   3   9       1056.18       1126.44        20.41 o                         
   0   3   9        869.34        972.77        22.75 o                         
   1   3   9          0.66         71.90         8.68 o                         
   2   3   9        479.08        460.05         8.96 o                         
   3   3   9         14.40         17.51         4.72 o                         
   4   3   9         36.02         26.39         6.00 o                         
   5   3   9         17.89         14.40         5.32 o                         
   6   3   9         76.79         74.96         6.19 o                         
   7   3   9         75.00         68.56         6.68 o                         
   8   3   9         15.32          5.56         5.85 o                         
   9   3   9         44.94         58.50         8.23 o                         
  10   3   9         31.64         19.96         7.11 o                         
  11   3   9        188.67        197.05        13.96 o                         
  12   3   9        333.17        378.39        20.89 o                         
 -13   4   9          9.54         12.71        11.29 o                         
 -12   4   9          4.35          6.82        10.83 o                         
 -11   4   9          0.50          7.97         9.02 o                         
 -10   4   9         14.64         21.11         9.54 o                         
  -9   4   9         47.45         41.64        10.04 o                         
  -8   4   9         39.22         43.01         5.21 o                         
  -7   4   9          0.39          3.68         4.49 o                         
  -6   4   9         32.91         32.66         4.10 o                         
  -5   4   9         30.26         23.23         3.51 o                         
  -4   4   9        249.41        212.62        12.12 o                         
  -3   4   9        174.04        163.03         7.99 o                         
  -2   4   9         27.55         38.11         4.05 o                         
  -1   4   9         32.50         31.84         4.35 o                         
   0   4   9          0.27         17.51         7.18 o                         
   1   4   9         13.94         12.89         4.17 o                         
   2   4   9          6.22          5.82         4.82 o                         
   3   4   9         67.05         57.81         5.16 o                         
   4   4   9         64.63         67.33         5.56 o                         
   5   4   9          0.83          0.44         6.96 o                         
   6   4   9          0.20          7.28         7.81 o                         
   7   4   9          1.58          8.58         6.95 o                         
   8   4   9          0.03         11.28         7.19 o                         
   9   4   9         61.09         79.10         8.62 o                         
  10   4   9          9.17          7.80        11.13 o                         
  11   4   9          3.26         22.77        13.32 o                         
  12   4   9          0.01         11.12        12.86 o                         
 -12   5   9         48.93         43.03        14.00 o                         
 -11   5   9         31.33         31.70        13.14 o                         
 -10   5   9          9.34          8.07        13.98 o                         
  -9   5   9         25.52          4.56        13.50 o                         
  -8   5   9          1.10          9.21        14.77 o                         
  -7   5   9         84.19        108.63        28.35 o                         
  -6   5   9          3.31          1.90        10.52 o                         
  -5   5   9         92.53         78.73         9.28 o                         
  -4   5   9         23.70         24.38        14.11 o                         
  -3   5   9          0.55         -9.58        12.60 o                         
  -2   5   9         23.62         32.27         8.31 o                         
  -1   5   9        694.88        689.82        33.03 o                         
   0   5   9        350.77        399.46        18.82 o                         
   1   5   9          3.78         22.22         6.81 o                         
   2   5   9         38.30         31.92         4.48 o                         
   3   5   9         22.48         10.52         5.83 o                         
   4   5   9          1.36          1.46         7.78 o                         
   5   5   9         22.35         13.76         6.00 o                         
   6   5   9         63.33         71.49         8.00 o                         
   7   5   9        117.94        121.56         9.25 o                         
   8   5   9        145.76        148.57        11.62 o                         
   9   5   9         49.04         38.37        12.08 o                         
  10   5   9         35.02         47.00        12.25 o                         
 -10   6   9         73.83         79.40        13.09 o                         
  -9   6   9        326.56        299.64        23.60 o                         
  -8   6   9        211.42        192.77        14.28 o                         
  -7   6   9        138.58        133.67        12.58 o                         
  -6   6   9         64.10         69.07        10.27 o                         
  -5   6   9        318.50        301.49        18.77 o                         
  -4   6   9        480.06        482.38        32.96 o                         
  -3   6   9         51.64         66.23        10.73 o                         
  -2   6   9         71.32         73.53        10.80 o                         
  -1   6   9        308.24        297.62        14.17 o                         
   0   6   9        194.24        224.85        18.31 o                         
   1   6   9        384.43        387.85        30.19 o                         
   2   6   9        354.60        336.29        27.15 o                         
   3   6   9         96.57        104.28        12.62 o                         
   4   6   9         33.56         15.19         8.08 o                         
   5   6   9        107.76         95.23         9.49 o                         
   6   6   9         26.20         28.46        11.66 o                         
   7   6   9         63.39         52.14        10.07 o                         
   8   6   9         45.33         34.30        12.14 o                         
   9   6   9         83.09         81.97        23.21 o                         
  -8   7   9         14.07         11.60        10.63 o                         
  -7   7   9          1.03          5.01         9.87 o                         
  -6   7   9        154.35        138.92        14.62 o                         
  -5   7   9         30.63         21.33        10.30 o                         
  -4   7   9          3.51         -1.65        10.17 o                         
  -3   7   9          3.25          3.61        11.12 o                         
  -2   7   9          4.21         16.57        11.52 o                         
  -1   7   9         17.81         11.54        11.25 o                         
   0   7   9          1.59         -5.83        11.92 o                         
   1   7   9          2.48        -15.35        15.35 o                         
   2   7   9         74.61         88.41        12.25 o                         
   3   7   9        158.00        127.51        14.85 o                         
   4   7   9         39.97         54.56        20.37 o                         
   5   7   9         32.86         -3.53        13.60 o                         
   6   7   9         54.74         42.33        15.35 o                         
  -2   8   9         19.14         30.93        16.19 o                         
  -1   8   9          0.07         42.44        14.80 o                         
   0   8   9          2.17         30.23        13.55 o                         
 -14   0  10         65.04         86.61        25.15 o                         
 -13   0  10         92.56        107.45        16.23 o                         
 -12   0  10         49.45         48.38        11.69 o                         
 -11   0  10         20.86         13.31        10.67 o                         
 -10   0  10        249.81        289.00        12.90 o                         
  -9   0  10        691.45        749.61        24.50 o                         
  -8   0  10        438.29        464.01        16.00 o                         
  -7   0  10         35.64         41.19         9.80 o                         
  -6   0  10        118.85        135.97        11.51 o                         
  -5   0  10          7.01          5.34         6.98 o                         
  -4   0  10        369.61        373.72        19.67 o                         
  -3   0  10        573.98        563.41        17.08 o                         
  -2   0  10        628.17        695.69        25.54 o                         
  -1   0  10       1120.78       1291.66        30.92 o                         
   0   0  10       1006.01       1214.69        26.43 o                         
   1   0  10        216.16        319.81        16.08 o                         
   2   0  10        118.88        148.98        10.56 o                         
   3   0  10        202.62        210.20        11.37 o                         
   4   0  10        160.30        196.75        10.01 o                         
   5   0  10         22.78         12.18         7.35 o                         
   6   0  10        304.49        279.56        14.20 o                         
   7   0  10        231.68        182.52        19.92 o                         
   8   0  10        174.36        190.92        10.87 o                         
   9   0  10        210.28        204.68        11.50 o                         
  10   0  10        455.24        486.22        20.04 o                         
  11   0  10        144.35        145.26        15.78 o                         
  12   0  10        353.38        419.55        57.36 o                         
 -14   1  10          5.20        -13.47        13.47 o                         
 -13   1  10          9.04          2.54        11.39 o                         
 -12   1  10         22.57         22.62         8.74 o                         
 -11   1  10          1.30         11.73         7.04 o                         
 -10   1  10          9.27          1.83         6.39 o                         
  -9   1  10          0.16          5.89         5.98 o                         
  -8   1  10          1.20         -5.79         5.79 o                         
  -7   1  10        261.98        266.60        11.43 o                         
  -6   1  10          7.21          5.25         5.83 o                         
  -5   1  10        134.17        139.46         6.17 o                         
  -4   1  10          0.03          3.99         6.46 o                         
  -3   1  10         79.58         80.60         7.18 o                         
  -2   1  10         27.73         32.63         5.26 o                         
  -1   1  10         68.59         69.32         5.42 o                         
   0   1  10          0.25         14.29         5.62 o                         
   1   1  10          1.80          4.88         4.73 o                         
   2   1  10        284.10        274.51         7.90 o                         
   3   1  10         16.66         15.03         7.23 o                         
   4   1  10         61.75         50.27         6.15 o                         
   5   1  10          0.94          1.88         5.83 o                         
   6   1  10          0.82          8.16         5.66 o                         
   7   1  10          4.87         -2.93         5.64 o                         
   8   1  10         74.13         96.54         7.13 o                         
   9   1  10         22.94         32.64         6.28 o                         
  10   1  10         45.36         57.94         7.85 o                         
  11   1  10         66.02         71.34         9.72 o                         
  12   1  10         18.15         35.14        11.47 o                         
 -14   2  10          6.93          5.01        12.27 o                         
 -13   2  10          0.12        -11.88        11.88 o                         
 -12   2  10         27.23         29.26         8.93 o                         
 -11   2  10          5.15          6.60         7.22 o                         
 -10   2  10        135.00        151.73         9.03 o                         
  -9   2  10         42.50         49.01         7.29 o                         
  -8   2  10          1.05         -0.18         5.86 o                         
  -7   2  10          3.10          8.95         5.51 o                         
  -6   2  10         20.16         15.11         6.07 o                         
  -5   2  10          2.00          5.31         5.08 o                         
  -4   2  10        301.84        311.04         8.44 o                         
  -3   2  10          6.96         21.10         5.43 o                         
  -2   2  10         76.73         80.87         8.23 o                         
  -1   2  10         24.63         36.83         7.55 o                         
   0   2  10          3.18          2.90         4.80 o                         
   1   2  10         41.45         35.75         4.79 o                         
   2   2  10          3.84          8.54         4.98 o                         
   3   2  10          8.26          5.29         5.21 o                         
   4   2  10         49.94         50.79         6.34 o                         
   5   2  10         27.30         12.13         5.72 o                         
   6   2  10         52.23         50.73         6.32 o                         
   7   2  10         42.53         39.50         7.05 o                         
   8   2  10          0.01         -4.18         7.12 o                         
   9   2  10          4.33          1.23         7.14 o                         
  10   2  10          0.95         12.12         7.87 o                         
  11   2  10          1.81         10.52        14.27 o                         
  12   2  10          9.68         14.56        12.19 o                         
 -13   3  10         68.99         66.09        11.60 o                         
 -12   3  10         18.04          3.65        10.15 o                         
 -11   3  10         10.89         15.50         9.05 o                         
 -10   3  10         38.14         56.85         9.49 o                         
  -9   3  10         77.97         68.59         7.95 o                         
  -8   3  10         36.36         36.81         8.21 o                         
  -7   3  10          5.01         16.67         6.21 o                         
  -6   3  10          5.10         15.73         6.02 o                         
  -5   3  10        190.11        215.89         7.75 o                         
  -4   3  10         28.76         26.41         5.97 o                         
  -3   3  10         23.34         37.66         5.28 o                         
  -2   3  10         35.15         35.22         5.01 o                         
  -1   3  10         62.42         71.12         5.46 o                         
   0   3  10          4.58          7.93         5.54 o                         
   1   3  10          0.40          4.77         4.89 o                         
   2   3  10         77.82         72.80         5.50 o                         
   3   3  10         24.18         22.07         5.88 o                         
   4   3  10          1.82         10.14         5.46 o                         
   5   3  10          1.01         -3.46         6.82 o                         
   6   3  10          0.45         -7.65         7.65 o                         
   7   3  10        188.51        196.12        12.45 o                         
   8   3  10        210.36        221.76        13.48 o                         
   9   3  10         34.90         32.30         8.05 o                         
  10   3  10          9.55          4.83        10.92 o                         
  11   3  10        177.93        182.17        17.54 o                         
 -12   4  10         43.49         33.84         9.10 o                         
 -11   4  10         62.39         76.40         9.78 o                         
 -10   4  10        185.83        174.64        18.66 o                         
  -9   4  10        238.14        261.30        24.50 o                         
  -8   4  10        327.14        362.34        14.77 o                         
  -7   4  10        227.54        204.04        11.35 o                         
  -6   4  10        503.95        508.51        17.47 o                         
  -5   4  10        532.74        586.50        18.56 o                         
  -4   4  10        583.74        547.09        27.90 o                         
  -3   4  10        552.61        574.88        18.45 o                         
  -2   4  10          8.46         64.87        12.55 o                         
  -1   4  10         35.63         43.65         6.25 o                         
   0   4  10         27.98         37.96         9.96 o                         
   1   4  10        258.62        235.99         9.02 o                         
   2   4  10        149.82        159.17        11.28 o                         
   3   4  10        478.10        418.28        13.99 o                         
   4   4  10        557.10        476.06        25.26 o                         
   5   4  10        452.67        459.45        24.72 o                         
   6   4  10        299.99        286.30        11.71 o                         
   7   4  10        293.20        291.26        12.89 o                         
   8   4  10        319.02        302.57        13.35 o                         
   9   4  10        428.61        456.91        19.43 o                         
  10   4  10         90.63         95.63        14.13 o                         
 -11   5  10          4.30         16.09        21.70 o                         
 -10   5  10          2.78         25.12        15.57 o                         
  -9   5  10         25.94         19.26        14.04 o                         
  -8   5  10          5.26        -13.95        13.95 o                         
  -7   5  10          0.44         -0.07        11.82 o                         
  -6   5  10          3.98         -3.95        11.85 o                         
  -5   5  10        156.43        137.80        12.77 o                         
  -4   5  10         26.58         17.62        10.53 o                         
  -3   5  10          2.54        -11.30        11.30 o                         
  -2   5  10          6.34          5.92        20.94 o                         
  -1   5  10          3.95         21.60        13.81 o                         
   0   5  10          4.85          2.05        10.11 o                         
   1   5  10         71.77         65.92         6.69 o                         
   2   5  10          0.04          8.07         7.18 o                         
   3   5  10        101.46        105.21         8.59 o                         
   4   5  10          9.22         13.36         8.59 o                         
   5   5  10         88.98        109.20        10.14 o                         
   6   5  10         11.72         12.80         9.26 o                         
   7   5  10          0.29          1.83         9.01 o                         
   8   5  10        101.57        130.73        13.07 o                         
  -9   6  10          3.24        -13.79        21.90 o                         
  -8   6  10         16.96         17.36        11.26 o                         
  -7   6  10          2.21          1.20        11.10 o                         
  -6   6  10         26.47         -6.07        14.32 o                         
  -5   6  10        257.86        227.06        15.73 o                         
  -4   6  10         59.82         83.79        18.22 o                         
  -3   6  10          5.98         22.66        15.26 o                         
  -2   6  10          5.27         -3.55        12.08 o                         
  -1   6  10          0.04         -5.92        11.10 o                         
   0   6  10         17.69         23.22        11.20 o                         
   1   6  10         13.48         24.12        14.89 o                         
   2   6  10          2.35          8.52        10.84 o                         
   3   6  10         51.19         54.49        13.66 o                         
   4   6  10         53.84         52.83        13.46 o                         
   5   6  10          5.49          3.63         8.64 o                         
   6   6  10         36.47         58.16        12.88 o                         
  -5   7  10          6.23         11.00        12.00 o                         
  -4   7  10         37.13          7.13        12.31 o                         
  -3   7  10         18.79         15.00        11.30 o                         
  -2   7  10          0.00         15.56        17.69 o                         
  -1   7  10          6.01          8.20        12.43 o                         
   0   7  10         40.43         43.90        15.92 o                         
   1   7  10        152.59         91.12        14.88 o                         
   2   7  10         30.10         24.92        13.18 o                         
   3   7  10          2.88          4.20        17.11 o                         
 -13   1  11         50.72         38.50        21.76 o                         
 -12   1  11         32.09         38.96         9.61 o                         
 -11   1  11         17.27         23.90         8.55 o                         
 -10   1  11          0.07          8.05        14.58 o                         
  -9   1  11         14.49         13.96         7.67 o                         
  -8   1  11          3.23         -1.09         6.46 o                         
  -7   1  11          0.04          7.06         6.79 o                         
  -6   1  11         41.09         29.70         6.40 o                         
  -5   1  11        201.76        232.26         8.80 o                         
  -4   1  11          0.06          4.26         6.42 o                         
  -3   1  11         18.80         29.23         7.03 o                         
  -2   1  11         58.17         70.97         7.73 o                         
  -1   1  11         60.41         81.73         7.66 o                         
   0   1  11        118.82        129.95         8.45 o                         
   1   1  11         98.31         91.96         6.98 o                         
   2   1  11         17.23         20.90         5.68 o                         
   3   1  11         90.70         78.20         7.12 o                         
   4   1  11         45.86         23.59         7.55 o                         
   5   1  11          0.88         -6.88         6.88 o                         
   6   1  11         33.59         43.55         6.73 o                         
   7   1  11          9.21          9.68         7.08 o                         
   8   1  11          4.12         -4.75         7.28 o                         
   9   1  11        106.66        122.52        10.82 o                         
  10   1  11          5.11         -9.48         9.48 o                         
 -12   2  11         52.66         71.66        11.42 o                         
 -11   2  11         87.67         89.50        10.81 o                         
 -10   2  11        118.44        116.80        14.34 o                         
  -9   2  11        215.93        249.48        17.98 o                         
  -8   2  11        346.49        343.19        24.99 o                         
  -7   2  11        422.46        424.59        24.72 o                         
  -6   2  11         19.85          9.62        10.20 o                         
  -5   2  11         50.52         40.12         6.12 o                         
  -4   2  11        227.47        230.22        13.23 o                         
  -3   2  11        520.52        534.27        17.32 o                         
  -2   2  11        291.82        362.91        11.97 o                         
  -1   2  11          4.17         64.03         6.70 o                         
   0   2  11         11.45         22.81         7.74 o                         
   1   2  11        276.95        281.32         9.44 o                         
   2   2  11        688.89        682.62        19.96 o                         
   3   2  11        453.91        459.34        13.65 o                         
   4   2  11        306.15        294.64        15.67 o                         
   5   2  11        345.27        329.59        10.92 o                         
   6   2  11        377.29        403.05        15.94 o                         
   7   2  11        122.76        122.31         9.42 o                         
   8   2  11        265.73        294.01        13.57 o                         
   9   2  11        332.01        349.56        14.42 o                         
  10   2  11        265.98        302.25        13.89 o                         
 -11   3  11         34.46         33.06        10.21 o                         
 -10   3  11          9.45         12.52        10.24 o                         
  -9   3  11          1.37         -0.73        13.87 o                         
  -8   3  11        196.53        217.63        13.69 o                         
  -7   3  11         35.15         52.70         9.57 o                         
  -6   3  11         28.64         16.15         7.21 o                         
  -5   3  11         78.18         73.60        10.56 o                         
  -4   3  11        323.33        316.14        14.66 o                         
  -3   3  11          5.41         19.57         8.61 o                         
  -2   3  11        340.96        345.15        15.02 o                         
  -1   3  11        244.38        290.82        17.94 o                         
   0   3  11          1.88         59.97         7.77 o                         
   1   3  11          5.17         20.01         7.03 o                         
   2   3  11         13.72         16.22         9.32 o                         
   3   3  11         19.91         23.04        11.36 o                         
   4   3  11          0.91         -0.85        14.17 o                         
   5   3  11         92.23        104.24        10.07 o                         
   6   3  11         17.03          8.05         8.14 o                         
   7   3  11         52.75         56.58        10.20 o                         
   8   3  11         87.48         85.11        10.23 o                         
   9   3  11        176.47        212.71        14.72 o                         
 -10   4  11         16.02         19.47        14.47 o                         
  -9   4  11         23.28         25.07         9.21 o                         
  -8   4  11         25.76         20.02         8.72 o                         
  -7   4  11         64.98         47.08        12.81 o                         
  -6   4  11         31.88         31.57        11.33 o                         
  -5   4  11          0.33          1.00         7.65 o                         
  -4   4  11         18.18         22.51         8.13 o                         
  -3   4  11          6.18         -1.00         7.19 o                         
  -2   4  11         32.06         28.87        14.08 o                         
  -1   4  11         39.99         31.37        10.10 o                         
   0   4  11         64.78         58.41         8.82 o                         
   1   4  11          0.27          5.24         6.33 o                         
   2   4  11          0.18         -3.52         8.22 o                         
   3   4  11          1.71         24.59         8.67 o                         
   4   4  11          3.39          6.87         8.50 o                         
   5   4  11         14.22          2.58        11.42 o                         
   6   4  11         12.38         22.60         9.01 o                         
   7   4  11         57.86         66.37         9.54 o                         
   8   4  11          3.65         -3.87        13.22 o                         
  -8   5  11          4.21          9.61        18.40 o                         
  -7   5  11         64.71         50.92        14.17 o                         
  -6   5  11         10.16         19.82        16.40 o                         
  -5   5  11         45.92         50.74        12.01 o                         
  -4   5  11         37.08         35.02        11.16 o                         
  -3   5  11          0.57         -2.13        11.87 o                         
  -2   5  11         25.27         26.52        12.80 o                         
  -1   5  11         19.31         26.86        11.29 o                         
   0   5  11         12.66         20.08        11.15 o                         
   1   5  11         46.54         38.68         7.60 o                         
   2   5  11          8.75          0.02         7.86 o                         
   3   5  11          7.76         -2.45         8.84 o                         
   4   5  11          2.94          2.30        11.56 o                         
   5   5  11          0.60         -5.21        13.33 o                         
   6   5  11          0.85         -5.73        12.36 o                         
  -6   6  11         19.24         28.98        24.11 o                         
  -5   6  11         38.27         38.37        11.68 o                         
  -4   6  11        253.29        246.22        17.69 o                         
  -3   6  11        227.68        214.22        24.08 o                         
  -2   6  11        171.73        184.78        18.12 o                         
  -1   6  11        179.80        187.41        31.82 o                         
   0   6  11         77.87         94.54        15.38 o                         
   1   6  11         45.46         31.86        14.00 o                         
   2   6  11        208.59        213.91        22.47 o                         
   3   6  11         65.35         58.15        13.34 o                         
 -11   0  12         82.59        110.17        17.09 o                         
 -10   0  12         13.87          7.69        13.15 o                         
  -9   0  12          0.90         -0.59        13.92 o                         
  -8   0  12        105.84        141.96        16.47 o                         
  -7   0  12        125.41        124.56        15.64 o                         
  -6   0  12        125.31        133.71        33.10 o                         
  -5   0  12        290.81        309.07        40.20 o                         
  -4   0  12        313.90        339.06        22.67 o                         
  -3   0  12        308.76        339.85        18.52 o                         
  -2   0  12         37.03         55.31        11.42 o                         
  -1   0  12         39.35         49.07        14.04 o                         
   0   0  12          9.85         35.12        10.74 o                         
   1   0  12        204.58        229.45        20.42 o                         
   2   0  12        192.31        204.61        26.43 o                         
   3   0  12        108.44        101.82        11.48 o                         
   4   0  12        172.73        182.90        32.60 o                         
   5   0  12        486.24        584.83        26.69 o                         
   6   0  12        209.26        187.77        19.47 o                         
   7   0  12        616.33        675.31        59.04 o                         
   8   0  12        271.74        274.71        21.20 o                         
 -11   1  12         94.98        126.28        14.66 o                         
 -10   1  12         75.98         69.66        12.37 o                         
  -9   1  12          8.54         14.40        14.92 o                         
  -8   1  12          9.17         -1.01        18.73 o                         
  -7   1  12        128.03        136.59        12.83 o                         
  -6   1  12         97.52        103.91        13.39 o                         
  -5   1  12         39.28         28.43         9.47 o                         
  -4   1  12          1.22         -9.01         9.01 o                         
  -3   1  12         98.12         99.04         9.56 o                         
  -2   1  12          0.28         10.87         8.46 o                         
  -1   1  12          4.75          9.03        12.88 o                         
   0   1  12         17.78         17.07         9.25 o                         
   1   1  12         70.30         64.15         9.27 o                         
   2   1  12         44.99         38.60         8.05 o                         
   3   1  12         82.37         92.58        12.49 o                         
   4   1  12         36.27         37.35         8.97 o                         
   5   1  12          3.41         -3.61         8.85 o                         
   6   1  12         67.72         61.29         9.72 o                         
   7   1  12          0.53        -10.45        10.45 o                         
   8   1  12         44.88         47.40        13.69 o                         
 -10   2  12         11.08         16.22        12.93 o                         
  -9   2  12          1.37         -6.52         9.87 o                         
  -8   2  12         60.63         60.76        11.17 o                         
  -7   2  12         37.92         41.26        11.32 o                         
  -6   2  12         21.81         31.33        13.31 o                         
  -5   2  12          8.52         -4.25        14.23 o                         
  -4   2  12          0.05          3.40        16.24 o                         
  -3   2  12          1.25         -0.16        13.28 o                         
  -2   2  12         82.57         86.75        11.19 o                         
  -1   2  12         13.29         34.98        10.31 o                         
   0   2  12          9.92          4.94        10.17 o                         
   1   2  12          4.86          9.13         9.72 o                         
   2   2  12         55.55         55.88        11.27 o                         
   3   2  12         11.85         13.15        13.03 o                         
   4   2  12          1.90         -6.26        10.68 o                         
   5   2  12          3.61          9.06         9.41 o                         
   6   2  12         25.50         31.60         9.10 o                         
   7   2  12         34.45         32.75        11.01 o                         
   8   2  12          2.53          0.22        12.85 o                         
  -9   3  12          0.25         -8.42        11.56 o                         
  -8   3  12          2.06         -7.01        10.58 o                         
  -7   3  12         15.22         19.35        14.33 o                         
  -6   3  12         36.00         56.85        12.01 o                         
  -5   3  12          0.86         11.60        13.91 o                         
  -4   3  12          1.78          1.17        10.84 o                         
  -3   3  12        100.83        127.36        13.92 o                         
  -2   3  12        187.25        225.52        23.72 o                         
  -1   3  12         77.32        109.38        13.47 o                         
   0   3  12        120.01        133.97        18.30 o                         
   1   3  12         35.15         43.94        12.21 o                         
   2   3  12         43.53         43.95        10.63 o                         
   3   3  12          3.55          4.37         9.48 o                         
   4   3  12         34.58         34.74        14.60 o                         
   5   3  12          9.44         12.91         9.27 o                         
   6   3  12         25.88         27.13        11.36 o                         
   7   3  12          1.48          0.85        10.60 o                         
  -8   4  12        328.16        362.56        40.15 o                         
  -7   4  12         80.54         74.22        16.68 o                         
  -6   4  12          2.08         -7.93        12.67 o                         
  -5   4  12         34.14         34.42        14.15 o                         
  -4   4  12          0.29         -5.03        15.68 o                         
  -3   4  12         43.01         30.61        11.04 o                         
  -2   4  12        201.63        197.59        14.03 o                         
  -1   4  12        107.33        143.58        23.94 o                         
   0   4  12        276.51        281.85        14.73 o                         
   1   4  12        434.75        440.78        29.26 o                         
   2   4  12        245.97        245.42        14.85 o                         
   3   4  12        153.93        164.98        16.03 o                         
   4   4  12        410.03        383.24        25.42 o                         
   5   4  12        457.56        508.85        35.13 o                         
  -5   5  12         24.32         20.44        12.57 o                         
  -4   5  12          9.16          6.96        12.61 o                         
  -3   5  12          2.77          9.32        20.70 o                         
  -2   5  12         11.43          7.92        13.93 o                         
  -1   5  12         84.08         88.20        15.17 o                         
   0   5  12         74.64         28.43        14.63 o                         
   1   5  12          8.68         11.87        13.93 o                         
   2   5  12          0.64          6.66        13.95 o                         
  -8   1  13         66.99         54.22        16.86 o                         
  -7   1  13          1.12         -9.00        16.27 o                         
  -6   1  13         20.37         -9.96        14.39 o                         
  -5   1  13        161.60        237.62        21.03 o                         
  -4   1  13         23.74         67.25        12.92 o                         
  -3   1  13         17.98         16.07        12.39 o                         
  -2   1  13         31.36         23.81        13.01 o                         
  -1   1  13        227.75        246.60        27.09 o                         
   0   1  13        121.15        129.41        14.62 o                         
   1   1  13         34.34         53.19        13.07 o                         
   2   1  13         47.99         31.92        11.94 o                         
   3   1  13         62.98         70.99        23.24 o                         
   4   1  13         36.53         18.98        10.46 o                         
   5   1  13         31.57         33.80        13.27 o                         
  -7   2  13        111.37        114.72        15.99 o                         
  -6   2  13         95.11         94.79        17.03 o                         
  -5   2  13          1.06         19.29        26.46 o                         
  -4   2  13          6.17         15.74        18.13 o                         
  -3   2  13         21.46         38.24        17.05 o                         
  -2   2  13         90.82         97.52        14.30 o                         
  -1   2  13        191.89        218.13        18.33 o                         
   0   2  13        236.15        279.28        32.27 o                         
   1   2  13        114.58        171.02        18.49 o                         
   2   2  13         73.85         64.89        13.29 o                         
   3   2  13        243.10        244.36        23.64 o                         
   4   2  13         91.78         86.29        10.33 o                         
   5   2  13        183.33        180.57        14.47 o                         
  -6   3  13         63.79         40.07        12.94 o                         
  -5   3  13        306.02        305.39        20.08 o                         
  -4   3  13         88.28        134.32        14.64 o                         
  -3   3  13         10.14         36.62        16.83 o                         
  -2   3  13         47.62         51.96        11.40 o                         
  -1   3  13         19.73         32.85        10.62 o                         
   0   3  13         39.06         55.42        12.40 o                         
   1   3  13        106.32        101.05        13.51 o                         
   2   3  13        111.76        126.06        13.25 o                         
   3   3  13          0.01         -4.68        13.60 o                         
  -3   0  14          0.62         14.47        22.85 o                         
  -2   0  14         60.40         96.17        26.14 o                         
  -1   0  14         20.61         65.03        23.39 o                         
   0   0  14          0.32        -24.38        24.38 o                         
                                                                                
